# Supplementary material for: Comparative transcriptomic analysis of the nodulation-competent zone and inference of transcription regulatory network in silicon applied Glycine max [L.]-Merr. Roots
Source: Plant Cell Rep. 2024 Jun 12;43(7):169. doi: 10.1007/s00299-024-03250-7 (PMC11169057; doi:10.1007/s00299-024-03250-7)
Supplement: Supplementary file 2 — Supplementary file2 (XLSX 2917 KB) [file 299_2024_3250_MOESM2_ESM.xlsx]

## Sheet: DEG_UP
Over/Under	GO ID	GO Name	GO Category	FDR	P-Value	-LOG(P-Value)	Nr Test	Nr Reference	Non Annot Test	Non Annot Reference	TestSeq Sequences	RefSet Sequences	Test (%)	Ref (%)	Fold-change (%Test/%Ref)
UNDER	GO:0043228	non-membrane-bounded organelle	CELLULAR_COMPONENT	2.38893e-42	5.55114e-46	45.2556	68	3712	2825	37633	Glyma.08G027000.1.p;Glyma.04G103800.1.p;Glyma.16G040100.1.p;Glyma.15G020700.1.p;Glyma.04G191200.1.p;Glyma.11G133900.1.p;Glyma.10G027400.1.p;Glyma.19G172500.1.p;Glyma.02G090800.1.p;Glyma.13G173100.1.p;Glyma.19G184000.1.p;Glyma.20G225900.1.p;Glyma.02G245100.1.p;Glyma.10G284500.1.p;Glyma.11G178200.1.p;Glyma.10G062400.1.p;Glyma.16G044500.1.p;Glyma.13G189300.1.p;Glyma.15G015900.1.p;Glyma.06G001400.1.p…	Glyma.14G008200.1.p;Glyma.08G176000.1.p;Glyma.07G086500.1.p;Glyma.16G071900.1.p;Glyma.04G009500.1.p;Glyma.14G079700.1.p;Glyma.10G227900.1.p;Glyma.06G223300.1.p;Glyma.09G196200.1.p;Glyma.19G173400.1.p;Glyma.07G015500.1.p;Glyma.04G254900.1.p;Glyma.20G226600	2.3505	8.97811	0.261804
UNDER	GO:0043232	intracellular non-membrane-bounded organelle	CELLULAR_COMPONENT	2.38893e-42	5.55114e-46	45.2556	68	3712	2825	37633	Glyma.08G027000.1.p;Glyma.04G103800.1.p;Glyma.16G040100.1.p;Glyma.15G020700.1.p;Glyma.04G191200.1.p;Glyma.11G133900.1.p;Glyma.10G027400.1.p;Glyma.19G172500.1.p;Glyma.02G090800.1.p;Glyma.13G173100.1.p;Glyma.19G184000.1.p;Glyma.20G225900.1.p;Glyma.02G245100.1.p;Glyma.10G284500.1.p;Glyma.11G178200.1.p;Glyma.10G062400.1.p;Glyma.16G044500.1.p;Glyma.13G189300.1.p;Glyma.15G015900.1.p;Glyma.06G001400.1.p…	Glyma.14G008200.1.p;Glyma.08G176000.1.p;Glyma.07G086500.1.p;Glyma.16G071900.1.p;Glyma.04G009500.1.p;Glyma.14G079700.1.p;Glyma.10G227900.1.p;Glyma.06G223300.1.p;Glyma.09G196200.1.p;Glyma.19G173400.1.p;Glyma.07G015500.1.p;Glyma.04G254900.1.p;Glyma.20G226600	2.3505	8.97811	0.261804
OVER	GO:0065007	biological regulation	BIOLOGICAL_PROCESS	1.25009e-05	2.29481e-07	6.63925	806	9733	2087	31612	Glyma.02G072800.1.p;Glyma.04G041200.1.p;Glyma.09G239400.1.p;Glyma.17G157600.1.p;Glyma.03G216000.1.p;Glyma.05G158700.1.p;Glyma.05G062700.1.p;Glyma.17G046800.1.p;Glyma.04G043800.1.p;Glyma.11G087200.1.p;Glyma.08G366900.1.p;Glyma.06G053200.1.p;Glyma.02G153100.1.p;Glyma.04G055600.1.p;Glyma.08G137600.1.p;Glyma.20G109400.1.p;Glyma.05G158200.1.p;Glyma.06G310000.1.p;Glyma.18G281400.1.p;Glyma.16G189400.1.p…	Glyma.04G071700.1.p;Glyma.17G074700.1.p;Glyma.07G190600.1.p;Glyma.09G061800.1.p;Glyma.08G322000.1.p;Glyma.03G245200.1.p;Glyma.20G184200.1.p;Glyma.09G272400.1.p;Glyma.05G229800.1.p;Glyma.15G104600.1.p;Glyma.05G203100.1.p;Glyma.05G020400.1.p;Glyma.02G085900	27.8604	23.5409	1.18349
UNDER	GO:0005737	cytoplasm	CELLULAR_COMPONENT	1.11203e-30	5.16801e-34	33.2867	486	11012	2407	30333	Glyma.14G071700.1.p;Glyma.10G176400.1.p;Glyma.16G040100.1.p;Glyma.01G217100.1.p;Glyma.02G234600.1.p;Glyma.05G158700.1.p;Glyma.04G213900.1.p;Glyma.16G008400.1.p;Glyma.09G069800.1.p;Glyma.12G085900.1.p;Glyma.15G016100.1.p;Glyma.05G224500.1.p;Glyma.11G042200.1.p;Glyma.07G261700.1.p;Glyma.12G105600.1.p;Glyma.20G047400.1.p;Glyma.20G210800.1.p;Glyma.11G087200.1.p;Glyma.05G182600.1.p;Glyma.06G120300.1.p…	Glyma.04G071700.1.p;Glyma.08G024700.1.p;Glyma.13G120000.1.p;Glyma.06G049400.1.p;Glyma.09G061800.1.p;Glyma.11G247600.1.p;Glyma.18G119400.1.p;Glyma.01G163400.1.p;Glyma.03G234700.1.p;Glyma.08G322000.1.p;Glyma.09G272400.1.p;Glyma.18G006000.1.p;Glyma.05G229800	16.7992	26.6344	0.630732
OVER	GO:0050789	regulation of biological process	BIOLOGICAL_PROCESS	4.60917e-08	6.0513e-10	9.21815	710	8130	2183	33215	Glyma.02G246400.1.p;Glyma.02G072800.1.p;Glyma.04G041200.1.p;Glyma.09G239400.1.p;Glyma.19G163000.1.p;Glyma.17G157600.1.p;Glyma.15G271900.1.p;Glyma.06G086400.1.p;Glyma.05G158700.1.p;Glyma.05G062700.1.p;Glyma.02G010900.1.p;Glyma.02G245100.1.p;Glyma.08G132800.1.p;Glyma.12G221500.1.p;Glyma.13G271700.1.p;Glyma.17G066900.1.p;Glyma.12G105600.1.p;Glyma.20G047400.1.p;Glyma.04G043800.1.p;Glyma.20G210800.1.p…	Glyma.04G071700.1.p;Glyma.17G074700.1.p;Glyma.07G190600.1.p;Glyma.09G061800.1.p;Glyma.03G245200.1.p;Glyma.20G184200.1.p;Glyma.05G229800.1.p;Glyma.15G104600.1.p;Glyma.05G203100.1.p;Glyma.05G020400.1.p;Glyma.02G085900.1.p;Glyma.02G312200.1.p;Glyma.11G058000	24.542	19.6638	1.24808
UNDER	GO:0043604	amide biosynthetic process	BIOLOGICAL_PROCESS	9.49398e-24	9.18831e-27	26.0368	17	1543	2876	39802	Glyma.07G126200.1.p;Glyma.09G158400.1.p;Glyma.03G130600.1.p;Glyma.07G235700.1.p;Glyma.06G053200.1.p;Glyma.11G133900.1.p;Glyma.07G088100.1.p;Glyma.16G034300.1.p;Glyma.02G090800.1.p;Glyma.19G046400.1.p;Glyma.11G115200.1.p;Glyma.19G184000.1.p;Glyma.15G102200.1.p;Glyma.13G169900.1.p;Glyma.06G050300.1.p;Glyma.16G044500.1.p;Glyma.09G166000.1.p	Glyma.08G307700.1.p;Glyma.07G115300.1.p;Glyma.01G005200.1.p;Glyma.15G275900.1.p;Glyma.01G035700.1.p;Glyma.20G169900.1.p;Glyma.15G232300.1.p;Glyma.13G291300.1.p;Glyma.06G323100.1.p;Glyma.07G273500.1.p;Glyma.09G272400.1.p;Glyma.12G026700.1.p;Glyma.08G135000.1.p;Glyma.12G041000.1.p;Glyma.05G061400.1.p;Glyma.09G196200.1.p;Glyma.05G163800.1.p;Glyma.05G091900.1.p;Glyma.10G238400.1.p;Glyma.18G010300.1.p…	0.587625	3.73201	0.157455
OVER	GO:0050794	regulation of cellular process	BIOLOGICAL_PROCESS	5.72658e-09	6.78647e-11	10.1684	688	7737	2205	33608	Glyma.02G246400.1.p;Glyma.02G072800.1.p;Glyma.04G041200.1.p;Glyma.09G239400.1.p;Glyma.19G163000.1.p;Glyma.17G157600.1.p;Glyma.15G271900.1.p;Glyma.06G086400.1.p;Glyma.05G158700.1.p;Glyma.05G062700.1.p;Glyma.02G010900.1.p;Glyma.02G245100.1.p;Glyma.08G132800.1.p;Glyma.12G221500.1.p;Glyma.13G271700.1.p;Glyma.17G066900.1.p;Glyma.12G105600.1.p;Glyma.20G047400.1.p;Glyma.04G043800.1.p;Glyma.20G210800.1.p…	Glyma.04G071700.1.p;Glyma.17G074700.1.p;Glyma.07G190600.1.p;Glyma.09G061800.1.p;Glyma.03G245200.1.p;Glyma.20G184200.1.p;Glyma.05G229800.1.p;Glyma.15G104600.1.p;Glyma.05G203100.1.p;Glyma.05G020400.1.p;Glyma.02G085900.1.p;Glyma.02G312200.1.p;Glyma.11G058000	23.7815	18.7133	1.27084
OVER	GO:0009058	biosynthetic process	BIOLOGICAL_PROCESS	0.192937	0.0190314	1.72053	669	8793	2224	32552	Glyma.02G246400.1.p;Glyma.02G072800.1.p;Glyma.04G041200.1.p;Glyma.09G239400.1.p;Glyma.19G163000.1.p;Glyma.17G157600.1.p;Glyma.15G271900.1.p;Glyma.06G086400.1.p;Glyma.05G062700.1.p;Glyma.02G010900.1.p;Glyma.02G245100.1.p;Glyma.08G132800.1.p;Glyma.12G221500.1.p;Glyma.19G132900.1.p;Glyma.02G283400.1.p;Glyma.17G069100.1.p;Glyma.08G249700.1.p;Glyma.13G271700.1.p;Glyma.20G047400.1.p;Glyma.04G043800.1.p…	Glyma.08G024700.1.p;Glyma.17G074700.1.p;Glyma.11G247600.1.p;Glyma.15G090100.1.p;Glyma.03G245200.1.p;Glyma.20G184200.1.p;Glyma.09G272400.1.p;Glyma.18G006000.1.p;Glyma.05G229800.1.p;Glyma.15G104600.1.p;Glyma.09G255000.1.p;Glyma.05G020400.1.p;Glyma.02G085900	23.1248	21.2674	1.08734
OVER	GO:1901576	organic substance biosynthetic process	BIOLOGICAL_PROCESS	0.278922	0.0317583	1.49814	654	8647	2239	32698	Glyma.02G246400.1.p;Glyma.02G072800.1.p;Glyma.04G041200.1.p;Glyma.09G239400.1.p;Glyma.19G163000.1.p;Glyma.17G157600.1.p;Glyma.15G271900.1.p;Glyma.06G086400.1.p;Glyma.05G062700.1.p;Glyma.02G010900.1.p;Glyma.02G245100.1.p;Glyma.08G132800.1.p;Glyma.12G221500.1.p;Glyma.19G132900.1.p;Glyma.02G283400.1.p;Glyma.17G069100.1.p;Glyma.08G249700.1.p;Glyma.13G271700.1.p;Glyma.20G047400.1.p;Glyma.04G043800.1.p…	Glyma.08G024700.1.p;Glyma.17G074700.1.p;Glyma.11G247600.1.p;Glyma.15G090100.1.p;Glyma.03G245200.1.p;Glyma.20G184200.1.p;Glyma.09G272400.1.p;Glyma.18G006000.1.p;Glyma.05G229800.1.p;Glyma.15G104600.1.p;Glyma.09G255000.1.p;Glyma.05G020400.1.p;Glyma.02G085900	22.6063	20.9143	1.0809
UNDER	GO:0006996	organelle organization	BIOLOGICAL_PROCESS	1.09784e-23	1.27552e-26	25.8943	82	3151	2811	38194	Glyma.09G127000.1.p;Glyma.17G061200.1.p;Glyma.04G103800.1.p;Glyma.16G040100.1.p;Glyma.18G001400.1.p;Glyma.15G020700.1.p;Glyma.15G036500.1.p;Glyma.19G172500.1.p;Glyma.13G260500.1.p;Glyma.20G225900.1.p;Glyma.02G245100.1.p;Glyma.10G284500.1.p;Glyma.11G131300.1.p;Glyma.11G178200.1.p;Glyma.10G062400.1.p;Glyma.04G190900.1.p;Glyma.17G071400.1.p;Glyma.08G358900.1.p;Glyma.05G170800.1.p;Glyma.06G001400.1.p…	Glyma.14G008200.1.p;Glyma.07G190600.1.p;Glyma.16G082400.1.p;Glyma.08G176000.1.p;Glyma.08G322000.1.p;Glyma.16G071900.1.p;Glyma.04G009500.1.p;Glyma.13G087400.1.p;Glyma.06G223300.1.p;Glyma.01G233200.1.p;Glyma.03G104400.1.p;Glyma.13G346800.1.p;Glyma.19G173400	2.83443	7.62124	0.371912
UNDER	GO:0022613	ribonucleoprotein complex biogenesis	BIOLOGICAL_PROCESS	1.54892e-23	1.97956e-26	25.7034	10	1305	2883	40040	Glyma.19G184000.1.p;Glyma.10G218600.1.p;Glyma.07G261800.1.p;Glyma.02G172300.1.p;Glyma.15G261600.1.p;Glyma.07G235700.1.p;Glyma.11G133900.1.p;Glyma.07G088100.1.p;Glyma.09G016200.1.p;Glyma.02G090800.1.p	Glyma.08G307700.1.p;Glyma.01G035700.1.p;Glyma.20G169900.1.p;Glyma.04G101800.1.p;Glyma.06G323100.1.p;Glyma.13G245200.1.p;Glyma.13G099200.1.p;Glyma.12G026700.1.p;Glyma.16G208500.1.p;Glyma.07G198600.1.p;Glyma.08G135000.1.p;Glyma.05G061400.1.p;Glyma.14G036100.1.p;Glyma.05G156100.1.p;Glyma.11G099000.1.p;Glyma.14G024300.1.p;Glyma.05G091900.1.p;Glyma.12G225000.1.p;Glyma.18G010300.1.p;Glyma.02G079000.1.p…	0.345662	3.15637	0.109513
OVER	GO:0044249	cellular biosynthetic process	BIOLOGICAL_PROCESS	0.152924	0.014054	1.8522	628	8187	2265	33158	Glyma.02G246400.1.p;Glyma.02G072800.1.p;Glyma.04G041200.1.p;Glyma.09G239400.1.p;Glyma.19G163000.1.p;Glyma.17G157600.1.p;Glyma.15G271900.1.p;Glyma.06G086400.1.p;Glyma.05G062700.1.p;Glyma.02G010900.1.p;Glyma.02G245100.1.p;Glyma.08G132800.1.p;Glyma.12G221500.1.p;Glyma.19G132900.1.p;Glyma.02G283400.1.p;Glyma.08G249700.1.p;Glyma.13G271700.1.p;Glyma.20G047400.1.p;Glyma.04G043800.1.p;Glyma.U039300.1.p;G…	Glyma.08G024700.1.p;Glyma.17G074700.1.p;Glyma.15G090100.1.p;Glyma.03G245200.1.p;Glyma.20G184200.1.p;Glyma.09G272400.1.p;Glyma.18G006000.1.p;Glyma.05G229800.1.p;Glyma.15G104600.1.p;Glyma.09G255000.1.p;Glyma.05G020400.1.p;Glyma.02G085900.1.p;Glyma.02G112100	21.7076	19.8017	1.09625
UNDER	GO:0051649	establishment of localization in cell	BIOLOGICAL_PROCESS	8.58934e-22	1.29733e-24	23.8869	13	1339	2880	40006	Glyma.07G125200.1.p;Glyma.13G162200.1.p;Glyma.10G236500.1.p;Glyma.13G049900.1.p;Glyma.04G038600.1.p;Glyma.18G001400.1.p;Glyma.15G165500.1.p;Glyma.02G111000.1.p;Glyma.11G040500.1.p;Glyma.13G311500.1.p;Glyma.02G176000.1.p;Glyma.11G229900.1.p;Glyma.14G092900.1.p	Glyma.09G114200.1.p;Glyma.13G004100.1.p;Glyma.14G008200.1.p;Glyma.16G082400.1.p;Glyma.12G230600.1.p;Glyma.06G070600.1.p;Glyma.15G233600.1.p;Glyma.09G084100.1.p;Glyma.08G322000.1.p;Glyma.15G244100.1.p;Glyma.11G118600.1.p;Glyma.08G351200.1.p;Glyma.11G250100.1.p;Glyma.10G243500.1.p;Glyma.12G083300.1.p;Glyma.15G229800.1.p;Glyma.02G226800.1.p;Glyma.14G111000.1.p;Glyma.18G053900.1.p;Glyma.16G208500.1.p…	0.449361	3.2386	0.138751
UNDER	GO:0046907	intracellular transport	BIOLOGICAL_PROCESS	2.6479e-21	4.30703e-24	23.3658	11	1248	2882	40097	Glyma.07G125200.1.p;Glyma.13G311500.1.p;Glyma.13G162200.1.p;Glyma.10G236500.1.p;Glyma.13G049900.1.p;Glyma.02G176000.1.p;Glyma.18G001400.1.p;Glyma.15G165500.1.p;Glyma.14G092900.1.p;Glyma.02G111000.1.p;Glyma.11G040500.1.p	Glyma.09G114200.1.p;Glyma.13G004100.1.p;Glyma.14G008200.1.p;Glyma.16G082400.1.p;Glyma.12G230600.1.p;Glyma.06G070600.1.p;Glyma.15G233600.1.p;Glyma.09G084100.1.p;Glyma.08G322000.1.p;Glyma.15G244100.1.p;Glyma.11G118600.1.p;Glyma.08G351200.1.p;Glyma.11G250100.1.p;Glyma.10G243500.1.p;Glyma.12G083300.1.p;Glyma.15G229800.1.p;Glyma.14G111000.1.p;Glyma.18G053900.1.p;Glyma.16G208500.1.p;Glyma.13G232100.1.p…	0.380228	3.0185	0.125966
UNDER	GO:0006412	translation	BIOLOGICAL_PROCESS	9.87084e-21	1.72026e-23	22.7644	14	1325	2879	40020	Glyma.07G126200.1.p;Glyma.09G158400.1.p;Glyma.07G235700.1.p;Glyma.06G053200.1.p;Glyma.11G133900.1.p;Glyma.07G088100.1.p;Glyma.02G090800.1.p;Glyma.19G046400.1.p;Glyma.19G184000.1.p;Glyma.15G102200.1.p;Glyma.13G169900.1.p;Glyma.06G050300.1.p;Glyma.16G044500.1.p;Glyma.09G166000.1.p	Glyma.11G235800.1.p;Glyma.08G307700.1.p;Glyma.01G005200.1.p;Glyma.06G111200.1.p;Glyma.15G275900.1.p;Glyma.02G239900.1.p;Glyma.06G141700.1.p;Glyma.01G035700.1.p;Glyma.20G169900.1.p;Glyma.07G231200.1.p;Glyma.04G101800.1.p;Glyma.15G232300.1.p;Glyma.06G323100.1.p;Glyma.07G273500.1.p;Glyma.02G230600.1.p;Glyma.13G245200.1.p;Glyma.12G026700.1.p;Glyma.16G208500.1.p;Glyma.07G198600.1.p;Glyma.08G135000.1.p…	0.483927	3.20474	0.151003
UNDER	GO:0042254	ribosome biogenesis	BIOLOGICAL_PROCESS	1.03823e-20	2.05064e-23	22.6881	9	1160	2884	40185	Glyma.19G184000.1.p;Glyma.10G218600.1.p;Glyma.07G261800.1.p;Glyma.02G172300.1.p;Glyma.15G261600.1.p;Glyma.07G235700.1.p;Glyma.11G133900.1.p;Glyma.07G088100.1.p;Glyma.09G016200.1.p	Glyma.08G307700.1.p;Glyma.01G035700.1.p;Glyma.20G169900.1.p;Glyma.04G101800.1.p;Glyma.06G323100.1.p;Glyma.13G245200.1.p;Glyma.13G099200.1.p;Glyma.12G026700.1.p;Glyma.16G208500.1.p;Glyma.07G198600.1.p;Glyma.08G135000.1.p;Glyma.05G061400.1.p;Glyma.14G036100.1.p;Glyma.05G156100.1.p;Glyma.11G099000.1.p;Glyma.14G024300.1.p;Glyma.05G091900.1.p;Glyma.12G225000.1.p;Glyma.18G010300.1.p;Glyma.02G079000.1.p…	0.311096	2.80566	0.110881
UNDER	GO:0005840	ribosome	CELLULAR_COMPONENT	1.03823e-20	2.05064e-23	22.6881	9	1160	2884	40185	Glyma.19G184000.1.p;Glyma.15G102200.1.p;Glyma.07G235700.1.p;Glyma.06G053200.1.p;Glyma.16G044500.1.p;Glyma.11G133900.1.p;Glyma.09G166000.1.p;Glyma.07G088100.1.p;Glyma.02G090800.1.p	Glyma.08G307700.1.p;Glyma.02G239900.1.p;Glyma.06G141700.1.p;Glyma.20G169900.1.p;Glyma.04G101800.1.p;Glyma.06G323100.1.p;Glyma.07G273500.1.p;Glyma.11G250100.1.p;Glyma.02G230600.1.p;Glyma.13G245200.1.p;Glyma.16G208500.1.p;Glyma.07G198600.1.p;Glyma.08G135000.1.p;Glyma.05G061400.1.p;Glyma.09G196200.1.p;Glyma.05G156100.1.p;Glyma.05G163800.1.p;Glyma.05G091900.1.p;Glyma.12G225000.1.p;Glyma.18G010300.1.p…	0.311096	2.80566	0.110881
UNDER	GO:0043043	peptide biosynthetic process	BIOLOGICAL_PROCESS	1.19544e-20	2.50005e-23	22.6021	15	1347	2878	39998	Glyma.07G126200.1.p;Glyma.09G158400.1.p;Glyma.03G130600.1.p;Glyma.07G235700.1.p;Glyma.06G053200.1.p;Glyma.11G133900.1.p;Glyma.07G088100.1.p;Glyma.02G090800.1.p;Glyma.19G046400.1.p;Glyma.19G184000.1.p;Glyma.15G102200.1.p;Glyma.13G169900.1.p;Glyma.06G050300.1.p;Glyma.16G044500.1.p;Glyma.09G166000.1.p	Glyma.11G235800.1.p;Glyma.08G307700.1.p;Glyma.11G187000.1.p;Glyma.01G005200.1.p;Glyma.06G111200.1.p;Glyma.15G275900.1.p;Glyma.02G239900.1.p;Glyma.06G141700.1.p;Glyma.01G035700.1.p;Glyma.20G169900.1.p;Glyma.07G231200.1.p;Glyma.04G101800.1.p;Glyma.15G232300.1.p;Glyma.06G323100.1.p;Glyma.07G273500.1.p;Glyma.02G230600.1.p;Glyma.13G245200.1.p;Glyma.12G026700.1.p;Glyma.16G208500.1.p;Glyma.07G198600.1.p…	0.518493	3.25795	0.159147
OVER	GO:0019222	regulation of metabolic process	BIOLOGICAL_PROCESS	3.19366e-09	3.67343e-11	10.4349	505	5368	2388	35977	Glyma.02G246400.1.p;Glyma.02G072800.1.p;Glyma.04G041200.1.p;Glyma.09G239400.1.p;Glyma.19G163000.1.p;Glyma.17G157600.1.p;Glyma.15G271900.1.p;Glyma.06G086400.1.p;Glyma.05G062700.1.p;Glyma.02G010900.1.p;Glyma.02G245100.1.p;Glyma.08G132800.1.p;Glyma.12G221500.1.p;Glyma.13G271700.1.p;Glyma.12G105600.1.p;Glyma.20G047400.1.p;Glyma.04G043800.1.p;Glyma.11G087200.1.p;Glyma.08G366900.1.p;Glyma.06G053200.1.p…	Glyma.04G071700.1.p;Glyma.17G074700.1.p;Glyma.03G245200.1.p;Glyma.20G184200.1.p;Glyma.14G112300.1.p;Glyma.05G229800.1.p;Glyma.15G104600.1.p;Glyma.05G203100.1.p;Glyma.18G077500.1.p;Glyma.05G020400.1.p;Glyma.05G074500.1.p;Glyma.02G085900.1.p;Glyma.04G009500	17.4559	12.9834	1.34448
OVER	GO:0060255	regulation of macromolecule metabolic process	BIOLOGICAL_PROCESS	3.19165e-09	3.63403e-11	10.4396	496	5255	2397	36090	Glyma.02G246400.1.p;Glyma.02G072800.1.p;Glyma.04G041200.1.p;Glyma.09G239400.1.p;Glyma.19G163000.1.p;Glyma.17G157600.1.p;Glyma.15G271900.1.p;Glyma.06G086400.1.p;Glyma.05G062700.1.p;Glyma.02G010900.1.p;Glyma.02G245100.1.p;Glyma.08G132800.1.p;Glyma.12G221500.1.p;Glyma.13G271700.1.p;Glyma.12G105600.1.p;Glyma.20G047400.1.p;Glyma.04G043800.1.p;Glyma.11G087200.1.p;Glyma.08G366900.1.p;Glyma.06G053200.1.p…	Glyma.04G071700.1.p;Glyma.17G074700.1.p;Glyma.03G245200.1.p;Glyma.20G184200.1.p;Glyma.14G112300.1.p;Glyma.05G229800.1.p;Glyma.15G104600.1.p;Glyma.05G203100.1.p;Glyma.18G077500.1.p;Glyma.05G020400.1.p;Glyma.05G074500.1.p;Glyma.02G085900.1.p;Glyma.04G009500	17.1448	12.7101	1.34891
OVER	GO:0031323	regulation of cellular metabolic process	BIOLOGICAL_PROCESS	7.45499e-11	7.18909e-13	12.1433	494	5084	2399	36261	Glyma.02G246400.1.p;Glyma.02G072800.1.p;Glyma.04G041200.1.p;Glyma.09G239400.1.p;Glyma.19G163000.1.p;Glyma.17G157600.1.p;Glyma.15G271900.1.p;Glyma.06G086400.1.p;Glyma.05G062700.1.p;Glyma.02G010900.1.p;Glyma.02G245100.1.p;Glyma.08G132800.1.p;Glyma.12G221500.1.p;Glyma.13G271700.1.p;Glyma.12G105600.1.p;Glyma.20G047400.1.p;Glyma.04G043800.1.p;Glyma.11G087200.1.p;Glyma.08G366900.1.p;Glyma.06G053200.1.p…	Glyma.04G071700.1.p;Glyma.17G074700.1.p;Glyma.03G245200.1.p;Glyma.20G184200.1.p;Glyma.14G112300.1.p;Glyma.05G229800.1.p;Glyma.15G104600.1.p;Glyma.05G203100.1.p;Glyma.18G077500.1.p;Glyma.05G020400.1.p;Glyma.05G074500.1.p;Glyma.02G085900.1.p;Glyma.04G009500	17.0757	12.2965	1.38866
UNDER	GO:0043603	cellular amide metabolic process	BIOLOGICAL_PROCESS	1.51773e-19	3.8794e-22	21.4112	38	1918	2855	39427	Glyma.09G283200.1.p;Glyma.08G003900.1.p;Glyma.07G235700.1.p;Glyma.03G193800.1.p;Glyma.11G133900.1.p;Glyma.16G034300.1.p;Glyma.03G009800.1.p;Glyma.18G111300.1.p;Glyma.02G090800.1.p;Glyma.10G019900.1.p;Glyma.19G184000.1.p;Glyma.06G193500.1.p;Glyma.19G193700.1.p;Glyma.07G013800.1.p;Glyma.13G261400.1.p;Glyma.05G224500.1.p;Glyma.15G251800.1.p;Glyma.19G077300.1.p;Glyma.10G024600.1.p;Glyma.06G050300.1.p…	Glyma.08G307700.1.p;Glyma.07G115300.1.p;Glyma.01G005200.1.p;Glyma.15G275900.1.p;Glyma.01G035700.1.p;Glyma.20G169900.1.p;Glyma.15G232300.1.p;Glyma.13G291300.1.p;Glyma.06G323100.1.p;Glyma.07G273500.1.p;Glyma.09G272400.1.p;Glyma.17G003200.1.p;Glyma.12G026700	1.31352	4.63901	0.283145
UNDER	GO:0005622	intracellular anatomical structure	CELLULAR_COMPONENT	3.18321e-19	8.50631e-22	21.0703	1024	18389	1869	22956	Glyma.02G072800.1.p;Glyma.14G071700.1.p;Glyma.04G041200.1.p;Glyma.16G040100.1.p;Glyma.09G239400.1.p;Glyma.17G157600.1.p;Glyma.01G217100.1.p;Glyma.05G158700.1.p;Glyma.14G155900.1.p;Glyma.04G213900.1.p;Glyma.16G008400.1.p;Glyma.09G069800.1.p;Glyma.05G062700.1.p;Glyma.10G284500.1.p;Glyma.12G085900.1.p;Glyma.15G016100.1.p;Glyma.05G032200.1.p;Glyma.07G261700.1.p;Glyma.04G043800.1.p;Glyma.11G087200.1.p…	Glyma.17G074700.1.p;Glyma.13G120000.1.p;Glyma.07G190600.1.p;Glyma.06G049400.1.p;Glyma.09G061800.1.p;Glyma.11G247600.1.p;Glyma.01G163400.1.p;Glyma.03G234700.1.p;Glyma.08G322000.1.p;Glyma.03G245200.1.p;Glyma.20G184200.1.p;Glyma.09G272400.1.p;Glyma.18G006000	35.3958	44.477	0.795823
UNDER	GO:0003723	RNA binding	MOLECULAR_FUNCTION	5.63394e-19	1.57098e-21	20.8038	49	2153	2844	39192	Glyma.20G036200.1.p;Glyma.16G015300.1.p;Glyma.03G020100.1.p;Glyma.06G102400.1.p;Glyma.02G010500.1.p;Glyma.02G090800.1.p;Glyma.07G046900.1.p;Glyma.16G008400.1.p;Glyma.20G177100.1.p;Glyma.09G205900.1.p;Glyma.14G174600.1.p;Glyma.06G050300.1.p;Glyma.16G044500.1.p;Glyma.02G064300.1.p;Glyma.05G242500.1.p;Glyma.09G158400.1.p;Glyma.02G047200.1.p;Glyma.01G048400.1.p;Glyma.06G053200.1.p;Glyma.07G039600.1.p…	Glyma.08G152400.1.p;Glyma.15G275900.1.p;Glyma.01G035700.1.p;Glyma.20G169900.1.p;Glyma.07G273500.1.p;Glyma.14G112300.1.p;Glyma.03G017200.1.p;Glyma.07G015000.1.p;Glyma.11G117300.1.p;Glyma.01G159600.1.p;Glyma.05G061400.1.p;Glyma.09G196200.1.p;Glyma.05G133300	1.69374	5.2074	0.325257
UNDER	GO:0006886	intracellular protein transport	BIOLOGICAL_PROCESS	1.0692e-18	3.10561e-21	20.5079	8	1044	2885	40301	Glyma.07G125200.1.p;Glyma.13G162200.1.p;Glyma.13G049900.1.p;Glyma.02G176000.1.p;Glyma.18G001400.1.p;Glyma.15G165500.1.p;Glyma.02G111000.1.p;Glyma.11G040500.1.p	Glyma.09G114200.1.p;Glyma.14G008200.1.p;Glyma.16G082400.1.p;Glyma.12G230600.1.p;Glyma.06G070600.1.p;Glyma.08G322000.1.p;Glyma.15G244100.1.p;Glyma.11G118600.1.p;Glyma.11G250100.1.p;Glyma.10G243500.1.p;Glyma.12G083300.1.p;Glyma.15G229800.1.p;Glyma.14G111000.1.p;Glyma.16G208500.1.p;Glyma.13G232100.1.p;Glyma.03G104400.1.p;Glyma.11G234500.1.p;Glyma.11G092300.1.p;Glyma.04G153300.1.p;Glyma.17G257900.1.p…	0.27653	2.52509	0.109513
UNDER	GO:0045184	establishment of protein localization	BIOLOGICAL_PROCESS	3.35853e-18	1.01454e-20	19.9937	17	1301	2876	40044	Glyma.07G125200.1.p;Glyma.13G162200.1.p;Glyma.13G049900.1.p;Glyma.17G234500.1.p;Glyma.06G098800.1.p;Glyma.18G001400.1.p;Glyma.15G165500.1.p;Glyma.05G047800.1.p;Glyma.14G135100.1.p;Glyma.08G068100.1.p;Glyma.02G111000.1.p;Glyma.11G040500.1.p;Glyma.13G298700.1.p;Glyma.02G176000.1.p;Glyma.02G231900.1.p;Glyma.15G125700.1.p;Glyma.07G181700.1.p	Glyma.09G114200.1.p;Glyma.16G177100.1.p;Glyma.14G008200.1.p;Glyma.16G082400.1.p;Glyma.12G230600.1.p;Glyma.06G070600.1.p;Glyma.08G322000.1.p;Glyma.15G244100.1.p;Glyma.18G248400.1.p;Glyma.11G118600.1.p;Glyma.08G351200.1.p;Glyma.11G250100.1.p;Glyma.10G243500.1.p;Glyma.12G083300.1.p;Glyma.03G161000.1.p;Glyma.15G229800.1.p;Glyma.13G358600.1.p;Glyma.14G111000.1.p;Glyma.16G208500.1.p;Glyma.13G232100.1.p…	0.587625	3.14669	0.186744
UNDER	GO:0015031	protein transport	BIOLOGICAL_PROCESS	6.5091e-18	2.04189e-20	19.69	17	1289	2876	40056	Glyma.07G125200.1.p;Glyma.13G162200.1.p;Glyma.13G049900.1.p;Glyma.17G234500.1.p;Glyma.06G098800.1.p;Glyma.18G001400.1.p;Glyma.15G165500.1.p;Glyma.05G047800.1.p;Glyma.14G135100.1.p;Glyma.08G068100.1.p;Glyma.02G111000.1.p;Glyma.11G040500.1.p;Glyma.13G298700.1.p;Glyma.02G176000.1.p;Glyma.02G231900.1.p;Glyma.15G125700.1.p;Glyma.07G181700.1.p	Glyma.09G114200.1.p;Glyma.16G177100.1.p;Glyma.14G008200.1.p;Glyma.16G082400.1.p;Glyma.12G230600.1.p;Glyma.06G070600.1.p;Glyma.08G322000.1.p;Glyma.15G244100.1.p;Glyma.18G248400.1.p;Glyma.11G118600.1.p;Glyma.08G351200.1.p;Glyma.11G250100.1.p;Glyma.10G243500.1.p;Glyma.12G083300.1.p;Glyma.03G161000.1.p;Glyma.15G229800.1.p;Glyma.13G358600.1.p;Glyma.14G111000.1.p;Glyma.16G208500.1.p;Glyma.13G232100.1.p…	0.587625	3.11767	0.188482
UNDER	GO:0051641	cellular localization	BIOLOGICAL_PROCESS	1.6827e-17	5.47411e-20	19.2617	28	1570	2865	39775	Glyma.10G236500.1.p;Glyma.13G049900.1.p;Glyma.15G067100.1.p;Glyma.18G001400.1.p;Glyma.08G077800.1.p;Glyma.15G165500.1.p;Glyma.15G020700.1.p;Glyma.11G040500.1.p;Glyma.17G070200.1.p;Glyma.03G084200.1.p;Glyma.13G311500.1.p;Glyma.10G225900.1.p;Glyma.02G176000.1.p;Glyma.07G125700.1.p;Glyma.05G121300.1.p;Glyma.07G125200.1.p;Glyma.13G162200.1.p;Glyma.04G038600.1.p;Glyma.04G160500.1.p;Glyma.02G111000.1.p…	Glyma.09G114200.1.p;Glyma.08G152400.1.p;Glyma.14G008200.1.p;Glyma.16G082400.1.p;Glyma.06G123000.1.p;Glyma.12G230600.1.p;Glyma.06G070600.1.p;Glyma.08G322000.1.p;Glyma.18G053900.1.p;Glyma.03G104400.1.p;Glyma.09G068000.1.p;Glyma.08G076200.1.p;Glyma.06G140400.1.p;Glyma.11G234500.1.p;Glyma.11G092300.1.p;Glyma.08G193400.1.p;Glyma.08G124500.1.p;Glyma.17G257900.1.p;Glyma.02G308400.1.p;Glyma.08G135500.1.p…	0.967853	3.79732	0.254878
UNDER	GO:0012505	endomembrane system	CELLULAR_COMPONENT	6.91722e-17	2.33065e-19	18.6325	73	2576	2820	38769	Glyma.14G220000.1.p;Glyma.14G026200.1.p;Glyma.09G263900.1.p;Glyma.10G176400.1.p;Glyma.03G251700.1.p;Glyma.18G001400.1.p;Glyma.18G279900.1.p;Glyma.11G040500.1.p;Glyma.13G291700.1.p;Glyma.13G049000.1.p;Glyma.09G103000.1.p;Glyma.07G022300.1.p;Glyma.02G176000.1.p;Glyma.06G115100.1.p;Glyma.07G125200.1.p;Glyma.08G257000.1.p;Glyma.01G157800.1.p;Glyma.11G087200.1.p;Glyma.19G114100.1.p;Glyma.17G138500.1.p…	Glyma.09G114200.1.p;Glyma.14G008200.1.p;Glyma.13G120000.1.p;Glyma.16G082400.1.p;Glyma.06G049400.1.p;Glyma.06G308800.1.p;Glyma.09G061800.1.p;Glyma.18G119400.1.p;Glyma.11G175200.1.p;Glyma.08G048300.1.p;Glyma.12G167500.1.p;Glyma.09G198800.1.p;Glyma.18G006000	2.52333	6.2305	0.404997
OVER	GO:1901362	organic cyclic compound biosynthetic process	BIOLOGICAL_PROCESS	5.015e-12	3.67079e-14	13.4352	492	4960	2401	36385	Glyma.02G246400.1.p;Glyma.02G072800.1.p;Glyma.04G041200.1.p;Glyma.09G239400.1.p;Glyma.19G163000.1.p;Glyma.17G157600.1.p;Glyma.15G271900.1.p;Glyma.06G086400.1.p;Glyma.05G062700.1.p;Glyma.02G010900.1.p;Glyma.02G245100.1.p;Glyma.08G132800.1.p;Glyma.12G221500.1.p;Glyma.19G132900.1.p;Glyma.02G283400.1.p;Glyma.13G271700.1.p;Glyma.20G047400.1.p;Glyma.04G043800.1.p;Glyma.08G366900.1.p;Glyma.19G165600.1.p…	Glyma.17G074700.1.p;Glyma.06G308800.1.p;Glyma.20G243500.1.p;Glyma.03G245200.1.p;Glyma.20G184200.1.p;Glyma.09G272400.1.p;Glyma.05G229800.1.p;Glyma.02G042300.1.p;Glyma.15G104600.1.p;Glyma.18G077500.1.p;Glyma.05G020400.1.p;Glyma.02G085900.1.p;Glyma.04G009500	17.0066	11.9966	1.41761
OVER	GO:0050896	response to stimulus	BIOLOGICAL_PROCESS	0.0309135	0.00185689	2.73121	488	6077	2405	35268	Glyma.03G208200.1.p;Glyma.10G176400.1.p;Glyma.12G035800.1.p;Glyma.02G151700.1.p;Glyma.09G048400.1.p;Glyma.05G158700.1.p;Glyma.10G258000.1.p;Glyma.04G213900.1.p;Glyma.01G106800.1.p;Glyma.19G123300.1.p;Glyma.07G261700.1.p;Glyma.20G047400.1.p;Glyma.20G210800.1.p;Glyma.11G087200.1.p;Glyma.20G155500.1.p;Glyma.08G366900.1.p;Glyma.05G182600.1.p;Glyma.10G022500.1.p;Glyma.05G029200.1.p;Glyma.02G153100.1.p…	Glyma.04G071700.1.p;Glyma.05G161200.1.p;Glyma.08G078800.1.p;Glyma.09G061800.1.p;Glyma.14G053000.1.p;Glyma.17G029900.1.p;Glyma.12G230600.1.p;Glyma.01G059300.1.p;Glyma.12G241100.1.p;Glyma.07G097000.1.p;Glyma.10G044700.1.p;Glyma.19G190800.1.p;Glyma.12G171300	16.8683	14.6983	1.14764
UNDER	GO:0006518	peptide metabolic process	BIOLOGICAL_PROCESS	8.68021e-17	3.22722e-19	18.4912	29	1561	2864	39784	Glyma.07G235700.1.p;Glyma.11G133900.1.p;Glyma.18G111300.1.p;Glyma.02G090800.1.p;Glyma.10G019900.1.p;Glyma.19G184000.1.p;Glyma.06G193500.1.p;Glyma.07G013800.1.p;Glyma.13G261400.1.p;Glyma.05G224500.1.p;Glyma.15G251800.1.p;Glyma.19G077300.1.p;Glyma.10G024600.1.p;Glyma.06G050300.1.p;Glyma.16G044500.1.p;Glyma.07G126200.1.p;Glyma.09G158400.1.p;Glyma.03G130600.1.p;Glyma.15G251700.1.p;Glyma.06G053200.1.p…	Glyma.08G307700.1.p;Glyma.01G005200.1.p;Glyma.15G275900.1.p;Glyma.01G035700.1.p;Glyma.20G169900.1.p;Glyma.15G232300.1.p;Glyma.06G323100.1.p;Glyma.07G273500.1.p;Glyma.17G003200.1.p;Glyma.12G026700.1.p;Glyma.08G135000.1.p;Glyma.05G061400.1.p;Glyma.09G196200.1.p;Glyma.05G163800.1.p;Glyma.05G091900.1.p;Glyma.10G238400.1.p;Glyma.18G010300.1.p;Glyma.02G079000.1.p;Glyma.02G255500.1.p;Glyma.19G232700.1.p…	1.00242	3.77555	0.265503
OVER	GO:0080090	regulation of primary metabolic process	BIOLOGICAL_PROCESS	6.08377e-11	5.51335e-13	12.2586	486	4976	2407	36369	Glyma.02G246400.1.p;Glyma.02G072800.1.p;Glyma.04G041200.1.p;Glyma.09G239400.1.p;Glyma.19G163000.1.p;Glyma.17G157600.1.p;Glyma.15G271900.1.p;Glyma.06G086400.1.p;Glyma.05G062700.1.p;Glyma.02G010900.1.p;Glyma.02G245100.1.p;Glyma.08G132800.1.p;Glyma.12G221500.1.p;Glyma.13G271700.1.p;Glyma.12G105600.1.p;Glyma.20G047400.1.p;Glyma.04G043800.1.p;Glyma.11G087200.1.p;Glyma.08G366900.1.p;Glyma.06G053200.1.p…	Glyma.04G071700.1.p;Glyma.17G074700.1.p;Glyma.03G245200.1.p;Glyma.20G184200.1.p;Glyma.14G112300.1.p;Glyma.05G229800.1.p;Glyma.15G104600.1.p;Glyma.05G203100.1.p;Glyma.18G077500.1.p;Glyma.05G020400.1.p;Glyma.05G074500.1.p;Glyma.02G085900.1.p;Glyma.04G009500	16.7992	12.0353	1.39582
OVER	GO:0051171	regulation of nitrogen compound metabolic process	BIOLOGICAL_PROCESS	7.45499e-11	7.16913e-13	12.1445	482	4938	2411	36407	Glyma.02G246400.1.p;Glyma.02G072800.1.p;Glyma.04G041200.1.p;Glyma.09G239400.1.p;Glyma.19G163000.1.p;Glyma.17G157600.1.p;Glyma.15G271900.1.p;Glyma.06G086400.1.p;Glyma.05G062700.1.p;Glyma.02G010900.1.p;Glyma.02G245100.1.p;Glyma.08G132800.1.p;Glyma.12G221500.1.p;Glyma.13G271700.1.p;Glyma.12G105600.1.p;Glyma.20G047400.1.p;Glyma.04G043800.1.p;Glyma.11G087200.1.p;Glyma.08G366900.1.p;Glyma.06G053200.1.p…	Glyma.04G071700.1.p;Glyma.17G074700.1.p;Glyma.03G245200.1.p;Glyma.20G184200.1.p;Glyma.14G112300.1.p;Glyma.05G229800.1.p;Glyma.15G104600.1.p;Glyma.05G203100.1.p;Glyma.18G077500.1.p;Glyma.05G020400.1.p;Glyma.05G074500.1.p;Glyma.02G085900.1.p;Glyma.04G009500	16.6609	11.9434	1.39499
OVER	GO:0044271	cellular nitrogen compound biosynthetic process	BIOLOGICAL_PROCESS	0.0363941	0.00223684	2.65037	477	5950	2416	35395	Glyma.02G246400.1.p;Glyma.02G072800.1.p;Glyma.04G041200.1.p;Glyma.09G239400.1.p;Glyma.19G163000.1.p;Glyma.17G157600.1.p;Glyma.15G271900.1.p;Glyma.06G086400.1.p;Glyma.05G062700.1.p;Glyma.02G010900.1.p;Glyma.02G245100.1.p;Glyma.08G132800.1.p;Glyma.12G221500.1.p;Glyma.13G271700.1.p;Glyma.20G047400.1.p;Glyma.04G043800.1.p;Glyma.08G366900.1.p;Glyma.06G053200.1.p;Glyma.19G165600.1.p;Glyma.19G180400.1.p…	Glyma.17G074700.1.p;Glyma.01G005200.1.p;Glyma.06G308800.1.p;Glyma.03G245200.1.p;Glyma.20G184200.1.p;Glyma.09G272400.1.p;Glyma.05G229800.1.p;Glyma.02G042300.1.p;Glyma.15G104600.1.p;Glyma.18G077500.1.p;Glyma.05G020400.1.p;Glyma.02G085900.1.p;Glyma.04G009500	16.4881	14.3911	1.14571
UNDER	GO:0070727	cellular macromolecule localization	BIOLOGICAL_PROCESS	6.47074e-16	2.70648e-18	17.5676	17	1206	2876	40139	Glyma.07G125200.1.p;Glyma.13G162200.1.p;Glyma.13G049900.1.p;Glyma.18G001400.1.p;Glyma.15G165500.1.p;Glyma.15G020700.1.p;Glyma.04G160500.1.p;Glyma.02G111000.1.p;Glyma.09G270000.1.p;Glyma.11G040500.1.p;Glyma.17G070200.1.p;Glyma.18G220100.1.p;Glyma.10G152500.1.p;Glyma.09G096700.1.p;Glyma.02G176000.1.p;Glyma.08G146700.1.p;Glyma.07G125700.1.p	Glyma.09G114200.1.p;Glyma.14G008200.1.p;Glyma.16G082400.1.p;Glyma.12G230600.1.p;Glyma.06G070600.1.p;Glyma.08G322000.1.p;Glyma.15G244100.1.p;Glyma.11G118600.1.p;Glyma.08G351200.1.p;Glyma.11G250100.1.p;Glyma.10G243500.1.p;Glyma.07G191900.1.p;Glyma.12G083300.1.p;Glyma.15G229800.1.p;Glyma.14G111000.1.p;Glyma.16G208500.1.p;Glyma.13G232100.1.p;Glyma.03G104400.1.p;Glyma.16G219000.1.p;Glyma.06G140400.1.p…	0.587625	2.91692	0.201454
UNDER	GO:0008104	protein localization	BIOLOGICAL_PROCESS	9.30981e-16	4.00213e-18	17.3977	26	1434	2867	39911	Glyma.13G049900.1.p;Glyma.17G234500.1.p;Glyma.18G001400.1.p;Glyma.15G165500.1.p;Glyma.15G020700.1.p;Glyma.05G047800.1.p;Glyma.14G135100.1.p;Glyma.08G068100.1.p;Glyma.11G040500.1.p;Glyma.17G070200.1.p;Glyma.02G176000.1.p;Glyma.07G125700.1.p;Glyma.07G125200.1.p;Glyma.13G162200.1.p;Glyma.06G098800.1.p;Glyma.04G160500.1.p;Glyma.02G111000.1.p;Glyma.09G270000.1.p;Glyma.13G298700.1.p;Glyma.18G220100.1.p…	Glyma.09G114200.1.p;Glyma.16G177100.1.p;Glyma.14G008200.1.p;Glyma.16G082400.1.p;Glyma.12G230600.1.p;Glyma.06G070600.1.p;Glyma.08G322000.1.p;Glyma.15G244100.1.p;Glyma.18G248400.1.p;Glyma.11G118600.1.p;Glyma.08G351200.1.p;Glyma.11G250100.1.p;Glyma.10G243500.1.p;Glyma.07G191900.1.p;Glyma.12G083300.1.p;Glyma.03G161000.1.p;Glyma.15G229800.1.p;Glyma.13G358600.1.p;Glyma.14G111000.1.p;Glyma.16G208500.1.p…	0.898721	3.46838	0.259119
OVER	GO:0016070	RNA metabolic process	BIOLOGICAL_PROCESS	0.0103858	0.000487492	3.31203	471	5749	2422	35596	Glyma.02G246400.1.p;Glyma.02G072800.1.p;Glyma.04G041200.1.p;Glyma.09G239400.1.p;Glyma.19G163000.1.p;Glyma.17G157600.1.p;Glyma.15G271900.1.p;Glyma.06G086400.1.p;Glyma.05G062700.1.p;Glyma.02G010900.1.p;Glyma.02G245100.1.p;Glyma.08G132800.1.p;Glyma.12G221500.1.p;Glyma.13G271700.1.p;Glyma.20G047400.1.p;Glyma.04G043800.1.p;Glyma.11G087200.1.p;Glyma.08G366900.1.p;Glyma.19G165600.1.p;Glyma.19G180400.1.p…	Glyma.17G074700.1.p;Glyma.03G245200.1.p;Glyma.09G261900.1.p;Glyma.20G184200.1.p;Glyma.14G112300.1.p;Glyma.05G229800.1.p;Glyma.15G104600.1.p;Glyma.18G077500.1.p;Glyma.05G020400.1.p;Glyma.02G085900.1.p;Glyma.04G009500.1.p;Glyma.02G112100.1.p;Glyma.03G017200	16.2807	13.9049	1.17086
UNDER	GO:0034613	cellular protein localization	BIOLOGICAL_PROCESS	1.16245e-15	5.2673e-18	17.2784	17	1192	2876	40153	Glyma.07G125200.1.p;Glyma.13G162200.1.p;Glyma.13G049900.1.p;Glyma.18G001400.1.p;Glyma.15G165500.1.p;Glyma.15G020700.1.p;Glyma.04G160500.1.p;Glyma.02G111000.1.p;Glyma.09G270000.1.p;Glyma.11G040500.1.p;Glyma.17G070200.1.p;Glyma.18G220100.1.p;Glyma.10G152500.1.p;Glyma.09G096700.1.p;Glyma.02G176000.1.p;Glyma.08G146700.1.p;Glyma.07G125700.1.p	Glyma.09G114200.1.p;Glyma.14G008200.1.p;Glyma.16G082400.1.p;Glyma.12G230600.1.p;Glyma.06G070600.1.p;Glyma.08G322000.1.p;Glyma.15G244100.1.p;Glyma.11G118600.1.p;Glyma.08G351200.1.p;Glyma.11G250100.1.p;Glyma.10G243500.1.p;Glyma.07G191900.1.p;Glyma.12G083300.1.p;Glyma.15G229800.1.p;Glyma.14G111000.1.p;Glyma.16G208500.1.p;Glyma.13G232100.1.p;Glyma.03G104400.1.p;Glyma.16G219000.1.p;Glyma.06G140400.1.p…	0.587625	2.88306	0.20382
UNDER	GO:0043226	organelle	CELLULAR_COMPONENT	1.58187e-15	7.35153e-18	17.1336	875	15777	2018	25568	Glyma.02G072800.1.p;Glyma.14G071700.1.p;Glyma.04G041200.1.p;Glyma.16G040100.1.p;Glyma.09G239400.1.p;Glyma.17G157600.1.p;Glyma.05G158700.1.p;Glyma.14G155900.1.p;Glyma.16G008400.1.p;Glyma.09G069800.1.p;Glyma.05G062700.1.p;Glyma.10G284500.1.p;Glyma.05G032200.1.p;Glyma.07G261700.1.p;Glyma.04G043800.1.p;Glyma.11G087200.1.p;Glyma.08G094900.1.p;Glyma.08G366900.1.p;Glyma.06G053200.1.p;Glyma.05G029200.1.p…	Glyma.17G074700.1.p;Glyma.13G120000.1.p;Glyma.07G190600.1.p;Glyma.06G049400.1.p;Glyma.09G061800.1.p;Glyma.01G163400.1.p;Glyma.03G234700.1.p;Glyma.08G322000.1.p;Glyma.03G245200.1.p;Glyma.20G184200.1.p;Glyma.09G272400.1.p;Glyma.18G006000.1.p;Glyma.02G301700	30.2454	38.1594	0.792608
UNDER	GO:1990904	ribonucleoprotein complex	CELLULAR_COMPONENT	3.24511e-15	1.5789e-17	16.8016	22	1310	2871	40035	Glyma.11G117400.1.p;Glyma.13G331000.1.p;Glyma.19G055000.1.p;Glyma.04G236400.1.p;Glyma.16G015300.1.p;Glyma.15G247600.1.p;Glyma.05G187000.1.p;Glyma.07G088100.1.p;Glyma.19G180400.1.p;Glyma.06G102400.1.p;Glyma.06G067500.1.p;Glyma.07G046900.1.p;Glyma.15G129400.1.p;Glyma.19G184000.1.p;Glyma.14G174600.1.p;Glyma.06G287200.1.p;Glyma.04G100600.1.p;Glyma.03G179700.1.p;Glyma.11G099400.1.p;Glyma.07G159900.1.p…	Glyma.08G307700.1.p;Glyma.19G228900.1.p;Glyma.17G128400.1.p;Glyma.14G084800.1.p;Glyma.13G245200.1.p;Glyma.12G026700.1.p;Glyma.11G117300.1.p;Glyma.16G208500.1.p;Glyma.13G104400.1.p;Glyma.05G061400.1.p;Glyma.14G036100.1.p;Glyma.05G133300.1.p;Glyma.05G156100.1.p;Glyma.11G099000.1.p;Glyma.05G091900.1.p;Glyma.12G225000.1.p;Glyma.20G113200.1.p;Glyma.18G010300.1.p;Glyma.02G255500.1.p;Glyma.05G132500.1.p…	0.760456	3.16846	0.240008
UNDER	GO:0140513	nuclear protein-containing complex	CELLULAR_COMPONENT	3.24511e-15	1.58353e-17	16.8004	29	1488	2864	39857	Glyma.09G098400.1.p;Glyma.10G249800.1.p;Glyma.09G083300.1.p;Glyma.16G201300.1.p;Glyma.10G241400.1.p;Glyma.08G286000.1.p;Glyma.13G107900.1.p;Glyma.09G149900.1.p;Glyma.10G251200.1.p;Glyma.04G190900.1.p;Glyma.05G170800.1.p;Glyma.10G209600.1.p;Glyma.06G001400.1.p;Glyma.05G103500.1.p;Glyma.03G130600.1.p;Glyma.05G043900.1.p;Glyma.06G067500.1.p;Glyma.20G152900.1.p;Glyma.20G153000.1.p;Glyma.01G006500.1.p…	Glyma.14G008200.1.p;Glyma.07G190600.1.p;Glyma.19G228900.1.p;Glyma.02G239900.1.p;Glyma.05G229800.1.p;Glyma.05G087600.1.p;Glyma.14G009500.1.p;Glyma.16G071900.1.p;Glyma.10G227900.1.p;Glyma.04G141500.1.p;Glyma.12G100300.1.p;Glyma.13G150500.1.p;Glyma.16G149700.1.p;Glyma.13G232100.1.p;Glyma.02G026700.1.p;Glyma.11G152900.1.p;Glyma.13G104400.1.p;Glyma.07G015500.1.p;Glyma.04G254900.1.p;Glyma.04G000700.1.p…	1.00242	3.59898	0.278528
UNDER	GO:0005198	structural molecule activity	MOLECULAR_FUNCTION	4.28131e-15	2.13892e-17	16.6698	8	897	2885	40448	Glyma.19G184000.1.p;Glyma.05G207500.1.p;Glyma.16G040100.1.p;Glyma.08G362500.1.p;Glyma.07G235700.1.p;Glyma.11G133900.1.p;Glyma.07G088100.1.p;Glyma.08G014200.1.p	Glyma.08G307700.1.p;Glyma.14G008200.1.p;Glyma.20G169900.1.p;Glyma.04G101800.1.p;Glyma.11G118600.1.p;Glyma.06G323100.1.p;Glyma.13G245200.1.p;Glyma.07G198600.1.p;Glyma.08G135000.1.p;Glyma.05G061400.1.p;Glyma.05G156100.1.p;Glyma.05G091900.1.p;Glyma.12G225000.1.p;Glyma.18G010300.1.p;Glyma.02G079000.1.p;Glyma.02G255500.1.p;Glyma.19G232700.1.p;Glyma.09G255500.1.p;Glyma.05G132500.1.p;Glyma.11G018300.1.p…	0.27653	2.16955	0.127459
UNDER	GO:0006974	cellular response to DNA damage stimulus	BIOLOGICAL_PROCESS	5.19583e-15	2.65617e-17	16.5757	13	1048	2880	40297	Glyma.11G029500.1.p;Glyma.16G128400.1.p;Glyma.08G232900.1.p;Glyma.04G103800.1.p;Glyma.04G074500.1.p;Glyma.08G083400.1.p;Glyma.02G020000.1.p;Glyma.08G162500.1.p;Glyma.15G217300.1.p;Glyma.06G321200.1.p;Glyma.07G261700.1.p;Glyma.11G211300.1.p;Glyma.15G265200.1.p	Glyma.07G157600.1.p;Glyma.14G026900.1.p;Glyma.12G170000.1.p;Glyma.08G236600.1.p;Glyma.02G168800.1.p;Glyma.15G150700.1.p;Glyma.05G203100.1.p;Glyma.14G009500.1.p;Glyma.19G197500.1.p;Glyma.07G144500.1.p;Glyma.10G227900.1.p;Glyma.13G150500.1.p;Glyma.14G142800.1.p;Glyma.11G152900.1.p;Glyma.07G203300.1.p;Glyma.04G254900.1.p;Glyma.11G021300.1.p;Glyma.16G194000.1.p;Glyma.15G190400.1.p;Glyma.10G038300.1.p…	0.449361	2.53477	0.177279
UNDER	GO:0071840	cellular component organization or biogenesis	BIOLOGICAL_PROCESS	9.47543e-15	4.95404e-17	16.305	229	5371	2664	35974	Glyma.10G176400.1.p;Glyma.02G009300.1.p;Glyma.04G103800.1.p;Glyma.16G040100.1.p;Glyma.03G216000.1.p;Glyma.15G223800.1.p;Glyma.01G027900.1.p;Glyma.20G225900.1.p;Glyma.02G245100.1.p;Glyma.10G284500.1.p;Glyma.12G178000.1.p;Glyma.07G200000.1.p;Glyma.01G106800.1.p;Glyma.09G193500.1.p;Glyma.19G212500.1.p;Glyma.17G064900.1.p;Glyma.04G021600.1.p;Glyma.02G109600.1.p;Glyma.08G249700.1.p;Glyma.04G190900.1.p…	Glyma.14G008200.1.p;Glyma.07G190600.1.p;Glyma.16G082400.1.p;Glyma.08G176000.1.p;Glyma.08G322000.1.p;Glyma.18G006000.1.p;Glyma.16G071900.1.p;Glyma.04G009500.1.p;Glyma.13G087400.1.p;Glyma.06G266900.1.p;Glyma.06G223300.1.p;Glyma.01G233200.1.p;Glyma.03G104400	7.91566	12.9907	0.609333
UNDER	GO:0003735	structural constituent of ribosome	MOLECULAR_FUNCTION	9.78824e-15	5.23131e-17	16.2814	4	740	2889	40605	Glyma.07G235700.1.p;Glyma.19G184000.1.p;Glyma.11G133900.1.p;Glyma.07G088100.1.p	Glyma.08G307700.1.p;Glyma.20G169900.1.p;Glyma.16G087700.1.p;Glyma.04G101800.1.p;Glyma.06G323100.1.p;Glyma.09G077600.1.p;Glyma.19G211800.1.p;Glyma.13G245200.1.p;Glyma.01G125100.1.p;Glyma.05G081000.1.p;Glyma.02G221500.1.p;Glyma.07G012800.1.p;Glyma.16G074600.1.p;Glyma.07G198600.1.p;Glyma.08G135000.1.p;Glyma.09G064500.1.p;Glyma.05G061400.1.p;Glyma.05G156100.1.p;Glyma.15G170800.1.p;Glyma.05G091900.1.p…	0.138265	1.78982	0.0772508
UNDER	GO:0031981	nuclear lumen	CELLULAR_COMPONENT	1.49051e-14	8.13918e-17	16.0894	24	1331	2869	40014	Glyma.05G170800.1.p;Glyma.10G209600.1.p;Glyma.11G216300.1.p;Glyma.06G001400.1.p;Glyma.02G144000.1.p;Glyma.05G103500.1.p;Glyma.09G098400.1.p;Glyma.05G043900.1.p;Glyma.10G249800.1.p;Glyma.02G245000.1.p;Glyma.14G215200.1.p;Glyma.09G083300.1.p;Glyma.02G102100.1.p;Glyma.09G088700.1.p;Glyma.18G045200.1.p;Glyma.02G245100.1.p;Glyma.02G172300.1.p;Glyma.05G043800.1.p;Glyma.19G234100.1.p;Glyma.11G208700.1.p…	Glyma.10G043400.1.p;Glyma.07G190600.1.p;Glyma.07G157600.1.p;Glyma.06G225900.1.p;Glyma.02G239900.1.p;Glyma.20G073900.1.p;Glyma.14G112300.1.p;Glyma.05G229800.1.p;Glyma.15G150700.1.p;Glyma.05G087600.1.p;Glyma.16G071900.1.p;Glyma.13G099200.1.p;Glyma.03G017200.1.p;Glyma.10G227900.1.p;Glyma.20G098800.1.p;Glyma.12G026700.1.p;Glyma.16G208500.1.p;Glyma.13G150500.1.p;Glyma.16G149700.1.p;Glyma.02G026700.1.p…	0.829589	3.21925	0.257696
OVER	GO:0019438	aromatic compound biosynthetic process	BIOLOGICAL_PROCESS	2.14838e-11	1.79718e-13	12.7454	466	4694	2427	36651	Glyma.02G246400.1.p;Glyma.02G072800.1.p;Glyma.04G041200.1.p;Glyma.09G239400.1.p;Glyma.19G163000.1.p;Glyma.17G157600.1.p;Glyma.15G271900.1.p;Glyma.06G086400.1.p;Glyma.05G062700.1.p;Glyma.02G010900.1.p;Glyma.02G245100.1.p;Glyma.08G132800.1.p;Glyma.12G221500.1.p;Glyma.13G271700.1.p;Glyma.20G047400.1.p;Glyma.04G043800.1.p;Glyma.08G366900.1.p;Glyma.19G165600.1.p;Glyma.19G180400.1.p;Glyma.08G137600.1.p…	Glyma.17G074700.1.p;Glyma.06G308800.1.p;Glyma.03G245200.1.p;Glyma.20G184200.1.p;Glyma.09G272400.1.p;Glyma.05G229800.1.p;Glyma.02G042300.1.p;Glyma.15G104600.1.p;Glyma.18G077500.1.p;Glyma.05G020400.1.p;Glyma.02G085900.1.p;Glyma.04G009500.1.p;Glyma.02G112100	16.1078	11.3532	1.41879
UNDER	GO:0006259	DNA metabolic process	BIOLOGICAL_PROCESS	3.00378e-14	1.71007e-16	15.767	25	1337	2868	40008	Glyma.11G029500.1.p;Glyma.11G216300.1.p;Glyma.04G103800.1.p;Glyma.01G083300.1.p;Glyma.04G191200.1.p;Glyma.04G074500.1.p;Glyma.02G020000.1.p;Glyma.20G225900.1.p;Glyma.02G245100.1.p;Glyma.10G155800.1.p;Glyma.06G321200.1.p;Glyma.07G261700.1.p;Glyma.11G075500.1.p;Glyma.16G128400.1.p;Glyma.08G232900.1.p;Glyma.08G161500.1.p;Glyma.02G245000.1.p;Glyma.08G083400.1.p;Glyma.14G215200.1.p;Glyma.08G162500.1.p…	Glyma.02G137000.1.p;Glyma.08G176000.1.p;Glyma.07G157600.1.p;Glyma.14G026900.1.p;Glyma.12G170000.1.p;Glyma.08G236600.1.p;Glyma.02G168800.1.p;Glyma.15G150700.1.p;Glyma.05G203100.1.p;Glyma.14G009500.1.p;Glyma.19G197500.1.p;Glyma.07G144500.1.p;Glyma.10G227900.1.p;Glyma.13G150500.1.p;Glyma.14G142800.1.p;Glyma.11G152900.1.p;Glyma.07G203300.1.p;Glyma.04G254900.1.p;Glyma.20G226600.1.p;Glyma.11G021300.1.p…	0.864155	3.23376	0.267229
UNDER	GO:0043229	intracellular organelle	CELLULAR_COMPONENT	3.66395e-14	2.12847e-16	15.6719	870	15553	2023	25792	Glyma.02G072800.1.p;Glyma.14G071700.1.p;Glyma.04G041200.1.p;Glyma.16G040100.1.p;Glyma.09G239400.1.p;Glyma.17G157600.1.p;Glyma.05G158700.1.p;Glyma.14G155900.1.p;Glyma.16G008400.1.p;Glyma.09G069800.1.p;Glyma.05G062700.1.p;Glyma.10G284500.1.p;Glyma.05G032200.1.p;Glyma.07G261700.1.p;Glyma.04G043800.1.p;Glyma.11G087200.1.p;Glyma.08G094900.1.p;Glyma.08G366900.1.p;Glyma.06G053200.1.p;Glyma.05G029200.1.p…	Glyma.17G074700.1.p;Glyma.13G120000.1.p;Glyma.07G190600.1.p;Glyma.06G049400.1.p;Glyma.09G061800.1.p;Glyma.01G163400.1.p;Glyma.03G234700.1.p;Glyma.08G322000.1.p;Glyma.03G245200.1.p;Glyma.20G184200.1.p;Glyma.09G272400.1.p;Glyma.18G006000.1.p;Glyma.02G301700	30.0726	37.6176	0.799429
UNDER	GO:0070013	intracellular organelle lumen	CELLULAR_COMPONENT	6.97209e-14	4.29326e-16	15.3672	35	1566	2858	39779	Glyma.11G216300.1.p;Glyma.10G176400.1.p;Glyma.02G144000.1.p;Glyma.09G098400.1.p;Glyma.12G071100.1.p;Glyma.10G249800.1.p;Glyma.04G243000.1.p;Glyma.09G083300.1.p;Glyma.02G102100.1.p;Glyma.18G045200.1.p;Glyma.02G245100.1.p;Glyma.06G182000.1.p;Glyma.11G208700.1.p;Glyma.07G261700.1.p;Glyma.20G213900.1.p;Glyma.04G190900.1.p;Glyma.05G170800.1.p;Glyma.10G209600.1.p;Glyma.06G001400.1.p;Glyma.04G212100.1.p…	Glyma.07G190600.1.p;Glyma.06G225900.1.p;Glyma.08G322000.1.p;Glyma.20G073900.1.p;Glyma.14G112300.1.p;Glyma.05G229800.1.p;Glyma.05G087600.1.p;Glyma.16G071900.1.p;Glyma.03G017200.1.p;Glyma.14G079700.1.p;Glyma.10G227900.1.p;Glyma.12G026700.1.p;Glyma.13G150500.1.p;Glyma.05G216700.1.p;Glyma.05G133300.1.p;Glyma.07G015500.1.p;Glyma.11G099000.1.p;Glyma.04G254900.1.p;Glyma.20G113200.1.p;Glyma.13G191000.1.p…	1.20982	3.78764	0.319412
UNDER	GO:0031974	membrane-enclosed lumen	CELLULAR_COMPONENT	6.97209e-14	4.29326e-16	15.3672	35	1566	2858	39779	Glyma.11G216300.1.p;Glyma.10G176400.1.p;Glyma.02G144000.1.p;Glyma.09G098400.1.p;Glyma.12G071100.1.p;Glyma.10G249800.1.p;Glyma.04G243000.1.p;Glyma.09G083300.1.p;Glyma.02G102100.1.p;Glyma.18G045200.1.p;Glyma.02G245100.1.p;Glyma.06G182000.1.p;Glyma.11G208700.1.p;Glyma.07G261700.1.p;Glyma.20G213900.1.p;Glyma.04G190900.1.p;Glyma.05G170800.1.p;Glyma.10G209600.1.p;Glyma.06G001400.1.p;Glyma.04G212100.1.p…	Glyma.07G190600.1.p;Glyma.06G225900.1.p;Glyma.08G322000.1.p;Glyma.20G073900.1.p;Glyma.14G112300.1.p;Glyma.05G229800.1.p;Glyma.05G087600.1.p;Glyma.16G071900.1.p;Glyma.03G017200.1.p;Glyma.14G079700.1.p;Glyma.10G227900.1.p;Glyma.12G026700.1.p;Glyma.13G150500.1.p;Glyma.05G216700.1.p;Glyma.05G133300.1.p;Glyma.07G015500.1.p;Glyma.11G099000.1.p;Glyma.04G254900.1.p;Glyma.20G113200.1.p;Glyma.13G191000.1.p…	1.20982	3.78764	0.319412
UNDER	GO:0043233	organelle lumen	CELLULAR_COMPONENT	6.97209e-14	4.29326e-16	15.3672	35	1566	2858	39779	Glyma.11G216300.1.p;Glyma.10G176400.1.p;Glyma.02G144000.1.p;Glyma.09G098400.1.p;Glyma.12G071100.1.p;Glyma.10G249800.1.p;Glyma.04G243000.1.p;Glyma.09G083300.1.p;Glyma.02G102100.1.p;Glyma.18G045200.1.p;Glyma.02G245100.1.p;Glyma.06G182000.1.p;Glyma.11G208700.1.p;Glyma.07G261700.1.p;Glyma.20G213900.1.p;Glyma.04G190900.1.p;Glyma.05G170800.1.p;Glyma.10G209600.1.p;Glyma.06G001400.1.p;Glyma.04G212100.1.p…	Glyma.07G190600.1.p;Glyma.06G225900.1.p;Glyma.08G322000.1.p;Glyma.20G073900.1.p;Glyma.14G112300.1.p;Glyma.05G229800.1.p;Glyma.05G087600.1.p;Glyma.16G071900.1.p;Glyma.03G017200.1.p;Glyma.14G079700.1.p;Glyma.10G227900.1.p;Glyma.12G026700.1.p;Glyma.13G150500.1.p;Glyma.05G216700.1.p;Glyma.05G133300.1.p;Glyma.07G015500.1.p;Glyma.11G099000.1.p;Glyma.04G254900.1.p;Glyma.20G113200.1.p;Glyma.13G191000.1.p…	1.20982	3.78764	0.319412
UNDER	GO:0006281	DNA repair	BIOLOGICAL_PROCESS	9.70216e-14	6.0871e-16	15.2156	13	991	2880	40354	Glyma.11G029500.1.p;Glyma.16G128400.1.p;Glyma.08G232900.1.p;Glyma.04G103800.1.p;Glyma.04G074500.1.p;Glyma.08G083400.1.p;Glyma.02G020000.1.p;Glyma.08G162500.1.p;Glyma.15G217300.1.p;Glyma.06G321200.1.p;Glyma.07G261700.1.p;Glyma.11G211300.1.p;Glyma.15G265200.1.p	Glyma.07G157600.1.p;Glyma.14G026900.1.p;Glyma.12G170000.1.p;Glyma.08G236600.1.p;Glyma.02G168800.1.p;Glyma.15G150700.1.p;Glyma.05G203100.1.p;Glyma.14G009500.1.p;Glyma.19G197500.1.p;Glyma.07G144500.1.p;Glyma.10G227900.1.p;Glyma.13G150500.1.p;Glyma.14G142800.1.p;Glyma.11G152900.1.p;Glyma.04G254900.1.p;Glyma.11G021300.1.p;Glyma.16G194000.1.p;Glyma.15G190400.1.p;Glyma.10G038300.1.p;Glyma.11G104200.1.p…	0.449361	2.3969	0.187475
OVER	GO:0018130	heterocycle biosynthetic process	BIOLOGICAL_PROCESS	2.87081e-11	2.43487e-13	12.6135	466	4707	2427	36638	Glyma.02G246400.1.p;Glyma.02G072800.1.p;Glyma.04G041200.1.p;Glyma.09G239400.1.p;Glyma.19G163000.1.p;Glyma.17G157600.1.p;Glyma.15G271900.1.p;Glyma.06G086400.1.p;Glyma.05G062700.1.p;Glyma.02G010900.1.p;Glyma.02G245100.1.p;Glyma.08G132800.1.p;Glyma.12G221500.1.p;Glyma.13G271700.1.p;Glyma.20G047400.1.p;Glyma.04G043800.1.p;Glyma.08G366900.1.p;Glyma.19G165600.1.p;Glyma.19G180400.1.p;Glyma.08G137600.1.p…	Glyma.17G074700.1.p;Glyma.06G308800.1.p;Glyma.03G245200.1.p;Glyma.20G184200.1.p;Glyma.09G272400.1.p;Glyma.05G229800.1.p;Glyma.02G042300.1.p;Glyma.15G104600.1.p;Glyma.18G077500.1.p;Glyma.05G020400.1.p;Glyma.02G085900.1.p;Glyma.04G009500.1.p;Glyma.02G112100	16.1078	11.3847	1.41487
UNDER	GO:0005694	chromosome	CELLULAR_COMPONENT	3.08536e-13	2.00744e-15	14.6974	27	1339	2866	40006	Glyma.11G216300.1.p;Glyma.04G103800.1.p;Glyma.04G191200.1.p;Glyma.13G321600.1.p;Glyma.10G027400.1.p;Glyma.19G172500.1.p;Glyma.13G173100.1.p;Glyma.18G266200.1.p;Glyma.20G225900.1.p;Glyma.02G245100.1.p;Glyma.10G284500.1.p;Glyma.11G178200.1.p;Glyma.10G062400.1.p;Glyma.13G189300.1.p;Glyma.11G075500.1.p;Glyma.06G001400.1.p;Glyma.12G144600.1.p;Glyma.12G215500.1.p;Glyma.02G245000.1.p;Glyma.12G055200.1.p…	Glyma.14G008200.1.p;Glyma.09G156500.1.p;Glyma.10G043400.1.p;Glyma.08G176000.1.p;Glyma.07G157600.1.p;Glyma.12G170000.1.p;Glyma.02G168800.1.p;Glyma.16G207200.1.p;Glyma.08G248400.1.p;Glyma.15G150700.1.p;Glyma.16G071900.1.p;Glyma.04G009500.1.p;Glyma.10G227900.1.p;Glyma.16G194500.1.p;Glyma.05G145600.1.p;Glyma.13G150500.1.p;Glyma.06G223300.1.p;Glyma.14G142800.1.p;Glyma.02G026700.1.p;Glyma.11G152900.1.p…	0.933287	3.2386	0.288176
OVER	GO:0009059	macromolecule biosynthetic process	BIOLOGICAL_PROCESS	0.203222	0.0203293	1.69188	463	5961	2430	35384	Glyma.02G246400.1.p;Glyma.02G072800.1.p;Glyma.04G041200.1.p;Glyma.09G239400.1.p;Glyma.19G163000.1.p;Glyma.17G157600.1.p;Glyma.15G271900.1.p;Glyma.06G086400.1.p;Glyma.05G062700.1.p;Glyma.02G010900.1.p;Glyma.02G245100.1.p;Glyma.08G132800.1.p;Glyma.12G221500.1.p;Glyma.08G249700.1.p;Glyma.13G271700.1.p;Glyma.20G047400.1.p;Glyma.04G043800.1.p;Glyma.08G366900.1.p;Glyma.06G053200.1.p;Glyma.19G165600.1.p…	Glyma.17G074700.1.p;Glyma.01G005200.1.p;Glyma.03G245200.1.p;Glyma.20G184200.1.p;Glyma.18G006000.1.p;Glyma.05G229800.1.p;Glyma.15G104600.1.p;Glyma.18G077500.1.p;Glyma.05G020400.1.p;Glyma.02G085900.1.p;Glyma.04G009500.1.p;Glyma.02G112100.1.p;Glyma.14G079700	16.0041	14.4177	1.11003
OVER	GO:0034645	cellular macromolecule biosynthetic process	BIOLOGICAL_PROCESS	0.122076	0.0107226	1.9697	462	5884	2431	35461	Glyma.02G246400.1.p;Glyma.02G072800.1.p;Glyma.04G041200.1.p;Glyma.09G239400.1.p;Glyma.19G163000.1.p;Glyma.17G157600.1.p;Glyma.15G271900.1.p;Glyma.06G086400.1.p;Glyma.05G062700.1.p;Glyma.02G010900.1.p;Glyma.02G245100.1.p;Glyma.08G132800.1.p;Glyma.12G221500.1.p;Glyma.08G249700.1.p;Glyma.13G271700.1.p;Glyma.20G047400.1.p;Glyma.04G043800.1.p;Glyma.08G366900.1.p;Glyma.06G053200.1.p;Glyma.19G165600.1.p…	Glyma.17G074700.1.p;Glyma.01G005200.1.p;Glyma.03G245200.1.p;Glyma.20G184200.1.p;Glyma.18G006000.1.p;Glyma.05G229800.1.p;Glyma.15G104600.1.p;Glyma.18G077500.1.p;Glyma.05G020400.1.p;Glyma.02G085900.1.p;Glyma.04G009500.1.p;Glyma.02G112100.1.p;Glyma.14G079700	15.9696	14.2315	1.12213
OVER	GO:0034654	nucleobase-containing compound biosynthetic process	BIOLOGICAL_PROCESS	2.35732e-14	1.31465e-16	15.8812	441	4181	2452	37164	Glyma.02G246400.1.p;Glyma.02G072800.1.p;Glyma.04G041200.1.p;Glyma.09G239400.1.p;Glyma.19G163000.1.p;Glyma.17G157600.1.p;Glyma.15G271900.1.p;Glyma.06G086400.1.p;Glyma.05G062700.1.p;Glyma.02G010900.1.p;Glyma.02G245100.1.p;Glyma.08G132800.1.p;Glyma.12G221500.1.p;Glyma.13G271700.1.p;Glyma.20G047400.1.p;Glyma.04G043800.1.p;Glyma.08G366900.1.p;Glyma.19G165600.1.p;Glyma.19G180400.1.p;Glyma.08G137600.1.p…	Glyma.17G074700.1.p;Glyma.03G245200.1.p;Glyma.20G184200.1.p;Glyma.05G229800.1.p;Glyma.15G104600.1.p;Glyma.18G077500.1.p;Glyma.05G020400.1.p;Glyma.02G085900.1.p;Glyma.04G009500.1.p;Glyma.02G112100.1.p;Glyma.20G156800.1.p;Glyma.04G141500.1.p;Glyma.20G032900	15.2437	10.1125	1.50742
UNDER	GO:0017111	nucleoside-triphosphatase activity	MOLECULAR_FUNCTION	2.34456e-12	1.63441e-14	13.7866	61	2055	2832	39290	Glyma.09G127000.1.p;Glyma.04G103800.1.p;Glyma.16G040100.1.p;Glyma.04G191200.1.p;Glyma.11G040500.1.p;Glyma.02G010500.1.p;Glyma.13G260500.1.p;Glyma.02G176000.1.p;Glyma.02G163200.1.p;Glyma.15G015900.1.p;Glyma.17G155500.1.p;Glyma.17G209600.1.p;Glyma.19G018700.1.p;Glyma.17G041300.1.p;Glyma.02G155100.1.p;Glyma.06G053200.1.p;Glyma.14G192100.1.p;Glyma.10G217300.1.p;Glyma.16G152800.1.p;Glyma.06G057900.1.p…	Glyma.07G086500.1.p;Glyma.12G230600.1.p;Glyma.19G230100.1.p;Glyma.03G192800.1.p;Glyma.06G070600.1.p;Glyma.16G111200.1.p;Glyma.02G168800.1.p;Glyma.08G265800.1.p;Glyma.06G153500.1.p;Glyma.06G212800.1.p;Glyma.14G142800.1.p;Glyma.13G346800.1.p;Glyma.19G202200	2.10854	4.97037	0.424221
OVER	GO:0010468	regulation of gene expression	BIOLOGICAL_PROCESS	4.46099e-13	2.9543e-15	14.5295	431	4147	2462	37198	Glyma.02G246400.1.p;Glyma.02G072800.1.p;Glyma.04G041200.1.p;Glyma.09G239400.1.p;Glyma.19G163000.1.p;Glyma.17G157600.1.p;Glyma.15G271900.1.p;Glyma.06G086400.1.p;Glyma.05G062700.1.p;Glyma.02G010900.1.p;Glyma.02G245100.1.p;Glyma.08G132800.1.p;Glyma.12G221500.1.p;Glyma.13G271700.1.p;Glyma.20G047400.1.p;Glyma.04G043800.1.p;Glyma.08G366900.1.p;Glyma.06G053200.1.p;Glyma.19G165600.1.p;Glyma.19G180400.1.p…	Glyma.17G074700.1.p;Glyma.03G245200.1.p;Glyma.20G184200.1.p;Glyma.14G112300.1.p;Glyma.05G229800.1.p;Glyma.15G104600.1.p;Glyma.18G077500.1.p;Glyma.05G020400.1.p;Glyma.02G085900.1.p;Glyma.04G009500.1.p;Glyma.02G112100.1.p;Glyma.03G017200.1.p;Glyma.20G156800	14.898	10.0302	1.48531
OVER	GO:0019219	regulation of nucleobase-containing compound metabolic process	BIOLOGICAL_PROCESS	1.05027e-15	4.63696e-18	17.3338	424	3894	2469	37451	Glyma.02G246400.1.p;Glyma.02G072800.1.p;Glyma.04G041200.1.p;Glyma.09G239400.1.p;Glyma.19G163000.1.p;Glyma.17G157600.1.p;Glyma.15G271900.1.p;Glyma.06G086400.1.p;Glyma.05G062700.1.p;Glyma.02G010900.1.p;Glyma.02G245100.1.p;Glyma.08G132800.1.p;Glyma.12G221500.1.p;Glyma.13G271700.1.p;Glyma.20G047400.1.p;Glyma.04G043800.1.p;Glyma.11G087200.1.p;Glyma.08G366900.1.p;Glyma.19G165600.1.p;Glyma.19G180400.1.p…	Glyma.17G074700.1.p;Glyma.03G245200.1.p;Glyma.20G184200.1.p;Glyma.14G112300.1.p;Glyma.05G229800.1.p;Glyma.15G104600.1.p;Glyma.05G203100.1.p;Glyma.18G077500.1.p;Glyma.05G020400.1.p;Glyma.02G085900.1.p;Glyma.04G009500.1.p;Glyma.02G112100.1.p;Glyma.03G017200	14.6561	9.41831	1.55612
OVER	GO:0051252	regulation of RNA metabolic process	BIOLOGICAL_PROCESS	8.12919e-17	2.83346e-19	18.5477	423	3811	2470	37534	Glyma.02G246400.1.p;Glyma.02G072800.1.p;Glyma.04G041200.1.p;Glyma.09G239400.1.p;Glyma.19G163000.1.p;Glyma.17G157600.1.p;Glyma.15G271900.1.p;Glyma.06G086400.1.p;Glyma.05G062700.1.p;Glyma.02G010900.1.p;Glyma.02G245100.1.p;Glyma.08G132800.1.p;Glyma.12G221500.1.p;Glyma.13G271700.1.p;Glyma.20G047400.1.p;Glyma.04G043800.1.p;Glyma.11G087200.1.p;Glyma.08G366900.1.p;Glyma.19G165600.1.p;Glyma.19G180400.1.p…	Glyma.17G074700.1.p;Glyma.03G245200.1.p;Glyma.20G184200.1.p;Glyma.14G112300.1.p;Glyma.05G229800.1.p;Glyma.15G104600.1.p;Glyma.18G077500.1.p;Glyma.05G020400.1.p;Glyma.02G085900.1.p;Glyma.04G009500.1.p;Glyma.02G112100.1.p;Glyma.03G017200.1.p;Glyma.20G156800	14.6215	9.21756	1.58627
UNDER	GO:0033036	macromolecule localization	BIOLOGICAL_PROCESS	5.71183e-12	4.24721e-14	13.3719	45	1686	2848	39659	Glyma.14G220000.1.p;Glyma.13G049900.1.p;Glyma.17G234500.1.p;Glyma.U003600.1.p;Glyma.18G001400.1.p;Glyma.15G165500.1.p;Glyma.15G020700.1.p;Glyma.05G047800.1.p;Glyma.14G135100.1.p;Glyma.08G068100.1.p;Glyma.11G040500.1.p;Glyma.15G245600.1.p;Glyma.17G070200.1.p;Glyma.13G311500.1.p;Glyma.02G176000.1.p;Glyma.17G086400.1.p;Glyma.13G261200.1.p;Glyma.16G017200.1.p;Glyma.07G125700.1.p;Glyma.07G125200.1.p;G…	Glyma.09G114200.1.p;Glyma.14G008200.1.p;Glyma.16G082400.1.p;Glyma.12G230600.1.p;Glyma.06G070600.1.p;Glyma.08G322000.1.p;Glyma.03G104400.1.p;Glyma.17G129700.1.p;Glyma.09G068000.1.p;Glyma.06G140400.1.p;Glyma.11G234500.1.p;Glyma.11G092300.1.p;Glyma.08G193400	1.55548	4.07788	0.381443
UNDER	GO:0044391	ribosomal subunit	CELLULAR_COMPONENT	8.5777e-12	6.47787e-14	13.1886	2	552	2891	40793	Glyma.07G088100.1.p;Glyma.19G184000.1.p	Glyma.08G307700.1.p;Glyma.16G087700.1.p;Glyma.19G211800.1.p;Glyma.13G245200.1.p;Glyma.01G125100.1.p;Glyma.02G221500.1.p;Glyma.07G012800.1.p;Glyma.16G074600.1.p;Glyma.18G015600.1.p;Glyma.05G061400.1.p;Glyma.05G156100.1.p;Glyma.05G091900.1.p;Glyma.14G187800.1.p;Glyma.12G225000.1.p;Glyma.09G007400.1.p;Glyma.18G010300.1.p;Glyma.01G026100.1.p;Glyma.02G255500.1.p;Glyma.05G132500.1.p;Glyma.04G122700.1.p…	0.0691324	1.33511	0.0517804
UNDER	GO:0060249	anatomical structure homeostasis	BIOLOGICAL_PROCESS	8.90668e-12	7.03676e-14	13.1526	1	505	2892	40840	Glyma.04G103800.1.p	Glyma.08G176000.1.p;Glyma.07G157600.1.p;Glyma.01G126400.1.p;Glyma.03G084700.1.p;Glyma.02G175300.1.p;Glyma.20G248800.1.p;Glyma.02G168800.1.p;Glyma.02G163500.1.p;Glyma.03G112200.1.p;Glyma.15G208400.1.p;Glyma.20G040700.1.p;Glyma.17G078700.1.p;Glyma.05G078500.1.p;Glyma.13G150500.1.p;Glyma.14G142800.1.p;Glyma.03G083400.1.p;Glyma.06G216300.1.p;Glyma.09G082700.1.p;Glyma.05G065400.1.p;Glyma.15G190400.1.p…	0.0345662	1.22143	0.0282998
UNDER	GO:0000723	telomere maintenance	BIOLOGICAL_PROCESS	8.90668e-12	7.03676e-14	13.1526	1	505	2892	40840	Glyma.04G103800.1.p	Glyma.08G176000.1.p;Glyma.07G157600.1.p;Glyma.01G126400.1.p;Glyma.03G084700.1.p;Glyma.02G175300.1.p;Glyma.20G248800.1.p;Glyma.02G168800.1.p;Glyma.02G163500.1.p;Glyma.03G112200.1.p;Glyma.15G208400.1.p;Glyma.20G040700.1.p;Glyma.17G078700.1.p;Glyma.05G078500.1.p;Glyma.13G150500.1.p;Glyma.14G142800.1.p;Glyma.03G083400.1.p;Glyma.06G216300.1.p;Glyma.09G082700.1.p;Glyma.05G065400.1.p;Glyma.15G190400.1.p…	0.0345662	1.22143	0.0282998
UNDER	GO:0032200	telomere organization	BIOLOGICAL_PROCESS	8.90668e-12	7.03676e-14	13.1526	1	505	2892	40840	Glyma.04G103800.1.p	Glyma.08G176000.1.p;Glyma.07G157600.1.p;Glyma.01G126400.1.p;Glyma.03G084700.1.p;Glyma.02G175300.1.p;Glyma.20G248800.1.p;Glyma.02G168800.1.p;Glyma.02G163500.1.p;Glyma.03G112200.1.p;Glyma.15G208400.1.p;Glyma.20G040700.1.p;Glyma.17G078700.1.p;Glyma.05G078500.1.p;Glyma.13G150500.1.p;Glyma.14G142800.1.p;Glyma.03G083400.1.p;Glyma.06G216300.1.p;Glyma.09G082700.1.p;Glyma.05G065400.1.p;Glyma.15G190400.1.p…	0.0345662	1.22143	0.0282998
UNDER	GO:0005657	replication fork	CELLULAR_COMPONENT	1.22841e-11	9.84781e-14	13.0067	4	621	2889	40724	Glyma.04G191200.1.p;Glyma.12G144600.1.p;Glyma.04G103800.1.p;Glyma.08G083400.1.p	Glyma.01G126400.1.p;Glyma.12G170000.1.p;Glyma.03G084700.1.p;Glyma.02G175300.1.p;Glyma.20G248800.1.p;Glyma.02G168800.1.p;Glyma.02G163500.1.p;Glyma.03G112200.1.p;Glyma.11G113300.1.p;Glyma.07G019000.1.p;Glyma.15G208400.1.p;Glyma.06G199800.1.p;Glyma.10G227900.1.p;Glyma.17G078700.1.p;Glyma.05G078500.1.p;Glyma.05G145600.1.p;Glyma.13G150500.1.p;Glyma.14G142800.1.p;Glyma.03G083400.1.p;Glyma.04G133700.1.p…	0.138265	1.502	0.0920541
OVER	GO:0009889	regulation of biosynthetic process	BIOLOGICAL_PROCESS	8.71875e-17	3.34285e-19	18.4759	421	3795	2472	37550	Glyma.02G246400.1.p;Glyma.02G072800.1.p;Glyma.04G041200.1.p;Glyma.09G239400.1.p;Glyma.19G163000.1.p;Glyma.17G157600.1.p;Glyma.15G271900.1.p;Glyma.06G086400.1.p;Glyma.05G062700.1.p;Glyma.02G010900.1.p;Glyma.02G245100.1.p;Glyma.08G132800.1.p;Glyma.12G221500.1.p;Glyma.13G271700.1.p;Glyma.20G047400.1.p;Glyma.04G043800.1.p;Glyma.08G366900.1.p;Glyma.06G053200.1.p;Glyma.19G165600.1.p;Glyma.19G180400.1.p…	Glyma.17G074700.1.p;Glyma.03G245200.1.p;Glyma.20G184200.1.p;Glyma.05G229800.1.p;Glyma.15G104600.1.p;Glyma.18G077500.1.p;Glyma.05G020400.1.p;Glyma.02G085900.1.p;Glyma.04G009500.1.p;Glyma.02G112100.1.p;Glyma.20G156800.1.p;Glyma.10G227900.1.p;Glyma.20G032900	14.5524	9.17886	1.58542
UNDER	GO:0051276	chromosome organization	BIOLOGICAL_PROCESS	1.39371e-11	1.14968e-13	12.9394	32	1377	2861	39968	Glyma.11G216300.1.p;Glyma.04G103800.1.p;Glyma.09G098400.1.p;Glyma.13G321600.1.p;Glyma.19G172500.1.p;Glyma.09G083300.1.p;Glyma.20G225900.1.p;Glyma.02G245100.1.p;Glyma.10G284500.1.p;Glyma.11G131300.1.p;Glyma.11G178200.1.p;Glyma.10G062400.1.p;Glyma.11G075500.1.p;Glyma.04G190900.1.p;Glyma.05G170800.1.p;Glyma.10G209600.1.p;Glyma.06G001400.1.p;Glyma.05G103500.1.p;Glyma.12G144600.1.p;Glyma.12G215500.1.p…	Glyma.09G156500.1.p;Glyma.07G190600.1.p;Glyma.08G176000.1.p;Glyma.07G157600.1.p;Glyma.12G170000.1.p;Glyma.07G056000.1.p;Glyma.02G168800.1.p;Glyma.16G207200.1.p;Glyma.15G150700.1.p;Glyma.16G071900.1.p;Glyma.04G009500.1.p;Glyma.04G225700.1.p;Glyma.16G194500.1.p;Glyma.05G145600.1.p;Glyma.13G150500.1.p;Glyma.06G223300.1.p;Glyma.14G142800.1.p;Glyma.01G233200.1.p;Glyma.02G026700.1.p;Glyma.07G203300.1.p…	1.10612	3.33051	0.332117
OVER	GO:0031326	regulation of cellular biosynthetic process	BIOLOGICAL_PROCESS	1.93238e-16	7.85793e-19	18.1047	419	3792	2474	37553	Glyma.02G246400.1.p;Glyma.02G072800.1.p;Glyma.04G041200.1.p;Glyma.09G239400.1.p;Glyma.19G163000.1.p;Glyma.17G157600.1.p;Glyma.15G271900.1.p;Glyma.06G086400.1.p;Glyma.05G062700.1.p;Glyma.02G010900.1.p;Glyma.02G245100.1.p;Glyma.08G132800.1.p;Glyma.12G221500.1.p;Glyma.13G271700.1.p;Glyma.20G047400.1.p;Glyma.04G043800.1.p;Glyma.08G366900.1.p;Glyma.06G053200.1.p;Glyma.19G165600.1.p;Glyma.19G180400.1.p…	Glyma.17G074700.1.p;Glyma.03G245200.1.p;Glyma.20G184200.1.p;Glyma.05G229800.1.p;Glyma.15G104600.1.p;Glyma.18G077500.1.p;Glyma.05G020400.1.p;Glyma.02G085900.1.p;Glyma.04G009500.1.p;Glyma.02G112100.1.p;Glyma.20G156800.1.p;Glyma.10G227900.1.p;Glyma.20G032900	14.4832	9.1716	1.57914
OVER	GO:2000112	regulation of cellular macromolecule biosynthetic process	BIOLOGICAL_PROCESS	8.68021e-17	3.19427e-19	18.4956	418	3759	2475	37586	Glyma.02G246400.1.p;Glyma.02G072800.1.p;Glyma.04G041200.1.p;Glyma.09G239400.1.p;Glyma.19G163000.1.p;Glyma.17G157600.1.p;Glyma.15G271900.1.p;Glyma.06G086400.1.p;Glyma.05G062700.1.p;Glyma.02G010900.1.p;Glyma.02G245100.1.p;Glyma.08G132800.1.p;Glyma.12G221500.1.p;Glyma.13G271700.1.p;Glyma.20G047400.1.p;Glyma.04G043800.1.p;Glyma.08G366900.1.p;Glyma.06G053200.1.p;Glyma.19G165600.1.p;Glyma.19G180400.1.p…	Glyma.17G074700.1.p;Glyma.03G245200.1.p;Glyma.20G184200.1.p;Glyma.05G229800.1.p;Glyma.15G104600.1.p;Glyma.18G077500.1.p;Glyma.05G020400.1.p;Glyma.02G085900.1.p;Glyma.04G009500.1.p;Glyma.02G112100.1.p;Glyma.20G156800.1.p;Glyma.10G227900.1.p;Glyma.20G032900	14.4487	9.09179	1.5892
UNDER	GO:1901566	organonitrogen compound biosynthetic process	BIOLOGICAL_PROCESS	2.9745e-11	2.55738e-13	12.5922	110	2948	2783	38397	Glyma.08G283100.1.p;Glyma.08G264800.1.p;Glyma.16G034300.1.p;Glyma.09G061500.1.p;Glyma.13G291000.1.p;Glyma.02G078500.1.p;Glyma.12G036200.1.p;Glyma.13G148700.1.p;Glyma.03G130600.1.p;Glyma.06G053200.1.p;Glyma.05G029200.1.p;Glyma.13G206500.1.p;Glyma.19G046400.1.p;Glyma.16G145100.1.p;Glyma.08G014400.1.p;Glyma.04G049200.1.p;Glyma.10G007700.1.p;Glyma.13G169900.1.p;Glyma.14G195000.1.p;Glyma.18G297200.1.p…	Glyma.13G046400.1.p;Glyma.08G307700.1.p;Glyma.15G173000.1.p;Glyma.07G115300.1.p;Glyma.01G005200.1.p;Glyma.06G308800.1.p;Glyma.15G275900.1.p;Glyma.01G035700.1.p;Glyma.20G169900.1.p;Glyma.05G146900.1.p;Glyma.15G232300.1.p;Glyma.13G291300.1.p;Glyma.06G323100	3.80228	7.13025	0.533261
UNDER	GO:0015833	peptide transport	BIOLOGICAL_PROCESS	3.36308e-11	2.93053e-13	12.5331	34	1400	2859	39945	Glyma.02G224600.1.p;Glyma.13G049900.1.p;Glyma.17G234500.1.p;Glyma.18G001400.1.p;Glyma.15G165500.1.p;Glyma.05G047800.1.p;Glyma.14G135100.1.p;Glyma.08G068100.1.p;Glyma.16G057600.1.p;Glyma.15G059800.1.p;Glyma.11G040500.1.p;Glyma.02G176000.1.p;Glyma.06G145200.1.p;Glyma.06G036200.1.p;Glyma.19G089800.1.p;Glyma.15G016900.1.p;Glyma.11G224200.1.p;Glyma.02G022200.1.p;Glyma.04G036100.1.p;Glyma.07G125200.1.p…	Glyma.09G114200.1.p;Glyma.16G177100.1.p;Glyma.14G008200.1.p;Glyma.16G082400.1.p;Glyma.12G230600.1.p;Glyma.06G070600.1.p;Glyma.08G322000.1.p;Glyma.15G244100.1.p;Glyma.18G248400.1.p;Glyma.11G118600.1.p;Glyma.08G351200.1.p;Glyma.11G250100.1.p;Glyma.10G243500.1.p;Glyma.12G083300.1.p;Glyma.03G161000.1.p;Glyma.15G229800.1.p;Glyma.13G358600.1.p;Glyma.14G111000.1.p;Glyma.16G208500.1.p;Glyma.13G232100.1.p…	1.17525	3.38614	0.347077
UNDER	GO:0016818	hydrolase activity, acting on acid anhydrides, in phosphorus-containing anhydrides	MOLECULAR_FUNCTION	4.92214e-11	4.34626e-13	12.3619	72	2192	2821	39153	Glyma.11G155900.1.p;Glyma.09G127000.1.p;Glyma.04G103800.1.p;Glyma.16G040100.1.p;Glyma.04G191200.1.p;Glyma.11G040500.1.p;Glyma.02G010500.1.p;Glyma.13G260500.1.p;Glyma.02G176000.1.p;Glyma.02G163200.1.p;Glyma.14G004300.1.p;Glyma.15G015900.1.p;Glyma.16G017200.1.p;Glyma.17G155500.1.p;Glyma.17G209600.1.p;Glyma.19G018700.1.p;Glyma.17G041300.1.p;Glyma.01G206900.1.p;Glyma.02G155100.1.p;Glyma.06G053200.1.p…	Glyma.07G086500.1.p;Glyma.12G230600.1.p;Glyma.19G230100.1.p;Glyma.03G192800.1.p;Glyma.06G070600.1.p;Glyma.16G111200.1.p;Glyma.02G168800.1.p;Glyma.08G265800.1.p;Glyma.10G044700.1.p;Glyma.06G153500.1.p;Glyma.U010400.1.p;Glyma.06G212800.1.p;Glyma.14G142800.1	2.48877	5.30173	0.469425
UNDER	GO:0016462	pyrophosphatase activity	MOLECULAR_FUNCTION	5.28625e-11	4.72919e-13	12.3252	71	2175	2822	39170	Glyma.11G155900.1.p;Glyma.09G127000.1.p;Glyma.04G103800.1.p;Glyma.16G040100.1.p;Glyma.04G191200.1.p;Glyma.11G040500.1.p;Glyma.02G010500.1.p;Glyma.13G260500.1.p;Glyma.02G176000.1.p;Glyma.02G163200.1.p;Glyma.14G004300.1.p;Glyma.15G015900.1.p;Glyma.16G017200.1.p;Glyma.17G155500.1.p;Glyma.17G209600.1.p;Glyma.19G018700.1.p;Glyma.17G041300.1.p;Glyma.01G206900.1.p;Glyma.02G155100.1.p;Glyma.06G053200.1.p…	Glyma.07G086500.1.p;Glyma.12G230600.1.p;Glyma.19G230100.1.p;Glyma.03G192800.1.p;Glyma.06G070600.1.p;Glyma.16G111200.1.p;Glyma.02G168800.1.p;Glyma.08G265800.1.p;Glyma.10G044700.1.p;Glyma.06G153500.1.p;Glyma.U010400.1.p;Glyma.06G212800.1.p;Glyma.14G142800.1	2.4542	5.26061	0.466524
OVER	GO:0010556	regulation of macromolecule biosynthetic process	BIOLOGICAL_PROCESS	1.10231e-16	4.35444e-19	18.3611	418	3762	2475	37583	Glyma.02G246400.1.p;Glyma.02G072800.1.p;Glyma.04G041200.1.p;Glyma.09G239400.1.p;Glyma.19G163000.1.p;Glyma.17G157600.1.p;Glyma.15G271900.1.p;Glyma.06G086400.1.p;Glyma.05G062700.1.p;Glyma.02G010900.1.p;Glyma.02G245100.1.p;Glyma.08G132800.1.p;Glyma.12G221500.1.p;Glyma.13G271700.1.p;Glyma.20G047400.1.p;Glyma.04G043800.1.p;Glyma.08G366900.1.p;Glyma.06G053200.1.p;Glyma.19G165600.1.p;Glyma.19G180400.1.p…	Glyma.17G074700.1.p;Glyma.03G245200.1.p;Glyma.20G184200.1.p;Glyma.05G229800.1.p;Glyma.15G104600.1.p;Glyma.18G077500.1.p;Glyma.05G020400.1.p;Glyma.02G085900.1.p;Glyma.04G009500.1.p;Glyma.02G112100.1.p;Glyma.20G156800.1.p;Glyma.10G227900.1.p;Glyma.20G032900	14.4487	9.09904	1.58793
UNDER	GO:0016817	hydrolase activity, acting on acid anhydrides	MOLECULAR_FUNCTION	7.2893e-11	6.71468e-13	12.173	73	2202	2820	39143	Glyma.11G155900.1.p;Glyma.09G127000.1.p;Glyma.04G103800.1.p;Glyma.16G040100.1.p;Glyma.04G191200.1.p;Glyma.11G040500.1.p;Glyma.02G010500.1.p;Glyma.13G260500.1.p;Glyma.02G176000.1.p;Glyma.02G163200.1.p;Glyma.14G004300.1.p;Glyma.15G015900.1.p;Glyma.16G017200.1.p;Glyma.17G155500.1.p;Glyma.17G209600.1.p;Glyma.19G018700.1.p;Glyma.17G041300.1.p;Glyma.01G206900.1.p;Glyma.02G155100.1.p;Glyma.06G053200.1.p…	Glyma.07G086500.1.p;Glyma.12G230600.1.p;Glyma.19G230100.1.p;Glyma.03G192800.1.p;Glyma.06G070600.1.p;Glyma.16G111200.1.p;Glyma.02G168800.1.p;Glyma.08G265800.1.p;Glyma.10G044700.1.p;Glyma.06G153500.1.p;Glyma.U010400.1.p;Glyma.06G212800.1.p;Glyma.14G142800.1	2.52333	5.32592	0.473784
UNDER	GO:0032508	DNA duplex unwinding	BIOLOGICAL_PROCESS	7.2893e-11	6.77523e-13	12.1691	3	553	2890	40792	Glyma.04G103800.1.p;Glyma.08G083400.1.p;Glyma.12G144600.1.p	Glyma.07G157600.1.p;Glyma.01G126400.1.p;Glyma.12G170000.1.p;Glyma.03G084700.1.p;Glyma.02G175300.1.p;Glyma.20G248800.1.p;Glyma.02G168800.1.p;Glyma.02G163500.1.p;Glyma.03G112200.1.p;Glyma.11G113300.1.p;Glyma.07G019000.1.p;Glyma.15G208400.1.p;Glyma.06G199800.1.p;Glyma.17G078700.1.p;Glyma.05G078500.1.p;Glyma.05G145600.1.p;Glyma.13G150500.1.p;Glyma.14G142800.1.p;Glyma.03G083400.1.p;Glyma.04G133700.1.p…	0.103699	1.33753	0.0775302
UNDER	GO:0032392	DNA geometric change	BIOLOGICAL_PROCESS	7.3489e-11	6.91601e-13	12.1601	3	555	2890	40790	Glyma.04G103800.1.p;Glyma.08G083400.1.p;Glyma.12G144600.1.p	Glyma.07G157600.1.p;Glyma.01G126400.1.p;Glyma.12G170000.1.p;Glyma.03G084700.1.p;Glyma.02G175300.1.p;Glyma.20G248800.1.p;Glyma.02G168800.1.p;Glyma.02G163500.1.p;Glyma.03G112200.1.p;Glyma.11G113300.1.p;Glyma.07G019000.1.p;Glyma.15G208400.1.p;Glyma.06G199800.1.p;Glyma.17G078700.1.p;Glyma.05G078500.1.p;Glyma.05G145600.1.p;Glyma.13G150500.1.p;Glyma.14G142800.1.p;Glyma.03G083400.1.p;Glyma.04G133700.1.p…	0.103699	1.34236	0.0772508
OVER	GO:0032774	RNA biosynthetic process	BIOLOGICAL_PROCESS	1.19995e-19	2.92774e-22	21.5335	413	3545	2480	37800	Glyma.02G246400.1.p;Glyma.02G072800.1.p;Glyma.04G041200.1.p;Glyma.09G239400.1.p;Glyma.19G163000.1.p;Glyma.17G157600.1.p;Glyma.15G271900.1.p;Glyma.06G086400.1.p;Glyma.05G062700.1.p;Glyma.02G010900.1.p;Glyma.02G245100.1.p;Glyma.08G132800.1.p;Glyma.12G221500.1.p;Glyma.13G271700.1.p;Glyma.20G047400.1.p;Glyma.04G043800.1.p;Glyma.08G366900.1.p;Glyma.19G165600.1.p;Glyma.19G180400.1.p;Glyma.08G137600.1.p…	Glyma.17G074700.1.p;Glyma.03G245200.1.p;Glyma.20G184200.1.p;Glyma.05G229800.1.p;Glyma.15G104600.1.p;Glyma.18G077500.1.p;Glyma.05G020400.1.p;Glyma.02G085900.1.p;Glyma.04G009500.1.p;Glyma.02G112100.1.p;Glyma.20G156800.1.p;Glyma.04G141500.1.p;Glyma.20G032900	14.2758	8.57419	1.66498
OVER	GO:0097659	nucleic acid-templated transcription	BIOLOGICAL_PROCESS	1.19995e-19	2.82407e-22	21.5491	413	3543	2480	37802	Glyma.02G246400.1.p;Glyma.02G072800.1.p;Glyma.04G041200.1.p;Glyma.09G239400.1.p;Glyma.19G163000.1.p;Glyma.17G157600.1.p;Glyma.15G271900.1.p;Glyma.06G086400.1.p;Glyma.05G062700.1.p;Glyma.02G010900.1.p;Glyma.02G245100.1.p;Glyma.08G132800.1.p;Glyma.12G221500.1.p;Glyma.13G271700.1.p;Glyma.20G047400.1.p;Glyma.04G043800.1.p;Glyma.08G366900.1.p;Glyma.19G165600.1.p;Glyma.19G180400.1.p;Glyma.08G137600.1.p…	Glyma.17G074700.1.p;Glyma.03G245200.1.p;Glyma.20G184200.1.p;Glyma.05G229800.1.p;Glyma.15G104600.1.p;Glyma.18G077500.1.p;Glyma.05G020400.1.p;Glyma.02G085900.1.p;Glyma.04G009500.1.p;Glyma.02G112100.1.p;Glyma.20G156800.1.p;Glyma.04G141500.1.p;Glyma.20G032900	14.2758	8.56936	1.66592
OVER	GO:0006351	transcription, DNA-templated	BIOLOGICAL_PROCESS	1.19995e-19	2.82407e-22	21.5491	413	3543	2480	37802	Glyma.02G246400.1.p;Glyma.02G072800.1.p;Glyma.04G041200.1.p;Glyma.09G239400.1.p;Glyma.19G163000.1.p;Glyma.17G157600.1.p;Glyma.15G271900.1.p;Glyma.06G086400.1.p;Glyma.05G062700.1.p;Glyma.02G010900.1.p;Glyma.02G245100.1.p;Glyma.08G132800.1.p;Glyma.12G221500.1.p;Glyma.13G271700.1.p;Glyma.20G047400.1.p;Glyma.04G043800.1.p;Glyma.08G366900.1.p;Glyma.19G165600.1.p;Glyma.19G180400.1.p;Glyma.08G137600.1.p…	Glyma.17G074700.1.p;Glyma.03G245200.1.p;Glyma.20G184200.1.p;Glyma.05G229800.1.p;Glyma.15G104600.1.p;Glyma.18G077500.1.p;Glyma.05G020400.1.p;Glyma.02G085900.1.p;Glyma.04G009500.1.p;Glyma.02G112100.1.p;Glyma.20G156800.1.p;Glyma.04G141500.1.p;Glyma.20G032900	14.2758	8.56936	1.66592
OVER	GO:1903506	regulation of nucleic acid-templated transcription	BIOLOGICAL_PROCESS	9.49398e-24	9.92748e-27	26.0032	408	3285	2485	38060	Glyma.02G246400.1.p;Glyma.02G072800.1.p;Glyma.04G041200.1.p;Glyma.09G239400.1.p;Glyma.19G163000.1.p;Glyma.17G157600.1.p;Glyma.15G271900.1.p;Glyma.06G086400.1.p;Glyma.05G062700.1.p;Glyma.02G010900.1.p;Glyma.02G245100.1.p;Glyma.08G132800.1.p;Glyma.12G221500.1.p;Glyma.13G271700.1.p;Glyma.20G047400.1.p;Glyma.04G043800.1.p;Glyma.08G366900.1.p;Glyma.19G165600.1.p;Glyma.19G180400.1.p;Glyma.08G137600.1.p…	Glyma.17G074700.1.p;Glyma.03G245200.1.p;Glyma.20G184200.1.p;Glyma.05G229800.1.p;Glyma.15G104600.1.p;Glyma.18G077500.1.p;Glyma.05G020400.1.p;Glyma.02G085900.1.p;Glyma.04G009500.1.p;Glyma.02G112100.1.p;Glyma.20G156800.1.p;Glyma.20G032900.1.p;Glyma.06G223300	14.103	7.94534	1.775
UNDER	GO:0004386	helicase activity	MOLECULAR_FUNCTION	2.04451e-10	2.04285e-12	11.6898	7	672	2886	40673	Glyma.12G144600.1.p;Glyma.04G103800.1.p;Glyma.15G261600.1.p;Glyma.06G053200.1.p;Glyma.08G083400.1.p;Glyma.02G010500.1.p;Glyma.02G170600.1.p	Glyma.19G223600.1.p;Glyma.11G242300.1.p;Glyma.11G171200.1.p;Glyma.12G170000.1.p;Glyma.03G084700.1.p;Glyma.02G175300.1.p;Glyma.20G248800.1.p;Glyma.02G168800.1.p;Glyma.11G113300.1.p;Glyma.07G019000.1.p;Glyma.06G199800.1.p;Glyma.08G077500.1.p;Glyma.14G033400.1.p;Glyma.05G078500.1.p;Glyma.05G145600.1.p;Glyma.14G142800.1.p;Glyma.03G083400.1.p;Glyma.04G133700.1.p;Glyma.05G209700.1.p;Glyma.14G024300.1.p…	0.241963	1.62535	0.148869
UNDER	GO:0042886	amide transport	BIOLOGICAL_PROCESS	2.27241e-10	2.29696e-12	11.6388	37	1419	2856	39926	Glyma.02G224600.1.p;Glyma.13G049900.1.p;Glyma.17G234500.1.p;Glyma.18G001400.1.p;Glyma.15G165500.1.p;Glyma.05G047800.1.p;Glyma.14G135100.1.p;Glyma.08G068100.1.p;Glyma.16G057600.1.p;Glyma.15G059800.1.p;Glyma.11G040500.1.p;Glyma.02G176000.1.p;Glyma.06G145200.1.p;Glyma.06G036200.1.p;Glyma.19G089800.1.p;Glyma.15G016900.1.p;Glyma.11G224200.1.p;Glyma.02G022200.1.p;Glyma.04G036100.1.p;Glyma.07G125200.1.p…	Glyma.09G114200.1.p;Glyma.16G177100.1.p;Glyma.14G008200.1.p;Glyma.16G082400.1.p;Glyma.12G230600.1.p;Glyma.06G070600.1.p;Glyma.08G322000.1.p;Glyma.15G244100.1.p;Glyma.18G248400.1.p;Glyma.11G118600.1.p;Glyma.08G351200.1.p;Glyma.11G250100.1.p;Glyma.10G243500.1.p;Glyma.12G083300.1.p;Glyma.03G161000.1.p;Glyma.15G229800.1.p;Glyma.13G358600.1.p;Glyma.14G111000.1.p;Glyma.16G208500.1.p;Glyma.13G232100.1.p…	1.27895	3.4321	0.372644
UNDER	GO:0098796	membrane protein complex	CELLULAR_COMPONENT	2.58376e-10	2.6417e-12	11.5781	20	1026	2873	40319	Glyma.07G125200.1.p;Glyma.10G236500.1.p;Glyma.13G324600.1.p;Glyma.01G157800.1.p;Glyma.11G087200.1.p;Glyma.05G191600.1.p;Glyma.18G001400.1.p;Glyma.02G243400.1.p;Glyma.10G040600.1.p;Glyma.06G067500.1.p;Glyma.11G061300.1.p;Glyma.08G317100.1.p;Glyma.11G060300.1.p;Glyma.12G175000.1.p;Glyma.20G110900.1.p;Glyma.19G190600.1.p;Glyma.14G212500.1.p;Glyma.03G262300.1.p;Glyma.02G057400.1.p;Glyma.06G150300.1.p	Glyma.09G114200.1.p;Glyma.04G038700.1.p;Glyma.16G082400.1.p;Glyma.14G100500.1.p;Glyma.08G322000.1.p;Glyma.15G244100.1.p;Glyma.11G118600.1.p;Glyma.11G250100.1.p;Glyma.13G351900.1.p;Glyma.18G089300.1.p;Glyma.10G042100.1.p;Glyma.12G083300.1.p;Glyma.18G148600.1.p;Glyma.03G104400.1.p;Glyma.09G068000.1.p;Glyma.20G239700.1.p;Glyma.11G234500.1.p;Glyma.20G231700.1.p;Glyma.13G217800.1.p;Glyma.12G082000.1.p…	0.691324	2.48156	0.278585
OVER	GO:2001141	regulation of RNA biosynthetic process	BIOLOGICAL_PROCESS	9.49398e-24	9.92748e-27	26.0032	408	3285	2485	38060	Glyma.02G246400.1.p;Glyma.02G072800.1.p;Glyma.04G041200.1.p;Glyma.09G239400.1.p;Glyma.19G163000.1.p;Glyma.17G157600.1.p;Glyma.15G271900.1.p;Glyma.06G086400.1.p;Glyma.05G062700.1.p;Glyma.02G010900.1.p;Glyma.02G245100.1.p;Glyma.08G132800.1.p;Glyma.12G221500.1.p;Glyma.13G271700.1.p;Glyma.20G047400.1.p;Glyma.04G043800.1.p;Glyma.08G366900.1.p;Glyma.19G165600.1.p;Glyma.19G180400.1.p;Glyma.08G137600.1.p…	Glyma.17G074700.1.p;Glyma.03G245200.1.p;Glyma.20G184200.1.p;Glyma.05G229800.1.p;Glyma.15G104600.1.p;Glyma.18G077500.1.p;Glyma.05G020400.1.p;Glyma.02G085900.1.p;Glyma.04G009500.1.p;Glyma.02G112100.1.p;Glyma.20G156800.1.p;Glyma.20G032900.1.p;Glyma.06G223300	14.103	7.94534	1.775
OVER	GO:0006355	regulation of transcription, DNA-templated	BIOLOGICAL_PROCESS	9.49398e-24	9.92748e-27	26.0032	408	3285	2485	38060	Glyma.02G246400.1.p;Glyma.02G072800.1.p;Glyma.04G041200.1.p;Glyma.09G239400.1.p;Glyma.19G163000.1.p;Glyma.17G157600.1.p;Glyma.15G271900.1.p;Glyma.06G086400.1.p;Glyma.05G062700.1.p;Glyma.02G010900.1.p;Glyma.02G245100.1.p;Glyma.08G132800.1.p;Glyma.12G221500.1.p;Glyma.13G271700.1.p;Glyma.20G047400.1.p;Glyma.04G043800.1.p;Glyma.08G366900.1.p;Glyma.19G165600.1.p;Glyma.19G180400.1.p;Glyma.08G137600.1.p…	Glyma.17G074700.1.p;Glyma.03G245200.1.p;Glyma.20G184200.1.p;Glyma.05G229800.1.p;Glyma.15G104600.1.p;Glyma.18G077500.1.p;Glyma.05G020400.1.p;Glyma.02G085900.1.p;Glyma.04G009500.1.p;Glyma.02G112100.1.p;Glyma.20G156800.1.p;Glyma.20G032900.1.p;Glyma.06G223300	14.103	7.94534	1.775
UNDER	GO:0009536	plastid	CELLULAR_COMPONENT	9.66132e-10	1.02147e-11	10.9908	66	1989	2827	39356	Glyma.06G195100.1.p;Glyma.14G104100.1.p;Glyma.02G079400.1.p;Glyma.08G283100.1.p;Glyma.12G210600.1.p;Glyma.17G122500.1.p;Glyma.16G008400.1.p;Glyma.08G150800.1.p;Glyma.20G047400.1.p;Glyma.04G007300.1.p;Glyma.02G275800.1.p;Glyma.15G153300.1.p;Glyma.07G039600.1.p;Glyma.04G167500.1.p;Glyma.01G049900.1.p;Glyma.08G317100.1.p;Glyma.08G034300.1.p;Glyma.12G169600.1.p;Glyma.10G243800.1.p;Glyma.10G276400.1.p…	Glyma.09G114200.1.p;Glyma.17G020600.1.p;Glyma.19G028800.1.p;Glyma.15G275900.1.p;Glyma.01G163400.1.p;Glyma.11G175200.1.p;Glyma.06G225900.1.p;Glyma.01G035700.1.p;Glyma.11G110600.1.p;Glyma.13G291300.1.p;Glyma.11G121100.1.p;Glyma.09G272400.1.p;Glyma.07G145800	2.28137	4.81074	0.474224
UNDER	GO:0022626	cytosolic ribosome	CELLULAR_COMPONENT	1.99384e-09	2.13121e-11	10.6714	2	465	2891	40880	Glyma.07G088100.1.p;Glyma.19G184000.1.p	Glyma.08G307700.1.p;Glyma.16G087700.1.p;Glyma.11G250100.1.p;Glyma.19G211800.1.p;Glyma.01G125100.1.p;Glyma.07G012800.1.p;Glyma.16G074600.1.p;Glyma.03G225600.1.p;Glyma.05G061400.1.p;Glyma.05G156100.1.p;Glyma.05G091900.1.p;Glyma.14G187800.1.p;Glyma.01G026100.1.p;Glyma.02G255500.1.p;Glyma.09G255500.1.p;Glyma.05G132500.1.p;Glyma.04G122700.1.p;Glyma.06G064200.1.p;Glyma.08G114100.1.p;Glyma.13G137100.1.p…	0.0691324	1.12468	0.0614684
UNDER	GO:0006310	DNA recombination	BIOLOGICAL_PROCESS	2.17251e-09	2.34743e-11	10.6294	9	687	2884	40658	Glyma.11G216300.1.p;Glyma.20G225900.1.p;Glyma.02G245100.1.p;Glyma.04G103800.1.p;Glyma.06G321200.1.p;Glyma.02G245000.1.p;Glyma.11G075500.1.p;Glyma.08G083400.1.p;Glyma.14G215200.1.p	Glyma.07G157600.1.p;Glyma.01G126400.1.p;Glyma.12G170000.1.p;Glyma.03G084700.1.p;Glyma.02G175300.1.p;Glyma.02G168800.1.p;Glyma.02G163500.1.p;Glyma.03G112200.1.p;Glyma.11G113300.1.p;Glyma.15G208400.1.p;Glyma.03G196800.1.p;Glyma.07G144500.1.p;Glyma.10G163300.1.p;Glyma.17G078700.1.p;Glyma.07G007200.1.p;Glyma.13G353300.1.p;Glyma.05G078500.1.p;Glyma.13G150500.1.p;Glyma.13G354600.1.p;Glyma.14G142800.1.p…	0.311096	1.66163	0.187223
UNDER	GO:0016887	ATPase activity	MOLECULAR_FUNCTION	2.36298e-09	2.58069e-11	10.5883	50	1641	2843	39704	Glyma.09G127000.1.p;Glyma.04G103800.1.p;Glyma.04G191200.1.p;Glyma.02G010500.1.p;Glyma.13G260500.1.p;Glyma.02G163200.1.p;Glyma.15G015900.1.p;Glyma.17G155500.1.p;Glyma.17G209600.1.p;Glyma.19G018700.1.p;Glyma.17G041300.1.p;Glyma.02G155100.1.p;Glyma.06G053200.1.p;Glyma.14G192100.1.p;Glyma.10G217300.1.p;Glyma.16G152800.1.p;Glyma.06G057900.1.p;Glyma.01G008200.1.p;Glyma.04G069800.1.p;Glyma.02G170600.1.p…	Glyma.07G086500.1.p;Glyma.03G192800.1.p;Glyma.16G111200.1.p;Glyma.02G168800.1.p;Glyma.08G265800.1.p;Glyma.06G153500.1.p;Glyma.06G212800.1.p;Glyma.14G142800.1.p;Glyma.13G346800.1.p;Glyma.19G202200.1.p;Glyma.04G254900.1.p;Glyma.15G190400.1.p;Glyma.10G038300	1.72831	3.96904	0.435448
OVER	GO:0055114	obsolete oxidation-reduction process	BIOLOGICAL_PROCESS	1.44855e-07	2.00276e-09	8.69837	294	2904	2599	38441	Glyma.03G208200.1.p;Glyma.01G089800.1.p;Glyma.03G160300.1.p;Glyma.02G151700.1.p;Glyma.09G048400.1.p;Glyma.04G213900.1.p;Glyma.10G284500.1.p;Glyma.15G016100.1.p;Glyma.05G224500.1.p;Glyma.17G069100.1.p;Glyma.17G205300.1.p;Glyma.03G221600.1.p;Glyma.18G201900.1.p;Glyma.04G079700.1.p;Glyma.04G190900.1.p;Glyma.20G047400.1.p;Glyma.18G055400.1.p;Glyma.09G107100.1.p;Glyma.U039300.1.p;Glyma.08G189600.1.p;G…	Glyma.13G046400.1.p;Glyma.19G126000.1.p;Glyma.20G067000.1.p;Glyma.07G115300.1.p;Glyma.12G137000.1.p;Glyma.05G033500.1.p;Glyma.06G123000.1.p;Glyma.11G247600.1.p;Glyma.10G231700.1.p;Glyma.13G091200.1.p;Glyma.09G144700.1.p;Glyma.16G037600.1.p;Glyma.05G003000	10.1625	7.02382	1.44686
OVER	GO:0042221	response to chemical	BIOLOGICAL_PROCESS	2.8479e-12	2.01838e-14	13.695	243	2022	2650	39323	Glyma.03G208200.1.p;Glyma.10G176400.1.p;Glyma.12G035800.1.p;Glyma.02G151700.1.p;Glyma.19G245200.1.p;Glyma.09G048400.1.p;Glyma.04G213900.1.p;Glyma.07G200000.1.p;Glyma.01G106800.1.p;Glyma.08G067700.1.p;Glyma.20G047400.1.p;Glyma.18G055400.1.p;Glyma.11G087200.1.p;Glyma.20G155500.1.p;Glyma.08G366900.1.p;Glyma.05G182600.1.p;Glyma.10G022500.1.p;Glyma.13G144700.1.p;Glyma.10G134700.1.p;Glyma.02G153100.1.p…	Glyma.09G061800.1.p;Glyma.05G244100.1.p;Glyma.01G059300.1.p;Glyma.12G241100.1.p;Glyma.06G281200.1.p;Glyma.10G044700.1.p;Glyma.19G190800.1.p;Glyma.15G269000.1.p;Glyma.13G174100.1.p;Glyma.05G020400.1.p;Glyma.01G222700.1.p;Glyma.20G009100.1.p;Glyma.13G361100	8.39959	4.89056	1.71751
UNDER	GO:0031984	organelle subcompartment	CELLULAR_COMPONENT	2.97719e-09	3.35526e-11	10.4743	43	1485	2850	39860	Glyma.10G236500.1.p;Glyma.09G263900.1.p;Glyma.15G067100.1.p;Glyma.12G191500.1.p;Glyma.03G251700.1.p;Glyma.18G001400.1.p;Glyma.02G079400.1.p;Glyma.10G040600.1.p;Glyma.12G111900.1.p;Glyma.16G163800.1.p;Glyma.09G065300.1.p;Glyma.09G103000.1.p;Glyma.08G282300.1.p;Glyma.13G336800.1.p;Glyma.11G088000.1.p;Glyma.08G212900.1.p;Glyma.20G150600.1.p;Glyma.09G047700.1.p;Glyma.01G157800.1.p;Glyma.11G087200.1.p…	Glyma.09G114200.1.p;Glyma.13G120000.1.p;Glyma.04G038700.1.p;Glyma.16G082400.1.p;Glyma.18G119400.1.p;Glyma.11G175200.1.p;Glyma.15G233600.1.p;Glyma.11G118600.1.p;Glyma.16G094200.1.p;Glyma.15G203100.1.p;Glyma.08G351200.1.p;Glyma.07G191900.1.p;Glyma.11G121100.1.p;Glyma.09G269900.1.p;Glyma.03G161000.1.p;Glyma.02G312200.1.p;Glyma.04G067900.1.p;Glyma.06G266900.1.p;Glyma.07G202000.1.p;Glyma.10G167300.1.p…	1.48635	3.59173	0.413825
OVER	GO:0055085	transmembrane transport	BIOLOGICAL_PROCESS	0.0014466	4.87411e-05	4.3121	238	2582	2655	38763	Glyma.09G087400.1.p;Glyma.09G263900.1.p;Glyma.02G311500.1.p;Glyma.10G249500.1.p;Glyma.10G225900.1.p;Glyma.04G014000.1.p;Glyma.09G271100.1.p;Glyma.15G036200.1.p;Glyma.18G195400.1.p;Glyma.17G066900.1.p;Glyma.15G274600.1.p;Glyma.04G036100.1.p;Glyma.20G022500.1.p;Glyma.11G235200.1.p;Glyma.20G036300.1.p;Glyma.19G019200.1.p;Glyma.20G155500.1.p;Glyma.10G269700.1.p;Glyma.03G042400.1.p;Glyma.13G213200.1.p…	Glyma.09G114200.1.p;Glyma.13G120000.1.p;Glyma.09G061800.1.p;Glyma.03G192800.1.p;Glyma.08G322000.1.p;Glyma.10G255300.1.p;Glyma.19G084100.1.p;Glyma.18G277600.1.p;Glyma.19G073600.1.p;Glyma.07G156300.1.p;Glyma.13G233400.1.p;Glyma.05G029700.1.p;Glyma.15G262800	8.22675	6.24501	1.31733
OVER	GO:0023052	signaling	BIOLOGICAL_PROCESS	0.220662	0.0228687	1.64076	208	2530	2685	38815	Glyma.19G245200.1.p;Glyma.05G158700.1.p;Glyma.06G155500.1.p;Glyma.02G176000.1.p;Glyma.10G166600.1.p;Glyma.16G214800.1.p;Glyma.12G114100.1.p;Glyma.20G210800.1.p;Glyma.11G087200.1.p;Glyma.08G366900.1.p;Glyma.19G132300.1.p;Glyma.18G054600.1.p;Glyma.19G159200.1.p;Glyma.10G157500.1.p;Glyma.02G151100.1.p;Glyma.06G043400.1.p;Glyma.06G310000.1.p;Glyma.13G171400.1.p;Glyma.05G033000.1.p;Glyma.15G111600.1.p…	Glyma.04G071700.1.p;Glyma.08G078800.1.p;Glyma.09G061800.1.p;Glyma.12G230600.1.p;Glyma.06G281200.1.p;Glyma.13G174100.1.p;Glyma.08G065700.1.p;Glyma.05G020400.1.p;Glyma.05G074500.1.p;Glyma.02G085900.1.p;Glyma.02G312200.1.p;Glyma.11G058000.1.p;Glyma.13G361100	7.18977	6.11924	1.17494
OVER	GO:0007165	signal transduction	BIOLOGICAL_PROCESS	0.308278	0.0374824	1.42617	205	2522	2688	38823	Glyma.19G245200.1.p;Glyma.05G158700.1.p;Glyma.06G155500.1.p;Glyma.02G176000.1.p;Glyma.10G166600.1.p;Glyma.16G214800.1.p;Glyma.12G114100.1.p;Glyma.20G210800.1.p;Glyma.11G087200.1.p;Glyma.08G366900.1.p;Glyma.19G132300.1.p;Glyma.18G054600.1.p;Glyma.19G159200.1.p;Glyma.10G157500.1.p;Glyma.02G151100.1.p;Glyma.06G043400.1.p;Glyma.06G310000.1.p;Glyma.05G033000.1.p;Glyma.15G111600.1.p;Glyma.18G106800.1.p…	Glyma.04G071700.1.p;Glyma.08G078800.1.p;Glyma.09G061800.1.p;Glyma.12G230600.1.p;Glyma.06G281200.1.p;Glyma.13G174100.1.p;Glyma.08G065700.1.p;Glyma.05G020400.1.p;Glyma.05G074500.1.p;Glyma.02G085900.1.p;Glyma.02G312200.1.p;Glyma.11G058000.1.p;Glyma.13G361100	7.08607	6.09989	1.16167
OVER	GO:0032502	developmental process	BIOLOGICAL_PROCESS	0.239546	0.0259389	1.58605	149	1759	2744	39586	Glyma.06G009100.1.p;Glyma.02G072800.1.p;Glyma.14G009200.1.p;Glyma.19G224600.1.p;Glyma.16G045100.1.p;Glyma.06G271700.1.p;Glyma.17G255100.1.p;Glyma.09G069800.1.p;Glyma.11G127100.1.p;Glyma.02G144900.1.p;Glyma.20G226900.1.p;Glyma.12G032200.1.p;Glyma.13G271700.1.p;Glyma.12G111100.1.p;Glyma.20G047400.1.p;Glyma.04G043800.1.p;Glyma.10G142200.1.p;Glyma.04G211100.1.p;Glyma.08G366900.1.p;Glyma.08G068200.1.p…	Glyma.08G152400.1.p;Glyma.02G179300.1.p;Glyma.16G007100.1.p;Glyma.15G275900.1.p;Glyma.10G085700.1.p;Glyma.11G175200.1.p;Glyma.05G244100.1.p;Glyma.13G257000.1.p;Glyma.11G110600.1.p;Glyma.20G184200.1.p;Glyma.15G104600.1.p;Glyma.01G050000.1.p;Glyma.04G009500	5.15036	4.25444	1.21058
OVER	GO:0034220	ion transmembrane transport	BIOLOGICAL_PROCESS	0.158588	0.0148141	1.82933	138	1587	2755	39758	Glyma.13G302800.1.p;Glyma.15G006000.1.p;Glyma.06G110200.1.p;Glyma.U003600.1.p;Glyma.02G243400.1.p;Glyma.02G311500.1.p;Glyma.10G249500.1.p;Glyma.01G238800.1.p;Glyma.10G225900.1.p;Glyma.04G014000.1.p;Glyma.02G220500.1.p;Glyma.12G175000.1.p;Glyma.15G036200.1.p;Glyma.15G016900.1.p;Glyma.18G195400.1.p;Glyma.17G066900.1.p;Glyma.04G036100.1.p;Glyma.20G022500.1.p;Glyma.11G235200.1.p;Glyma.20G036300.1.p;G…	Glyma.09G114200.1.p;Glyma.08G322000.1.p;Glyma.10G255300.1.p;Glyma.19G084100.1.p;Glyma.18G277600.1.p;Glyma.19G073600.1.p;Glyma.07G156300.1.p;Glyma.13G233400.1.p;Glyma.05G029700.1.p;Glyma.15G262800.1.p;Glyma.08G076200.1.p;Glyma.18G136800.1.p;Glyma.06G106100.1.p;Glyma.17G057800.1.p;Glyma.18G123700.1.p;Glyma.15G004300.1.p;Glyma.11G134700.1.p;Glyma.02G066400.1.p;Glyma.07G184200.1.p;Glyma.16G124300.1.p…	4.77013	3.83843	1.24273
UNDER	GO:0005794	Golgi apparatus	CELLULAR_COMPONENT	7.5778e-09	9.06835e-11	10.0425	34	1270	2859	40075	Glyma.19G041300.1.p;Glyma.10G236500.1.p;Glyma.14G026200.1.p;Glyma.09G263900.1.p;Glyma.12G191500.1.p;Glyma.18G001400.1.p;Glyma.18G279900.1.p;Glyma.12G209600.1.p;Glyma.19G033800.1.p;Glyma.02G105400.1.p;Glyma.10G201700.1.p;Glyma.02G130200.1.p;Glyma.11G040500.1.p;Glyma.13G291700.1.p;Glyma.13G049000.1.p;Glyma.09G103000.1.p;Glyma.08G282300.1.p;Glyma.07G022300.1.p;Glyma.19G041700.1.p;Glyma.02G171200.1.p…	Glyma.09G114200.1.p;Glyma.13G120000.1.p;Glyma.16G082400.1.p;Glyma.06G049400.1.p;Glyma.11G175200.1.p;Glyma.15G105900.1.p;Glyma.15G233600.1.p;Glyma.09G084100.1.p;Glyma.11G118600.1.p;Glyma.08G351200.1.p;Glyma.10G243500.1.p;Glyma.18G006000.1.p;Glyma.09G269900.1.p;Glyma.02G031800.1.p;Glyma.03G161000.1.p;Glyma.01G034400.1.p;Glyma.02G312200.1.p;Glyma.04G067900.1.p;Glyma.06G266900.1.p;Glyma.11G091000.1.p…	1.17525	3.07171	0.382604
UNDER	GO:0006396	RNA processing	BIOLOGICAL_PROCESS	9.31876e-09	1.126e-10	9.94846	39	1376	2854	39969	Glyma.11G117400.1.p;Glyma.15G261600.1.p;Glyma.03G018600.1.p;Glyma.16G015300.1.p;Glyma.03G020100.1.p;Glyma.15G247600.1.p;Glyma.05G187000.1.p;Glyma.06G102400.1.p;Glyma.07G046900.1.p;Glyma.20G116500.1.p;Glyma.02G102100.1.p;Glyma.U039500.1.p;Glyma.14G174600.1.p;Glyma.06G287200.1.p;Glyma.08G286000.1.p;Glyma.10G273500.1.p;Glyma.10G251200.1.p;Glyma.05G242500.1.p;Glyma.01G157800.1.p;Glyma.11G087200.1.p;G…	Glyma.19G168300.1.p;Glyma.08G340700.1.p;Glyma.19G228900.1.p;Glyma.01G035700.1.p;Glyma.11G110600.1.p;Glyma.03G151800.1.p;Glyma.14G112300.1.p;Glyma.14G084800.1.p;Glyma.05G087600.1.p;Glyma.09G169600.1.p;Glyma.13G099200.1.p;Glyma.03G017200.1.p;Glyma.07G144500.1.p;Glyma.07G015000.1.p;Glyma.11G117300.1.p;Glyma.15G017900.1.p;Glyma.07G260400.1.p;Glyma.01G159600.1.p;Glyma.13G232100.1.p;Glyma.13G104400.1.p…	1.34808	3.32809	0.405061
UNDER	GO:0009507	chloroplast	CELLULAR_COMPONENT	1.24084e-08	1.51375e-10	9.81995	66	1917	2827	39428	Glyma.06G195100.1.p;Glyma.14G104100.1.p;Glyma.02G079400.1.p;Glyma.08G283100.1.p;Glyma.12G210600.1.p;Glyma.17G122500.1.p;Glyma.16G008400.1.p;Glyma.08G150800.1.p;Glyma.20G047400.1.p;Glyma.04G007300.1.p;Glyma.02G275800.1.p;Glyma.15G153300.1.p;Glyma.07G039600.1.p;Glyma.04G167500.1.p;Glyma.01G049900.1.p;Glyma.08G317100.1.p;Glyma.08G034300.1.p;Glyma.12G169600.1.p;Glyma.10G243800.1.p;Glyma.10G276400.1.p…	Glyma.09G114200.1.p;Glyma.17G020600.1.p;Glyma.19G028800.1.p;Glyma.15G275900.1.p;Glyma.11G175200.1.p;Glyma.06G225900.1.p;Glyma.01G035700.1.p;Glyma.11G110600.1.p;Glyma.13G291300.1.p;Glyma.11G121100.1.p;Glyma.09G272400.1.p;Glyma.07G145800.1.p;Glyma.02G301700	2.28137	4.63659	0.492035
OVER	GO:0070887	cellular response to chemical stimulus	BIOLOGICAL_PROCESS	1.25692e-05	2.32195e-07	6.63415	135	1183	2758	40162	Glyma.03G208200.1.p;Glyma.02G151700.1.p;Glyma.19G245200.1.p;Glyma.09G048400.1.p;Glyma.04G213900.1.p;Glyma.10G031900.1.p;Glyma.10G157800.1.p;Glyma.15G145900.1.p;Glyma.20G047400.1.p;Glyma.18G055400.1.p;Glyma.12G015400.1.p;Glyma.11G087200.1.p;Glyma.08G366900.1.p;Glyma.03G130600.1.p;Glyma.15G146600.1.p;Glyma.17G019300.1.p;Glyma.10G022500.1.p;Glyma.06G249800.1.p;Glyma.10G134700.1.p;Glyma.02G153100.1.p…	Glyma.11G187000.1.p;Glyma.18G024700.1.p;Glyma.09G061800.1.p;Glyma.13G088700.1.p;Glyma.15G233600.1.p;Glyma.18G141900.1.p;Glyma.12G241100.1.p;Glyma.06G278700.1.p;Glyma.08G108900.1.p;Glyma.05G104600.1.p;Glyma.06G281200.1.p;Glyma.19G190800.1.p;Glyma.15G269000.1.p;Glyma.01G164700.1.p;Glyma.13G174100.1.p;Glyma.01G222700.1.p;Glyma.03G080700.1.p;Glyma.20G009100.1.p;Glyma.13G361100.1.p;Glyma.11G162100.1.p…	4.66644	2.86129	1.63089
UNDER	GO:0033554	cellular response to stress	BIOLOGICAL_PROCESS	2.00951e-08	2.49817e-10	9.60238	46	1501	2847	39844	Glyma.11G029500.1.p;Glyma.18G287900.1.p;Glyma.04G103800.1.p;Glyma.14G036200.1.p;Glyma.18G136200.1.p;Glyma.02G130200.1.p;Glyma.10G244000.1.p;Glyma.04G074500.1.p;Glyma.08G288600.1.p;Glyma.02G020000.1.p;Glyma.02G278400.1.p;Glyma.05G240500.1.p;Glyma.14G083700.1.p;Glyma.06G293400.1.p;Glyma.20G036100.1.p;Glyma.17G114700.1.p;Glyma.07G086400.1.p;Glyma.06G321200.1.p;Glyma.07G261700.1.p;Glyma.04G180900.1.p…	Glyma.07G157600.1.p;Glyma.14G026900.1.p;Glyma.12G170000.1.p;Glyma.08G236600.1.p;Glyma.12G241100.1.p;Glyma.02G168800.1.p;Glyma.19G190800.1.p;Glyma.15G269000.1.p;Glyma.15G150700.1.p;Glyma.01G164700.1.p;Glyma.05G203100.1.p;Glyma.14G009500.1.p;Glyma.19G197500.1.p;Glyma.09G003900.1.p;Glyma.07G144500.1.p;Glyma.13G105700.1.p;Glyma.20G156800.1.p;Glyma.10G227900.1.p;Glyma.06G000900.1.p;Glyma.13G150500.1.p…	1.59004	3.63043	0.437977
OVER	GO:0010033	response to organic substance	BIOLOGICAL_PROCESS	0.0014299	4.80124e-05	4.31865	122	1171	2771	40174	Glyma.12G035800.1.p;Glyma.16G045100.1.p;Glyma.19G245200.1.p;Glyma.16G020800.1.p;Glyma.04G213900.1.p;Glyma.10G031900.1.p;Glyma.10G157800.1.p;Glyma.15G145900.1.p;Glyma.12G015400.1.p;Glyma.11G087200.1.p;Glyma.08G366900.1.p;Glyma.03G130600.1.p;Glyma.15G146600.1.p;Glyma.06G249800.1.p;Glyma.13G144700.1.p;Glyma.04G206800.1.p;Glyma.16G176700.1.p;Glyma.19G159200.1.p;Glyma.02G151100.1.p;Glyma.06G043400.1.p…	Glyma.06G165300.1.p;Glyma.09G061800.1.p;Glyma.05G244100.1.p;Glyma.13G088700.1.p;Glyma.01G059300.1.p;Glyma.15G233600.1.p;Glyma.06G278700.1.p;Glyma.08G108900.1.p;Glyma.12G125200.1.p;Glyma.05G104600.1.p;Glyma.06G281200.1.p;Glyma.15G269000.1.p;Glyma.06G007100.1.p;Glyma.13G174100.1.p;Glyma.05G020400.1.p;Glyma.03G080700.1.p;Glyma.13G361100.1.p;Glyma.05G157400.1.p;Glyma.04G013800.1.p;Glyma.10G167300.1.p…	4.21708	2.83227	1.48894
UNDER	GO:0009451	RNA modification	BIOLOGICAL_PROCESS	2.05772e-08	2.60522e-10	9.58416	12	728	2881	40617	Glyma.20G116500.1.p;Glyma.U039500.1.p;Glyma.07G068600.1.p;Glyma.11G061600.1.p;Glyma.08G006700.1.p;Glyma.19G139200.1.p;Glyma.16G152800.1.p;Glyma.03G018600.1.p;Glyma.06G057900.1.p;Glyma.10G273500.1.p;Glyma.09G016200.1.p;Glyma.13G260500.1.p	Glyma.08G340700.1.p;Glyma.01G230500.1.p;Glyma.01G043500.1.p;Glyma.02G284700.1.p;Glyma.03G151800.1.p;Glyma.06G297000.1.p;Glyma.16G003100.1.p;Glyma.09G261900.1.p;Glyma.02G113400.1.p;Glyma.10G005100.1.p;Glyma.20G163300.1.p;Glyma.09G236700.1.p;Glyma.05G183900.1.p;Glyma.13G099200.1.p;Glyma.02G217200.1.p;Glyma.07G260400.1.p;Glyma.09G251000.1.p;Glyma.13G346800.1.p;Glyma.18G015600.1.p;Glyma.19G189200.1.p…	0.414794	1.76079	0.235572
OVER	GO:1901700	response to oxygen-containing compound	BIOLOGICAL_PROCESS	2.58596e-09	2.8843e-11	10.54	113	783	2780	40562	Glyma.10G176400.1.p;Glyma.06G157800.1.p;Glyma.16G206200.1.p;Glyma.04G213900.1.p;Glyma.07G200000.1.p;Glyma.01G106800.1.p;Glyma.15G145900.1.p;Glyma.08G068700.1.p;Glyma.08G067700.1.p;Glyma.19G011400.1.p;Glyma.20G047400.1.p;Glyma.12G015400.1.p;Glyma.13G175700.1.p;Glyma.08G366900.1.p;Glyma.03G130600.1.p;Glyma.06G054700.1.p;Glyma.15G146600.1.p;Glyma.06G249800.1.p;Glyma.16G176700.1.p;Glyma.02G151100.1.p…	Glyma.06G165300.1.p;Glyma.05G244100.1.p;Glyma.13G088700.1.p;Glyma.01G059300.1.p;Glyma.15G233600.1.p;Glyma.18G141900.1.p;Glyma.08G108900.1.p;Glyma.05G104600.1.p;Glyma.01G164700.1.p;Glyma.13G174100.1.p;Glyma.05G020400.1.p;Glyma.03G080700.1.p;Glyma.05G157400.1.p;Glyma.04G013800.1.p;Glyma.15G145600.1.p;Glyma.17G261700.1.p;Glyma.09G161600.1.p;Glyma.16G193200.1.p;Glyma.08G041600.1.p;Glyma.08G008600.1.p…	3.90598	1.89382	2.06249
UNDER	GO:0072594	establishment of protein localization to organelle	BIOLOGICAL_PROCESS	3.25012e-08	4.19152e-10	9.37763	2	413	2891	40932	Glyma.07G125200.1.p;Glyma.13G162200.1.p	Glyma.09G114200.1.p;Glyma.14G008200.1.p;Glyma.02G058100.1.p;Glyma.06G070600.1.p;Glyma.12G004000.1.p;Glyma.08G322000.1.p;Glyma.15G244100.1.p;Glyma.11G231800.1.p;Glyma.11G250100.1.p;Glyma.17G206000.1.p;Glyma.17G149800.1.p;Glyma.15G229800.1.p;Glyma.10G118500.1.p;Glyma.20G223900.1.p;Glyma.14G111000.1.p;Glyma.09G049700.1.p;Glyma.04G157300.1.p;Glyma.03G225600.1.p;Glyma.04G153300.1.p;Glyma.18G203900.1.p…	0.0691324	0.998912	0.0692077
UNDER	GO:0140097	catalytic activity, acting on DNA	MOLECULAR_FUNCTION	4.50283e-08	5.85938e-10	9.23215	13	736	2880	40609	Glyma.11G029500.1.p;Glyma.16G128400.1.p;Glyma.08G232900.1.p;Glyma.12G144600.1.p;Glyma.04G103800.1.p;Glyma.04G191200.1.p;Glyma.08G161500.1.p;Glyma.04G074500.1.p;Glyma.08G083400.1.p;Glyma.08G162500.1.p;Glyma.15G217300.1.p;Glyma.07G261700.1.p;Glyma.15G265200.1.p	Glyma.02G137000.1.p;Glyma.12G170000.1.p;Glyma.08G236600.1.p;Glyma.03G084700.1.p;Glyma.02G175300.1.p;Glyma.20G248800.1.p;Glyma.02G168800.1.p;Glyma.14G191600.1.p;Glyma.11G113300.1.p;Glyma.07G019000.1.p;Glyma.16G103400.1.p;Glyma.06G199800.1.p;Glyma.07G144500.1.p;Glyma.19G006100.1.p;Glyma.05G078500.1.p;Glyma.05G145600.1.p;Glyma.14G142800.1.p;Glyma.03G083400.1.p;Glyma.03G236100.1.p;Glyma.04G133700.1.p…	0.449361	1.78014	0.252429
OVER	GO:0009628	response to abiotic stimulus	BIOLOGICAL_PROCESS	1.97699e-05	3.85889e-07	6.41354	106	872	2787	40473	Glyma.06G009100.1.p;Glyma.10G176400.1.p;Glyma.11G051000.1.p;Glyma.06G157800.1.p;Glyma.06G101400.1.p;Glyma.16G045100.1.p;Glyma.20G133100.1.p;Glyma.16G206200.1.p;Glyma.17G255100.1.p;Glyma.10G258000.1.p;Glyma.11G127100.1.p;Glyma.07G200000.1.p;Glyma.01G106800.1.p;Glyma.19G123300.1.p;Glyma.08G068700.1.p;Glyma.12G111100.1.p;Glyma.19G011400.1.p;Glyma.13G175700.1.p;Glyma.06G054700.1.p;Glyma.08G141000.1.p…	Glyma.05G161200.1.p;Glyma.04G038700.1.p;Glyma.15G275900.1.p;Glyma.12G230600.1.p;Glyma.13G088700.1.p;Glyma.01G035700.1.p;Glyma.05G104600.1.p;Glyma.12G083300.1.p;Glyma.03G080700.1.p;Glyma.04G009500.1.p;Glyma.13G105700.1.p;Glyma.20G156800.1.p;Glyma.06G000900.1.p;Glyma.06G277400.1.p;Glyma.19G256300.1.p;Glyma.12G166200.1.p;Glyma.15G029200.1.p;Glyma.20G113200.1.p;Glyma.04G108500.1.p;Glyma.05G004300.1.p…	3.66402	2.10908	1.73726
UNDER	GO:0031975	envelope	CELLULAR_COMPONENT	5.56323e-08	7.43316e-10	9.12883	22	954	2871	40391	Glyma.13G162200.1.p;Glyma.14G104100.1.p;Glyma.06G302500.1.p;Glyma.07G144200.1.p;Glyma.03G219600.1.p;Glyma.02G275800.1.p;Glyma.07G019200.1.p;Glyma.07G128500.1.p;Glyma.09G065300.1.p;Glyma.08G317100.1.p;Glyma.02G055200.1.p;Glyma.08G274800.1.p;Glyma.19G087200.1.p;Glyma.14G173200.1.p;Glyma.17G221900.1.p;Glyma.20G110900.1.p;Glyma.16G059800.1.p;Glyma.15G011500.1.p;Glyma.18G195400.1.p;Glyma.08G086600.1.p…	Glyma.09G114200.1.p;Glyma.14G008200.1.p;Glyma.14G124100.1.p;Glyma.08G322000.1.p;Glyma.15G244100.1.p;Glyma.15G203100.1.p;Glyma.11G250100.1.p;Glyma.11G121100.1.p;Glyma.06G153500.1.p;Glyma.13G351900.1.p;Glyma.15G229800.1.p;Glyma.07G156300.1.p;Glyma.14G111000.1.p;Glyma.05G029700.1.p;Glyma.14G037400.1.p;Glyma.19G131600.1.p;Glyma.05G216700.1.p;Glyma.04G153300.1.p;Glyma.12G082000.1.p;Glyma.02G308400.1.p…	0.760456	2.30741	0.329571
UNDER	GO:0031967	organelle envelope	CELLULAR_COMPONENT	5.56323e-08	7.43316e-10	9.12883	22	954	2871	40391	Glyma.13G162200.1.p;Glyma.14G104100.1.p;Glyma.06G302500.1.p;Glyma.07G144200.1.p;Glyma.03G219600.1.p;Glyma.02G275800.1.p;Glyma.07G019200.1.p;Glyma.07G128500.1.p;Glyma.09G065300.1.p;Glyma.08G317100.1.p;Glyma.02G055200.1.p;Glyma.08G274800.1.p;Glyma.19G087200.1.p;Glyma.14G173200.1.p;Glyma.17G221900.1.p;Glyma.20G110900.1.p;Glyma.16G059800.1.p;Glyma.15G011500.1.p;Glyma.18G195400.1.p;Glyma.08G086600.1.p…	Glyma.09G114200.1.p;Glyma.14G008200.1.p;Glyma.14G124100.1.p;Glyma.08G322000.1.p;Glyma.15G244100.1.p;Glyma.15G203100.1.p;Glyma.11G250100.1.p;Glyma.11G121100.1.p;Glyma.06G153500.1.p;Glyma.13G351900.1.p;Glyma.15G229800.1.p;Glyma.07G156300.1.p;Glyma.14G111000.1.p;Glyma.05G029700.1.p;Glyma.14G037400.1.p;Glyma.19G131600.1.p;Glyma.05G216700.1.p;Glyma.04G153300.1.p;Glyma.12G082000.1.p;Glyma.02G308400.1.p…	0.760456	2.30741	0.329571
OVER	GO:0065009	regulation of molecular function	BIOLOGICAL_PROCESS	0.111412	0.00947523	2.02341	102	1111	2791	40234	Glyma.15G165500.1.p;Glyma.17G036400.1.p;Glyma.10G249800.1.p;Glyma.03G153800.1.p;Glyma.11G048500.1.p;Glyma.03G216000.1.p;Glyma.15G223800.1.p;Glyma.15G223500.1.p;Glyma.16G211800.1.p;Glyma.19G212500.1.p;Glyma.15G145900.1.p;Glyma.08G204900.1.p;Glyma.15G015900.1.p;Glyma.12G105600.1.p;Glyma.17G046800.1.p;Glyma.16G212500.1.p;Glyma.07G211300.1.p;Glyma.15G146600.1.p;Glyma.06G249800.1.p;Glyma.04G118900.1.p…	Glyma.09G114200.1.p;Glyma.04G071700.1.p;Glyma.16G082400.1.p;Glyma.05G075800.1.p;Glyma.09G043100.1.p;Glyma.08G322000.1.p;Glyma.06G036300.1.p;Glyma.05G074500.1.p;Glyma.02G312200.1.p;Glyma.05G190400.1.p;Glyma.17G028600.1.p;Glyma.01G022600.1.p;Glyma.14G079700.1.p;Glyma.18G053900.1.p;Glyma.07G003200.1.p;Glyma.19G127300.1.p;Glyma.15G145600.1.p;Glyma.03G029000.1.p;Glyma.19G185700.1.p;Glyma.05G085000.1.p…	3.52575	2.68714	1.31208
UNDER	GO:0003678	DNA helicase activity	MOLECULAR_FUNCTION	9.02033e-08	1.22619e-09	8.91144	3	435	2890	40910	Glyma.04G103800.1.p;Glyma.08G083400.1.p;Glyma.12G144600.1.p	Glyma.12G170000.1.p;Glyma.03G084700.1.p;Glyma.02G175300.1.p;Glyma.20G248800.1.p;Glyma.02G168800.1.p;Glyma.11G113300.1.p;Glyma.07G019000.1.p;Glyma.06G199800.1.p;Glyma.05G078500.1.p;Glyma.05G145600.1.p;Glyma.14G142800.1.p;Glyma.03G083400.1.p;Glyma.04G133700.1.p;Glyma.05G209700.1.p;Glyma.06G216300.1.p;Glyma.09G082700.1.p;Glyma.15G190400.1.p;Glyma.04G170200.1.p;Glyma.18G102300.1.p;Glyma.08G016400.1.p…	0.103699	1.05212	0.0985613
UNDER	GO:0031982	vesicle	CELLULAR_COMPONENT	1.171e-07	1.60541e-09	8.79441	11	670	2882	40675	Glyma.07G125200.1.p;Glyma.10G236500.1.p;Glyma.05G143200.1.p;Glyma.02G176000.1.p;Glyma.06G053100.1.p;Glyma.18G001400.1.p;Glyma.06G154800.1.p;Glyma.11G254900.1.p;Glyma.05G153000.1.p;Glyma.02G111000.1.p;Glyma.18G014200.1.p	Glyma.13G004100.1.p;Glyma.13G120000.1.p;Glyma.16G082400.1.p;Glyma.11G114600.1.p;Glyma.01G209300.1.p;Glyma.06G116500.1.p;Glyma.11G175200.1.p;Glyma.08G048300.1.p;Glyma.14G124100.1.p;Glyma.15G233600.1.p;Glyma.08G031200.1.p;Glyma.09G084100.1.p;Glyma.11G118600.1.p;Glyma.18G031200.1.p;Glyma.10G243500.1.p;Glyma.16G021800.1.p;Glyma.17G206000.1.p;Glyma.13G167600.1.p;Glyma.02G106900.1.p;Glyma.12G083300.1.p…	0.380228	1.62051	0.234635
OVER	GO:0050790	regulation of catalytic activity	BIOLOGICAL_PROCESS	0.107836	0.00905834	2.04295	101	1097	2792	40248	Glyma.15G165500.1.p;Glyma.17G036400.1.p;Glyma.10G249800.1.p;Glyma.03G153800.1.p;Glyma.11G048500.1.p;Glyma.03G216000.1.p;Glyma.15G223800.1.p;Glyma.15G223500.1.p;Glyma.16G211800.1.p;Glyma.19G212500.1.p;Glyma.15G145900.1.p;Glyma.08G204900.1.p;Glyma.15G015900.1.p;Glyma.12G105600.1.p;Glyma.17G046800.1.p;Glyma.16G212500.1.p;Glyma.07G211300.1.p;Glyma.15G146600.1.p;Glyma.06G249800.1.p;Glyma.04G118900.1.p…	Glyma.09G114200.1.p;Glyma.04G071700.1.p;Glyma.16G082400.1.p;Glyma.05G075800.1.p;Glyma.09G043100.1.p;Glyma.08G322000.1.p;Glyma.06G036300.1.p;Glyma.05G074500.1.p;Glyma.02G312200.1.p;Glyma.05G190400.1.p;Glyma.17G028600.1.p;Glyma.01G022600.1.p;Glyma.14G079700.1.p;Glyma.18G053900.1.p;Glyma.07G003200.1.p;Glyma.19G127300.1.p;Glyma.15G145600.1.p;Glyma.03G029000.1.p;Glyma.19G185700.1.p;Glyma.05G085000.1.p…	3.49119	2.65328	1.3158
UNDER	GO:0033365	protein localization to organelle	BIOLOGICAL_PROCESS	1.6421e-07	2.28944e-09	8.64027	5	490	2888	40855	Glyma.07G125200.1.p;Glyma.13G162200.1.p;Glyma.04G160500.1.p;Glyma.09G270000.1.p;Glyma.18G220100.1.p	Glyma.09G114200.1.p;Glyma.14G008200.1.p;Glyma.01G209300.1.p;Glyma.02G058100.1.p;Glyma.06G070600.1.p;Glyma.12G004000.1.p;Glyma.08G322000.1.p;Glyma.15G244100.1.p;Glyma.11G231800.1.p;Glyma.08G351200.1.p;Glyma.11G250100.1.p;Glyma.07G191900.1.p;Glyma.17G206000.1.p;Glyma.13G309800.1.p;Glyma.17G149800.1.p;Glyma.15G229800.1.p;Glyma.10G118500.1.p;Glyma.20G223900.1.p;Glyma.14G111000.1.p;Glyma.09G049700.1.p…	0.172831	1.18515	0.145831
UNDER	GO:0031410	cytoplasmic vesicle	CELLULAR_COMPONENT	1.74142e-07	2.44815e-09	8.61116	10	631	2883	40714	Glyma.07G125200.1.p;Glyma.10G236500.1.p;Glyma.02G176000.1.p;Glyma.06G053100.1.p;Glyma.18G001400.1.p;Glyma.06G154800.1.p;Glyma.11G254900.1.p;Glyma.05G153000.1.p;Glyma.02G111000.1.p;Glyma.18G014200.1.p	Glyma.13G004100.1.p;Glyma.13G120000.1.p;Glyma.16G082400.1.p;Glyma.11G114600.1.p;Glyma.01G209300.1.p;Glyma.11G175200.1.p;Glyma.08G048300.1.p;Glyma.14G124100.1.p;Glyma.15G233600.1.p;Glyma.08G031200.1.p;Glyma.09G084100.1.p;Glyma.11G118600.1.p;Glyma.18G031200.1.p;Glyma.10G243500.1.p;Glyma.16G021800.1.p;Glyma.17G206000.1.p;Glyma.13G167600.1.p;Glyma.02G106900.1.p;Glyma.12G083300.1.p;Glyma.13G100400.1.p…	0.345662	1.52618	0.226488
UNDER	GO:0097708	intracellular vesicle	CELLULAR_COMPONENT	1.75987e-07	2.49452e-09	8.60301	10	633	2883	40712	Glyma.07G125200.1.p;Glyma.10G236500.1.p;Glyma.02G176000.1.p;Glyma.06G053100.1.p;Glyma.18G001400.1.p;Glyma.06G154800.1.p;Glyma.11G254900.1.p;Glyma.05G153000.1.p;Glyma.02G111000.1.p;Glyma.18G014200.1.p	Glyma.13G004100.1.p;Glyma.13G120000.1.p;Glyma.16G082400.1.p;Glyma.11G114600.1.p;Glyma.01G209300.1.p;Glyma.11G175200.1.p;Glyma.08G048300.1.p;Glyma.14G124100.1.p;Glyma.15G233600.1.p;Glyma.08G031200.1.p;Glyma.09G084100.1.p;Glyma.11G118600.1.p;Glyma.18G031200.1.p;Glyma.10G243500.1.p;Glyma.16G021800.1.p;Glyma.17G206000.1.p;Glyma.13G167600.1.p;Glyma.02G106900.1.p;Glyma.12G083300.1.p;Glyma.13G100400.1.p…	0.345662	1.53102	0.225772
UNDER	GO:0044085	cellular component biogenesis	BIOLOGICAL_PROCESS	1.78371e-07	2.54904e-09	8.59362	103	2529	2790	38816	Glyma.10G176400.1.p;Glyma.06G157800.1.p;Glyma.15G020700.1.p;Glyma.16G045100.1.p;Glyma.16G206200.1.p;Glyma.20G225900.1.p;Glyma.02G245100.1.p;Glyma.07G022300.1.p;Glyma.12G178000.1.p;Glyma.07G200000.1.p;Glyma.11G178200.1.p;Glyma.01G106800.1.p;Glyma.09G193500.1.p;Glyma.17G064900.1.p;Glyma.08G068700.1.p;Glyma.02G109600.1.p;Glyma.08G249700.1.p;Glyma.17G071400.1.p;Glyma.19G011400.1.p;Glyma.02G200900.1.p…	Glyma.08G307700.1.p;Glyma.15G275900.1.p;Glyma.08G048300.1.p;Glyma.01G035700.1.p;Glyma.20G169900.1.p;Glyma.06G323100.1.p;Glyma.18G006000.1.p;Glyma.13G087400.1.p;Glyma.04G067900.1.p;Glyma.06G266900.1.p;Glyma.07G202000.1.p;Glyma.12G026700.1.p;Glyma.03G104400	3.56032	6.11682	0.582054
OVER	GO:0009725	response to hormone	BIOLOGICAL_PROCESS	0.000457178	1.32261e-05	4.87857	99	872	2794	40473	Glyma.12G035800.1.p;Glyma.16G045100.1.p;Glyma.19G245200.1.p;Glyma.16G020800.1.p;Glyma.10G031900.1.p;Glyma.10G157800.1.p;Glyma.15G145900.1.p;Glyma.08G366900.1.p;Glyma.03G130600.1.p;Glyma.15G146600.1.p;Glyma.06G249800.1.p;Glyma.13G144700.1.p;Glyma.04G206800.1.p;Glyma.16G176700.1.p;Glyma.19G159200.1.p;Glyma.02G151100.1.p;Glyma.06G043400.1.p;Glyma.13G113800.1.p;Glyma.20G210500.1.p;Glyma.18G281400.1.p…	Glyma.06G165300.1.p;Glyma.09G061800.1.p;Glyma.05G244100.1.p;Glyma.13G088700.1.p;Glyma.01G059300.1.p;Glyma.15G233600.1.p;Glyma.06G278700.1.p;Glyma.12G125200.1.p;Glyma.05G104600.1.p;Glyma.06G281200.1.p;Glyma.06G007100.1.p;Glyma.13G174100.1.p;Glyma.05G020400.1.p;Glyma.03G080700.1.p;Glyma.13G361100.1.p;Glyma.05G157400.1.p;Glyma.04G013800.1.p;Glyma.10G167300.1.p;Glyma.15G145600.1.p;Glyma.08G207900.1.p…	3.42205	2.10908	1.62253
OVER	GO:0009719	response to endogenous stimulus	BIOLOGICAL_PROCESS	0.000487226	1.42086e-05	4.84745	99	876	2794	40469	Glyma.12G035800.1.p;Glyma.16G045100.1.p;Glyma.19G245200.1.p;Glyma.16G020800.1.p;Glyma.10G031900.1.p;Glyma.10G157800.1.p;Glyma.15G145900.1.p;Glyma.08G366900.1.p;Glyma.03G130600.1.p;Glyma.15G146600.1.p;Glyma.06G249800.1.p;Glyma.13G144700.1.p;Glyma.04G206800.1.p;Glyma.16G176700.1.p;Glyma.19G159200.1.p;Glyma.02G151100.1.p;Glyma.06G043400.1.p;Glyma.13G113800.1.p;Glyma.20G210500.1.p;Glyma.18G281400.1.p…	Glyma.06G165300.1.p;Glyma.09G061800.1.p;Glyma.05G244100.1.p;Glyma.13G088700.1.p;Glyma.01G059300.1.p;Glyma.15G233600.1.p;Glyma.06G278700.1.p;Glyma.12G125200.1.p;Glyma.05G104600.1.p;Glyma.06G281200.1.p;Glyma.06G007100.1.p;Glyma.13G174100.1.p;Glyma.05G020400.1.p;Glyma.03G080700.1.p;Glyma.13G361100.1.p;Glyma.05G157400.1.p;Glyma.04G013800.1.p;Glyma.10G167300.1.p;Glyma.15G145600.1.p;Glyma.08G207900.1.p…	3.42205	2.11876	1.61512
OVER	GO:0005976	polysaccharide metabolic process	BIOLOGICAL_PROCESS	0.279435	0.0320217	1.49456	96	1091	2797	40254	Glyma.18G012200.1.p;Glyma.02G009300.1.p;Glyma.17G044900.1.p;Glyma.17G036400.1.p;Glyma.16G045100.1.p;Glyma.03G216000.1.p;Glyma.19G212400.1.p;Glyma.15G223800.1.p;Glyma.12G197600.1.p;Glyma.09G103000.1.p;Glyma.01G027900.1.p;Glyma.15G169100.1.p;Glyma.15G223500.1.p;Glyma.07G022300.1.p;Glyma.15G098100.1.p;Glyma.12G178000.1.p;Glyma.09G193500.1.p;Glyma.19G212500.1.p;Glyma.17G064900.1.p;Glyma.18G018100.1.p…	Glyma.09G168300.1.p;Glyma.09G073600.1.p;Glyma.10G138100.1.p;Glyma.12G113400.1.p;Glyma.02G241100.1.p;Glyma.06G323100.1.p;Glyma.12G102900.1.p;Glyma.18G006000.1.p;Glyma.05G044000.1.p;Glyma.09G269900.1.p;Glyma.02G031800.1.p;Glyma.01G034400.1.p;Glyma.05G190400.1.p;Glyma.13G087400.1.p;Glyma.17G028600.1.p;Glyma.04G067900.1.p;Glyma.06G266900.1.p;Glyma.11G091000.1.p;Glyma.07G202000.1.p;Glyma.19G069800.1.p…	3.31835	2.63877	1.25754
UNDER	GO:0016192	vesicle-mediated transport	BIOLOGICAL_PROCESS	2.43959e-07	3.59972e-09	8.44373	18	827	2875	40518	Glyma.07G125200.1.p;Glyma.10G236500.1.p;Glyma.17G234500.1.p;Glyma.05G143200.1.p;Glyma.18G001400.1.p;Glyma.08G077800.1.p;Glyma.05G047800.1.p;Glyma.03G141500.1.p;Glyma.14G135100.1.p;Glyma.08G068100.1.p;Glyma.02G111000.1.p;Glyma.11G040500.1.p;Glyma.06G000800.1.p;Glyma.17G063600.1.p;Glyma.02G231900.1.p;Glyma.20G083500.1.p;Glyma.18G014200.1.p;Glyma.07G181700.1.p	Glyma.13G004100.1.p;Glyma.16G082400.1.p;Glyma.06G123000.1.p;Glyma.12G230600.1.p;Glyma.08G048300.1.p;Glyma.15G233600.1.p;Glyma.09G084100.1.p;Glyma.11G118600.1.p;Glyma.08G351200.1.p;Glyma.10G243500.1.p;Glyma.12G083300.1.p;Glyma.18G053900.1.p;Glyma.13G158500.1.p;Glyma.03G104400.1.p;Glyma.17G129700.1.p;Glyma.09G068000.1.p;Glyma.11G234500.1.p;Glyma.11G092300.1.p;Glyma.17G257900.1.p;Glyma.02G279100.1.p…	0.622191	2.00024	0.311058
UNDER	GO:0034622	cellular protein-containing complex assembly	BIOLOGICAL_PROCESS	2.5272e-07	3.75835e-09	8.425	19	845	2874	40500	Glyma.09G047700.1.p;Glyma.11G216300.1.p;Glyma.02G144000.1.p;Glyma.15G020700.1.p;Glyma.15G155100.1.p;Glyma.06G162900.1.p;Glyma.13G321600.1.p;Glyma.02G245000.1.p;Glyma.19G172500.1.p;Glyma.11G061300.1.p;Glyma.14G215200.1.p;Glyma.02G090800.1.p;Glyma.20G225900.1.p;Glyma.02G245100.1.p;Glyma.11G178200.1.p;Glyma.10G062400.1.p;Glyma.11G075500.1.p;Glyma.07G125700.1.p;Glyma.12G179100.1.p	Glyma.15G275900.1.p;Glyma.08G048300.1.p;Glyma.16G094200.1.p;Glyma.12G083300.1.p;Glyma.09G143400.1.p;Glyma.13G075600.1.p;Glyma.12G026700.1.p;Glyma.13G158500.1.p;Glyma.16G208500.1.p;Glyma.03G104400.1.p;Glyma.18G064400.1.p;Glyma.19G173400.1.p;Glyma.05G091900.1.p;Glyma.18G010300.1.p;Glyma.02G255500.1.p;Glyma.09G255500.1.p;Glyma.06G193200.1.p;Glyma.18G049600.1.p;Glyma.08G052600.1.p;Glyma.07G161400.1.p…	0.656758	2.04378	0.321345
UNDER	GO:0015934	large ribosomal subunit	CELLULAR_COMPONENT	2.60778e-07	3.90849e-09	8.40799	1	342	2892	41003	Glyma.19G184000.1.p	Glyma.13G357900.1.p;Glyma.05G223800.1.p;Glyma.08G307700.1.p;Glyma.10G150800.1.p;Glyma.14G122100.1.p;Glyma.20G124300.1.p;Glyma.07G118600.1.p;Glyma.19G178100.1.p;Glyma.08G075500.1.p;Glyma.19G211800.1.p;Glyma.03G207500.1.p;Glyma.13G280200.1.p;Glyma.07G012800.1.p;Glyma.15G271300.1.p;Glyma.16G074600.1.p;Glyma.18G017100.1.p;Glyma.18G015600.1.p;Glyma.16G206500.1.p;Glyma.19G208200.1.p;Glyma.11G247000.1.p…	0.0345662	0.827186	0.0417877
OVER	GO:0098656	anion transmembrane transport	BIOLOGICAL_PROCESS	0.00350355	0.000132294	3.87846	92	847	2801	40498	Glyma.13G302800.1.p;Glyma.15G006000.1.p;Glyma.06G110200.1.p;Glyma.U003600.1.p;Glyma.13G186600.1.p;Glyma.10G249500.1.p;Glyma.16G057600.1.p;Glyma.01G238800.1.p;Glyma.15G059800.1.p;Glyma.02G160900.1.p;Glyma.04G238100.1.p;Glyma.04G014000.1.p;Glyma.06G036200.1.p;Glyma.19G089800.1.p;Glyma.15G016900.1.p;Glyma.01G055700.1.p;Glyma.19G239000.1.p;Glyma.17G066900.1.p;Glyma.20G181900.1.p;Glyma.04G036100.1.p;G…	Glyma.09G114200.1.p;Glyma.09G284200.1.p;Glyma.15G105900.1.p;Glyma.08G322000.1.p;Glyma.10G255300.1.p;Glyma.19G084100.1.p;Glyma.18G277600.1.p;Glyma.19G073600.1.p;Glyma.07G156300.1.p;Glyma.05G029700.1.p;Glyma.04G138500.1.p;Glyma.17G015500.1.p;Glyma.06G106100.1.p;Glyma.02G141300.1.p;Glyma.18G189600.1.p;Glyma.15G250500.1.p;Glyma.18G123700.1.p;Glyma.19G101100.1.p;Glyma.05G069400.1.p;Glyma.07G184200.1.p…	3.18009	2.04862	1.55231
OVER	GO:0044264	cellular polysaccharide metabolic process	BIOLOGICAL_PROCESS	0.279313	0.0318352	1.49709	91	1027	2802	40318	Glyma.02G009300.1.p;Glyma.17G044900.1.p;Glyma.17G036400.1.p;Glyma.16G045100.1.p;Glyma.03G216000.1.p;Glyma.19G212400.1.p;Glyma.15G223800.1.p;Glyma.12G197600.1.p;Glyma.09G103000.1.p;Glyma.01G027900.1.p;Glyma.15G169100.1.p;Glyma.15G223500.1.p;Glyma.07G022300.1.p;Glyma.15G098100.1.p;Glyma.12G178000.1.p;Glyma.09G193500.1.p;Glyma.19G212500.1.p;Glyma.17G064900.1.p;Glyma.18G018100.1.p;Glyma.13G322500.1.p…	Glyma.09G168300.1.p;Glyma.09G073600.1.p;Glyma.10G138100.1.p;Glyma.02G241100.1.p;Glyma.06G323100.1.p;Glyma.12G102900.1.p;Glyma.18G006000.1.p;Glyma.09G269900.1.p;Glyma.02G031800.1.p;Glyma.01G034400.1.p;Glyma.05G190400.1.p;Glyma.13G087400.1.p;Glyma.17G028600.1.p;Glyma.04G067900.1.p;Glyma.06G266900.1.p;Glyma.11G091000.1.p;Glyma.07G202000.1.p;Glyma.19G069800.1.p;Glyma.12G238600.1.p;Glyma.03G029000.1.p…	3.14552	2.48398	1.26633
OVER	GO:0071554	cell wall organization or biogenesis	BIOLOGICAL_PROCESS	0.000301516	8.09611e-06	5.09172	89	752	2804	40593	Glyma.02G009300.1.p;Glyma.14G104100.1.p;Glyma.17G103500.1.p;Glyma.16G045100.1.p;Glyma.10G075500.1.p;Glyma.03G225900.1.p;Glyma.03G216000.1.p;Glyma.19G212400.1.p;Glyma.15G223800.1.p;Glyma.12G197600.1.p;Glyma.09G103000.1.p;Glyma.01G027900.1.p;Glyma.15G169100.1.p;Glyma.15G223500.1.p;Glyma.07G022300.1.p;Glyma.12G178000.1.p;Glyma.09G193500.1.p;Glyma.19G212500.1.p;Glyma.17G064900.1.p;Glyma.04G021600.1.p…	Glyma.07G236500.1.p;Glyma.08G119400.1.p;Glyma.10G138100.1.p;Glyma.13G095200.1.p;Glyma.13G155800.1.p;Glyma.07G024600.1.p;Glyma.U001300.1.p;Glyma.06G021800.1.p;Glyma.18G006000.1.p;Glyma.09G269900.1.p;Glyma.02G031800.1.p;Glyma.07G061600.1.p;Glyma.01G034400.1.p;Glyma.05G190400.1.p;Glyma.17G028600.1.p;Glyma.04G067900.1.p;Glyma.06G266900.1.p;Glyma.11G091000.1.p;Glyma.07G202000.1.p;Glyma.02G299200.1.p;G…	3.07639	1.81884	1.6914
UNDER	GO:0034660	ncRNA metabolic process	BIOLOGICAL_PROCESS	1.10628e-06	1.70949e-08	7.76713	19	818	2874	40527	Glyma.13G331000.1.p;Glyma.09G158400.1.p;Glyma.19G055000.1.p;Glyma.04G236400.1.p;Glyma.15G261600.1.p;Glyma.03G018600.1.p;Glyma.15G247600.1.p;Glyma.19G180400.1.p;Glyma.09G016200.1.p;Glyma.20G116500.1.p;Glyma.U039500.1.p;Glyma.07G261800.1.p;Glyma.06G287200.1.p;Glyma.19G139200.1.p;Glyma.02G172300.1.p;Glyma.03G179700.1.p;Glyma.08G286000.1.p;Glyma.19G054900.1.p;Glyma.10G273500.1.p	Glyma.08G340700.1.p;Glyma.06G111200.1.p;Glyma.01G035700.1.p;Glyma.07G231200.1.p;Glyma.03G151800.1.p;Glyma.14G084800.1.p;Glyma.13G099200.1.p;Glyma.15G017900.1.p;Glyma.07G260400.1.p;Glyma.14G036100.1.p;Glyma.11G099000.1.p;Glyma.14G024300.1.p;Glyma.17G186800.1.p;Glyma.05G115100.1.p;Glyma.11G217600.1.p;Glyma.05G234900.1.p;Glyma.05G046600.1.p;Glyma.05G104100.1.p;Glyma.12G141300.1.p;Glyma.06G100700.1.p…	0.656758	1.97847	0.331952
OVER	GO:0044042	glucan metabolic process	BIOLOGICAL_PROCESS	0.124516	0.0110671	1.95597	89	954	2804	40391	Glyma.02G009300.1.p;Glyma.17G044900.1.p;Glyma.17G036400.1.p;Glyma.16G045100.1.p;Glyma.03G216000.1.p;Glyma.19G212400.1.p;Glyma.15G223800.1.p;Glyma.12G197600.1.p;Glyma.09G103000.1.p;Glyma.01G027900.1.p;Glyma.15G169100.1.p;Glyma.15G223500.1.p;Glyma.07G022300.1.p;Glyma.15G098100.1.p;Glyma.12G178000.1.p;Glyma.09G193500.1.p;Glyma.19G212500.1.p;Glyma.17G064900.1.p;Glyma.18G018100.1.p;Glyma.13G322500.1.p…	Glyma.09G168300.1.p;Glyma.09G073600.1.p;Glyma.10G138100.1.p;Glyma.02G241100.1.p;Glyma.06G323100.1.p;Glyma.12G102900.1.p;Glyma.09G269900.1.p;Glyma.02G031800.1.p;Glyma.01G034400.1.p;Glyma.05G190400.1.p;Glyma.13G087400.1.p;Glyma.17G028600.1.p;Glyma.04G067900.1.p;Glyma.06G266900.1.p;Glyma.07G202000.1.p;Glyma.19G069800.1.p;Glyma.12G238600.1.p;Glyma.03G029000.1.p;Glyma.18G264500.1.p;Glyma.10G039600.1.p…	3.07639	2.30741	1.33326
UNDER	GO:0071826	ribonucleoprotein complex subunit organization	BIOLOGICAL_PROCESS	1.18423e-06	1.85746e-08	7.73108	1	319	2892	41026	Glyma.02G090800.1.p	Glyma.02G293200.1.p;Glyma.20G215000.1.p;Glyma.19G105700.1.p;Glyma.20G124300.1.p;Glyma.08G143900.1.p;Glyma.18G004000.1.p;Glyma.06G297000.1.p;Glyma.09G001900.1.p;Glyma.07G019000.1.p;Glyma.13G280200.1.p;Glyma.11G086500.1.p;Glyma.12G026700.1.p;Glyma.15G271300.1.p;Glyma.16G208500.1.p;Glyma.02G080600.1.p;Glyma.03G167000.1.p;Glyma.11G247000.1.p;Glyma.U037300.1.p;Glyma.04G057600.1.p;Glyma.11G228200.1.p;G…	0.0345662	0.771556	0.0448006
UNDER	GO:0000228	nuclear chromosome	CELLULAR_COMPONENT	1.18549e-06	1.8732e-08	7.72742	0	272	2893	41073		Glyma.08G105600.1.p;Glyma.10G043400.1.p;Glyma.07G157600.1.p;Glyma.09G112200.1.p;Glyma.01G126400.1.p;Glyma.14G176200.1.p;Glyma.02G161500.1.p;Glyma.02G163500.1.p;Glyma.03G112200.1.p;Glyma.07G019000.1.p;Glyma.15G208400.1.p;Glyma.06G199800.1.p;Glyma.08G079500.1.p;Glyma.18G009300.1.p;Glyma.04G039400.1.p;Glyma.09G253000.1.p;Glyma.12G119400.1.p;Glyma.10G227900.1.p;Glyma.17G078700.1.p;Glyma.05G148900.1.p…	0	0.657879	0
UNDER	GO:0006605	protein targeting	BIOLOGICAL_PROCESS	1.19434e-06	1.90107e-08	7.721	2	357	2891	40988	Glyma.07G125200.1.p;Glyma.13G162200.1.p	Glyma.09G114200.1.p;Glyma.10G257300.1.p;Glyma.08G192700.1.p;Glyma.11G249600.1.p;Glyma.02G058100.1.p;Glyma.10G034900.1.p;Glyma.08G008000.1.p;Glyma.12G004000.1.p;Glyma.08G322000.1.p;Glyma.15G244100.1.p;Glyma.20G004400.1.p;Glyma.11G231800.1.p;Glyma.14G061900.1.p;Glyma.11G250100.1.p;Glyma.13G261900.1.p;Glyma.19G124000.1.p;Glyma.17G206000.1.p;Glyma.02G111400.1.p;Glyma.17G149800.1.p;Glyma.15G229800.1.p…	0.0691324	0.863466	0.0800638
UNDER	GO:0016043	cellular component organization	BIOLOGICAL_PROCESS	1.3905e-06	2.22946e-08	7.6518	208	4266	2685	37079	Glyma.10G176400.1.p;Glyma.02G009300.1.p;Glyma.04G103800.1.p;Glyma.16G040100.1.p;Glyma.03G216000.1.p;Glyma.15G223800.1.p;Glyma.01G027900.1.p;Glyma.20G225900.1.p;Glyma.02G245100.1.p;Glyma.10G284500.1.p;Glyma.12G178000.1.p;Glyma.07G200000.1.p;Glyma.01G106800.1.p;Glyma.09G193500.1.p;Glyma.19G212500.1.p;Glyma.17G064900.1.p;Glyma.04G021600.1.p;Glyma.02G109600.1.p;Glyma.08G249700.1.p;Glyma.04G190900.1.p…	Glyma.14G008200.1.p;Glyma.07G190600.1.p;Glyma.16G082400.1.p;Glyma.08G176000.1.p;Glyma.08G322000.1.p;Glyma.16G071900.1.p;Glyma.04G009500.1.p;Glyma.13G087400.1.p;Glyma.06G266900.1.p;Glyma.06G223300.1.p;Glyma.01G233200.1.p;Glyma.03G104400.1.p;Glyma.13G346800	7.18977	10.3181	0.696814
OVER	GO:0006073	cellular glucan metabolic process	BIOLOGICAL_PROCESS	0.124516	0.0110671	1.95597	89	954	2804	40391	Glyma.02G009300.1.p;Glyma.17G044900.1.p;Glyma.17G036400.1.p;Glyma.16G045100.1.p;Glyma.03G216000.1.p;Glyma.19G212400.1.p;Glyma.15G223800.1.p;Glyma.12G197600.1.p;Glyma.09G103000.1.p;Glyma.01G027900.1.p;Glyma.15G169100.1.p;Glyma.15G223500.1.p;Glyma.07G022300.1.p;Glyma.15G098100.1.p;Glyma.12G178000.1.p;Glyma.09G193500.1.p;Glyma.19G212500.1.p;Glyma.17G064900.1.p;Glyma.18G018100.1.p;Glyma.13G322500.1.p…	Glyma.09G168300.1.p;Glyma.09G073600.1.p;Glyma.10G138100.1.p;Glyma.02G241100.1.p;Glyma.06G323100.1.p;Glyma.12G102900.1.p;Glyma.09G269900.1.p;Glyma.02G031800.1.p;Glyma.01G034400.1.p;Glyma.05G190400.1.p;Glyma.13G087400.1.p;Glyma.17G028600.1.p;Glyma.04G067900.1.p;Glyma.06G266900.1.p;Glyma.07G202000.1.p;Glyma.19G069800.1.p;Glyma.12G238600.1.p;Glyma.03G029000.1.p;Glyma.18G264500.1.p;Glyma.10G039600.1.p…	3.07639	2.30741	1.33326
UNDER	GO:0031090	organelle membrane	CELLULAR_COMPONENT	1.40423e-06	2.26909e-08	7.64415	72	1885	2821	39460	Glyma.09G263900.1.p;Glyma.14G104100.1.p;Glyma.03G251700.1.p;Glyma.18G001400.1.p;Glyma.06G302500.1.p;Glyma.13G186600.1.p;Glyma.13G323800.1.p;Glyma.10G173400.1.p;Glyma.16G057600.1.p;Glyma.02G160900.1.p;Glyma.12G188500.1.p;Glyma.19G089800.1.p;Glyma.18G195400.1.p;Glyma.20G181900.1.p;Glyma.01G157800.1.p;Glyma.11G087200.1.p;Glyma.07G030000.1.p;Glyma.07G144200.1.p;Glyma.03G219600.1.p;Glyma.05G182600.1.p…	Glyma.09G114200.1.p;Glyma.16G082400.1.p;Glyma.06G308800.1.p;Glyma.18G119400.1.p;Glyma.12G230600.1.p;Glyma.08G322000.1.p;Glyma.07G156300.1.p;Glyma.06G266900.1.p;Glyma.05G029700.1.p;Glyma.01G233200.1.p;Glyma.03G104400.1.p;Glyma.09G068000.1.p;Glyma.11G234500	2.48877	4.5592	0.545878
UNDER	GO:0022618	ribonucleoprotein complex assembly	BIOLOGICAL_PROCESS	1.66318e-06	2.72463e-08	7.56469	1	313	2892	41032	Glyma.02G090800.1.p	Glyma.02G293200.1.p;Glyma.20G215000.1.p;Glyma.19G105700.1.p;Glyma.20G124300.1.p;Glyma.08G143900.1.p;Glyma.06G297000.1.p;Glyma.09G001900.1.p;Glyma.07G019000.1.p;Glyma.13G280200.1.p;Glyma.11G086500.1.p;Glyma.12G026700.1.p;Glyma.15G271300.1.p;Glyma.16G208500.1.p;Glyma.02G080600.1.p;Glyma.03G167000.1.p;Glyma.11G247000.1.p;Glyma.U037300.1.p;Glyma.04G057600.1.p;Glyma.11G228200.1.p;Glyma.18G050600.1.p;G…	0.0345662	0.757044	0.0456594
UNDER	GO:0019538	protein metabolic process	BIOLOGICAL_PROCESS	1.67253e-06	2.75938e-08	7.55919	448	8108	2445	33237	Glyma.13G241200.1.p;Glyma.02G030500.1.p;Glyma.05G128200.1.p;Glyma.18G176000.1.p;Glyma.14G071700.1.p;Glyma.20G138100.1.p;Glyma.01G217100.1.p;Glyma.05G158700.1.p;Glyma.02G102900.1.p;Glyma.13G238700.1.p;Glyma.09G069800.1.p;Glyma.10G284500.1.p;Glyma.05G224500.1.p;Glyma.20G043400.1.p;Glyma.12G105600.1.p;Glyma.09G060500.1.p;Glyma.02G095100.1.p;Glyma.19G010400.1.p;Glyma.05G170800.1.p;Glyma.20G210800.1.p…	Glyma.04G071700.1.p;Glyma.10G001100.1.p;Glyma.17G074700.1.p;Glyma.07G190600.1.p;Glyma.18G119400.1.p;Glyma.03G234700.1.p;Glyma.09G261900.1.p;Glyma.05G229800.1.p;Glyma.19G060500.1.p;Glyma.11G058000.1.p;Glyma.19G069800.1.p;Glyma.20G102700.1.p;Glyma.12G100300	15.4857	19.6106	0.789658
UNDER	GO:0007049	cell cycle	BIOLOGICAL_PROCESS	1.98187e-06	3.29276e-08	7.48244	28	1005	2865	40340	Glyma.14G009200.1.p;Glyma.12G191500.1.p;Glyma.16G040100.1.p;Glyma.15G036500.1.p;Glyma.10G249800.1.p;Glyma.16G088700.1.p;Glyma.03G153800.1.p;Glyma.11G048500.1.p;Glyma.09G103000.1.p;Glyma.01G193400.1.p;Glyma.01G194200.1.p;Glyma.17G160800.1.p;Glyma.12G105600.1.p;Glyma.08G358900.1.p;Glyma.02G086500.1.p;Glyma.08G291000.1.p;Glyma.07G211300.1.p;Glyma.02G080900.1.p;Glyma.04G160500.1.p;Glyma.19G156200.1.p…	Glyma.07G190600.1.p;Glyma.17G169400.1.p;Glyma.11G050000.1.p;Glyma.20G201200.1.p;Glyma.09G030000.1.p;Glyma.05G104600.1.p;Glyma.05G229800.1.p;Glyma.15G150700.1.p;Glyma.04G067900.1.p;Glyma.07G202000.1.p;Glyma.04G225700.1.p;Glyma.10G227900.1.p;Glyma.16G194500.1.p;Glyma.19G127300.1.p;Glyma.13G150500.1.p;Glyma.05G085000.1.p;Glyma.10G039600.1.p;Glyma.11G021300.1.p;Glyma.13G206800.1.p;Glyma.06G065000.1.p…	0.967853	2.43077	0.398168
UNDER	GO:0005829	cytosol	CELLULAR_COMPONENT	2.1342e-06	3.57063e-08	7.44725	101	2405	2792	38940	Glyma.14G030400.1.p;Glyma.08G283100.1.p;Glyma.03G193800.1.p;Glyma.01G217100.1.p;Glyma.11G040500.1.p;Glyma.04G213900.1.p;Glyma.15G016100.1.p;Glyma.19G136100.1.p;Glyma.03G105400.1.p;Glyma.16G017200.1.p;Glyma.12G015400.1.p;Glyma.13G092500.1.p;Glyma.19G046400.1.p;Glyma.12G015100.1.p;Glyma.18G235300.1.p;Glyma.14G195000.1.p;Glyma.07G117300.1.p;Glyma.09G229100.1.p;Glyma.17G239000.1.p;Glyma.05G217100.1.p…	Glyma.04G071700.1.p;Glyma.08G024700.1.p;Glyma.08G152400.1.p;Glyma.08G307700.1.p;Glyma.17G020600.1.p;Glyma.11G247600.1.p;Glyma.11G175200.1.p;Glyma.20G243500.1.p;Glyma.20G169900.1.p;Glyma.12G241100.1.p;Glyma.10G044700.1.p;Glyma.U010400.1.p;Glyma.01G091000.1	3.49119	5.81691	0.600179
UNDER	GO:0016072	rRNA metabolic process	BIOLOGICAL_PROCESS	3.22889e-06	5.43963e-08	7.26443	4	406	2889	40939	Glyma.07G261800.1.p;Glyma.02G172300.1.p;Glyma.09G016200.1.p;Glyma.15G261600.1.p	Glyma.01G035700.1.p;Glyma.16G087700.1.p;Glyma.03G109700.1.p;Glyma.13G099200.1.p;Glyma.11G125100.1.p;Glyma.19G252800.1.p;Glyma.14G021600.1.p;Glyma.16G016200.1.p;Glyma.18G015600.1.p;Glyma.14G036100.1.p;Glyma.11G099000.1.p;Glyma.14G024300.1.p;Glyma.11G237200.1.p;Glyma.19G052200.1.p;Glyma.14G188600.1.p;Glyma.10G207800.1.p;Glyma.11G001700.1.p;Glyma.05G115100.1.p;Glyma.05G046600.1.p;Glyma.05G038800.1.p…	0.138265	0.981981	0.140802
UNDER	GO:0005730	nucleolus	CELLULAR_COMPONENT	4.0718e-06	6.90698e-08	7.16071	7	486	2886	40859	Glyma.11G216300.1.p;Glyma.02G245100.1.p;Glyma.02G144000.1.p;Glyma.02G172300.1.p;Glyma.19G234100.1.p;Glyma.02G245000.1.p;Glyma.14G215200.1.p	Glyma.10G036900.1.p;Glyma.09G089400.1.p;Glyma.U044900.1.p;Glyma.06G225900.1.p;Glyma.04G150600.1.p;Glyma.20G073900.1.p;Glyma.15G150700.1.p;Glyma.07G019000.1.p;Glyma.03G109700.1.p;Glyma.13G196800.1.p;Glyma.11G101500.1.p;Glyma.13G099200.1.p;Glyma.20G098800.1.p;Glyma.12G026700.1.p;Glyma.16G208500.1.p;Glyma.19G252800.1.p;Glyma.02G080600.1.p;Glyma.16G016200.1.p;Glyma.11G099000.1.p;Glyma.19G052200.1.p;G…	0.241963	1.17547	0.205843
OVER	GO:0098660	inorganic ion transmembrane transport	BIOLOGICAL_PROCESS	0.210512	0.0212298	1.67305	86	941	2807	40404	Glyma.13G186600.1.p;Glyma.02G243400.1.p;Glyma.13G065400.1.p;Glyma.10G249500.1.p;Glyma.16G057600.1.p;Glyma.01G238800.1.p;Glyma.10G225900.1.p;Glyma.04G014000.1.p;Glyma.13G097900.1.p;Glyma.02G220500.1.p;Glyma.12G175000.1.p;Glyma.06G036200.1.p;Glyma.15G036200.1.p;Glyma.19G089800.1.p;Glyma.15G016900.1.p;Glyma.01G055700.1.p;Glyma.18G195400.1.p;Glyma.19G239000.1.p;Glyma.04G036100.1.p;Glyma.05G121300.1.p…	Glyma.09G284200.1.p;Glyma.13G088700.1.p;Glyma.14G100500.1.p;Glyma.15G033500.1.p;Glyma.13G351900.1.p;Glyma.18G089300.1.p;Glyma.08G336900.1.p;Glyma.02G226800.1.p;Glyma.15G262800.1.p;Glyma.08G076200.1.p;Glyma.18G136800.1.p;Glyma.19G161600.1.p;Glyma.09G128600.1.p;Glyma.13G217800.1.p;Glyma.08G019600.1.p;Glyma.06G106100.1.p;Glyma.19G172600.1.p;Glyma.03G146700.1.p;Glyma.18G100900.1.p;Glyma.18G189600.1.p…	2.97269	2.27597	1.30612
OVER	GO:0045935	positive regulation of nucleobase-containing compound metabolic process	BIOLOGICAL_PROCESS	0.0406686	0.00262713	2.58052	85	855	2808	40490	Glyma.02G246400.1.p;Glyma.02G072800.1.p;Glyma.09G239400.1.p;Glyma.19G163000.1.p;Glyma.02G053100.1.p;Glyma.03G020100.1.p;Glyma.12G208400.1.p;Glyma.10G249800.1.p;Glyma.15G271900.1.p;Glyma.06G086400.1.p;Glyma.05G108200.1.p;Glyma.05G240500.1.p;Glyma.06G284900.1.p;Glyma.20G225900.1.p;Glyma.16G133200.1.p;Glyma.02G245100.1.p;Glyma.11G064800.1.p;Glyma.08G132800.1.p;Glyma.07G052100.1.p;Glyma.05G183200.1.p…	Glyma.02G179300.1.p;Glyma.10G085700.1.p;Glyma.13G257000.1.p;Glyma.05G229800.1.p;Glyma.15G150700.1.p;Glyma.15G104600.1.p;Glyma.18G077500.1.p;Glyma.03G080700.1.p;Glyma.07G016800.1.p;Glyma.06G324400.1.p;Glyma.13G105700.1.p;Glyma.20G156800.1.p;Glyma.10G031600.1.p;Glyma.03G158500.1.p;Glyma.05G175600.1.p;Glyma.18G053400.1.p;Glyma.11G251900.1.p;Glyma.14G183800.1.p;Glyma.20G113200.1.p;Glyma.17G132700.1.p…	2.93813	2.06796	1.42078
OVER	GO:0051254	positive regulation of RNA metabolic process	BIOLOGICAL_PROCESS	0.0304807	0.00182381	2.73902	84	831	2809	40514	Glyma.02G246400.1.p;Glyma.02G072800.1.p;Glyma.09G239400.1.p;Glyma.19G163000.1.p;Glyma.02G053100.1.p;Glyma.03G020100.1.p;Glyma.12G208400.1.p;Glyma.10G249800.1.p;Glyma.15G271900.1.p;Glyma.06G086400.1.p;Glyma.05G108200.1.p;Glyma.05G240500.1.p;Glyma.06G284900.1.p;Glyma.20G225900.1.p;Glyma.16G133200.1.p;Glyma.02G245100.1.p;Glyma.11G064800.1.p;Glyma.08G132800.1.p;Glyma.07G052100.1.p;Glyma.05G183200.1.p…	Glyma.02G179300.1.p;Glyma.10G085700.1.p;Glyma.13G257000.1.p;Glyma.05G229800.1.p;Glyma.15G104600.1.p;Glyma.18G077500.1.p;Glyma.03G080700.1.p;Glyma.07G016800.1.p;Glyma.06G324400.1.p;Glyma.13G105700.1.p;Glyma.20G156800.1.p;Glyma.10G031600.1.p;Glyma.03G158500.1.p;Glyma.05G175600.1.p;Glyma.18G053400.1.p;Glyma.11G251900.1.p;Glyma.14G183800.1.p;Glyma.20G113200.1.p;Glyma.17G132700.1.p;Glyma.19G026200.1.p…	2.90356	2.00992	1.44462
OVER	GO:0016311	dephosphorylation	BIOLOGICAL_PROCESS	0.0178257	0.000956171	3.01946	83	802	2810	40543	Glyma.17G029200.1.p;Glyma.02G030500.1.p;Glyma.15G023000.1.p;Glyma.06G028100.1.p;Glyma.09G285200.1.p;Glyma.13G134500.1.p;Glyma.18G061000.1.p;Glyma.09G096600.1.p;Glyma.15G145900.1.p;Glyma.18G018100.1.p;Glyma.06G314700.1.p;Glyma.13G055600.1.p;Glyma.02G095100.1.p;Glyma.17G153000.1.p;Glyma.07G172000.1.p;Glyma.05G062900.1.p;Glyma.15G146600.1.p;Glyma.11G041600.1.p;Glyma.06G031900.1.p;Glyma.20G041300.1.p…	Glyma.06G165300.1.p;Glyma.04G071700.1.p;Glyma.17G074700.1.p;Glyma.18G024700.1.p;Glyma.03G234700.1.p;Glyma.13G299300.1.p;Glyma.06G249500.1.p;Glyma.14G082200.1.p;Glyma.07G144500.1.p;Glyma.19G069800.1.p;Glyma.15G145600.1.p;Glyma.19G185700.1.p;Glyma.07G257400.1.p;Glyma.09G185700.1.p;Glyma.06G170400.1.p;Glyma.08G008600.1.p;Glyma.09G090500.1.p;Glyma.02G270300.1.p;Glyma.04G195600.1.p;Glyma.01G221400.1.p…	2.86899	1.93978	1.47903
UNDER	GO:0071103	DNA conformation change	BIOLOGICAL_PROCESS	5.01027e-06	8.78995e-08	7.05601	16	713	2877	40632	Glyma.11G216300.1.p;Glyma.12G144600.1.p;Glyma.04G103800.1.p;Glyma.13G321600.1.p;Glyma.08G161500.1.p;Glyma.02G245000.1.p;Glyma.04G160500.1.p;Glyma.08G083400.1.p;Glyma.19G172500.1.p;Glyma.14G215200.1.p;Glyma.20G225900.1.p;Glyma.02G245100.1.p;Glyma.11G178200.1.p;Glyma.10G062400.1.p;Glyma.11G075500.1.p;Glyma.12G179100.1.p	Glyma.07G157600.1.p;Glyma.01G126400.1.p;Glyma.12G170000.1.p;Glyma.03G084700.1.p;Glyma.02G175300.1.p;Glyma.20G248800.1.p;Glyma.02G168800.1.p;Glyma.02G163500.1.p;Glyma.03G112200.1.p;Glyma.15G150700.1.p;Glyma.11G113300.1.p;Glyma.07G019000.1.p;Glyma.15G208400.1.p;Glyma.06G199800.1.p;Glyma.10G163300.1.p;Glyma.17G078700.1.p;Glyma.07G007200.1.p;Glyma.05G078500.1.p;Glyma.05G145600.1.p;Glyma.13G150500.1.p…	0.553059	1.72451	0.320704
UNDER	GO:0006260	DNA replication	BIOLOGICAL_PROCESS	6.04961e-06	1.06836e-07	6.97128	6	453	2887	40892	Glyma.08G282900.1.p;Glyma.15G036500.1.p;Glyma.04G191200.1.p;Glyma.08G083400.1.p;Glyma.02G170600.1.p;Glyma.08G358900.1.p	Glyma.02G137000.1.p;Glyma.15G038800.1.p;Glyma.07G157600.1.p;Glyma.01G126400.1.p;Glyma.12G170000.1.p;Glyma.02G163500.1.p;Glyma.03G112200.1.p;Glyma.14G191600.1.p;Glyma.14G009500.1.p;Glyma.11G113300.1.p;Glyma.15G208400.1.p;Glyma.03G196800.1.p;Glyma.06G199800.1.p;Glyma.07G144500.1.p;Glyma.14G079700.1.p;Glyma.04G225700.1.p;Glyma.10G227900.1.p;Glyma.17G078700.1.p;Glyma.13G150500.1.p;Glyma.11G152900.1.p…	0.207397	1.09566	0.18929
UNDER	GO:0098687	chromosomal region	CELLULAR_COMPONENT	7.5841e-06	1.34817e-07	6.87026	0	242	2893	41103		Glyma.14G164400.1.p;Glyma.14G008200.1.p;Glyma.05G040000.1.p;Glyma.10G043400.1.p;Glyma.08G176000.1.p;Glyma.01G126400.1.p;Glyma.02G161500.1.p;Glyma.20G248800.1.p;Glyma.02G163500.1.p;Glyma.03G112200.1.p;Glyma.15G208400.1.p;Glyma.09G253000.1.p;Glyma.12G119400.1.p;Glyma.17G078700.1.p;Glyma.13G150500.1.p;Glyma.02G157700.1.p;Glyma.13G027500.1.p;Glyma.15G180600.1.p;Glyma.05G065400.1.p;Glyma.19G230700.1.p…	0	0.585319	0
UNDER	GO:0043414	macromolecule methylation	BIOLOGICAL_PROCESS	7.99788e-06	1.43101e-07	6.84436	3	355	2890	40990	Glyma.18G169700.1.p;Glyma.18G087100.1.p;Glyma.09G016200.1.p	Glyma.06G313300.1.p;Glyma.17G060900.1.p;Glyma.09G156500.1.p;Glyma.20G031600.1.p;Glyma.07G056000.1.p;Glyma.16G207200.1.p;Glyma.06G220600.1.p;Glyma.16G103400.1.p;Glyma.16G071900.1.p;Glyma.13G099200.1.p;Glyma.10G040100.1.p;Glyma.19G006100.1.p;Glyma.18G263800.1.p;Glyma.07G260400.1.p;Glyma.06G223300.1.p;Glyma.18G086000.1.p;Glyma.19G076300.1.p;Glyma.06G075300.1.p;Glyma.18G015600.1.p;Glyma.16G218800.1.p…	0.103699	0.858629	0.120772
UNDER	GO:0006364	rRNA processing	BIOLOGICAL_PROCESS	8.83396e-06	1.59087e-07	6.79836	4	388	2889	40957	Glyma.07G261800.1.p;Glyma.02G172300.1.p;Glyma.09G016200.1.p;Glyma.15G261600.1.p	Glyma.01G035700.1.p;Glyma.16G087700.1.p;Glyma.03G109700.1.p;Glyma.13G099200.1.p;Glyma.11G125100.1.p;Glyma.16G016200.1.p;Glyma.18G015600.1.p;Glyma.14G036100.1.p;Glyma.11G099000.1.p;Glyma.14G024300.1.p;Glyma.11G237200.1.p;Glyma.19G052200.1.p;Glyma.14G188600.1.p;Glyma.10G207800.1.p;Glyma.11G001700.1.p;Glyma.05G115100.1.p;Glyma.05G046600.1.p;Glyma.05G038800.1.p;Glyma.16G041400.1.p;Glyma.15G163800.1.p…	0.138265	0.938445	0.147334
OVER	GO:0031328	positive regulation of cellular biosynthetic process	BIOLOGICAL_PROCESS	0.0960341	0.00781037	2.10733	83	867	2810	40478	Glyma.02G246400.1.p;Glyma.02G072800.1.p;Glyma.09G239400.1.p;Glyma.19G163000.1.p;Glyma.02G053100.1.p;Glyma.12G208400.1.p;Glyma.10G249800.1.p;Glyma.15G271900.1.p;Glyma.06G086400.1.p;Glyma.05G108200.1.p;Glyma.05G240500.1.p;Glyma.06G284900.1.p;Glyma.20G225900.1.p;Glyma.16G133200.1.p;Glyma.02G245100.1.p;Glyma.11G064800.1.p;Glyma.08G132800.1.p;Glyma.07G052100.1.p;Glyma.05G183200.1.p;Glyma.03G141700.1.p…	Glyma.02G179300.1.p;Glyma.10G085700.1.p;Glyma.13G257000.1.p;Glyma.05G229800.1.p;Glyma.15G104600.1.p;Glyma.18G077500.1.p;Glyma.03G080700.1.p;Glyma.07G016800.1.p;Glyma.06G324400.1.p;Glyma.13G105700.1.p;Glyma.20G156800.1.p;Glyma.10G031600.1.p;Glyma.03G158500.1.p;Glyma.05G175600.1.p;Glyma.18G053400.1.p;Glyma.11G251900.1.p;Glyma.14G183800.1.p;Glyma.17G132700.1.p;Glyma.19G026200.1.p;Glyma.08G052600.1.p…	2.86899	2.09699	1.36815
UNDER	GO:0005739	mitochondrion	CELLULAR_COMPONENT	1.22764e-05	2.23934e-07	6.64988	48	1360	2845	39985	Glyma.06G302500.1.p;Glyma.08G341200.1.p;Glyma.12G071100.1.p;Glyma.07G019200.1.p;Glyma.04G243000.1.p;Glyma.10G290100.1.p;Glyma.20G116500.1.p;Glyma.06G285900.1.p;Glyma.06G182000.1.p;Glyma.17G028000.1.p;Glyma.13G261400.1.p;Glyma.11G042200.1.p;Glyma.06G128900.1.p;Glyma.16G059800.1.p;Glyma.18G195400.1.p;Glyma.10G273500.1.p;Glyma.02G213700.1.p;Glyma.19G042900.1.p;Glyma.04G212100.1.p;Glyma.17G209600.1.p…	Glyma.08G024700.1.p;Glyma.07G074700.1.p;Glyma.18G278900.1.p;Glyma.15G232300.1.p;Glyma.08G322000.1.p;Glyma.15G244100.1.p;Glyma.13G291300.1.p;Glyma.03G151800.1.p;Glyma.11G250100.1.p;Glyma.15G044000.1.p;Glyma.14G084800.1.p;Glyma.13G351900.1.p;Glyma.15G229800.1.p;Glyma.07G156300.1.p;Glyma.13G075600.1.p;Glyma.14G079700.1.p;Glyma.14G111000.1.p;Glyma.05G029700.1.p;Glyma.20G102700.1.p;Glyma.14G037400.1.p…	1.65918	3.28939	0.504402
OVER	GO:0009891	positive regulation of biosynthetic process	BIOLOGICAL_PROCESS	0.0960341	0.00781037	2.10733	83	867	2810	40478	Glyma.02G246400.1.p;Glyma.02G072800.1.p;Glyma.09G239400.1.p;Glyma.19G163000.1.p;Glyma.02G053100.1.p;Glyma.12G208400.1.p;Glyma.10G249800.1.p;Glyma.15G271900.1.p;Glyma.06G086400.1.p;Glyma.05G108200.1.p;Glyma.05G240500.1.p;Glyma.06G284900.1.p;Glyma.20G225900.1.p;Glyma.16G133200.1.p;Glyma.02G245100.1.p;Glyma.11G064800.1.p;Glyma.08G132800.1.p;Glyma.07G052100.1.p;Glyma.05G183200.1.p;Glyma.03G141700.1.p…	Glyma.02G179300.1.p;Glyma.10G085700.1.p;Glyma.13G257000.1.p;Glyma.05G229800.1.p;Glyma.15G104600.1.p;Glyma.18G077500.1.p;Glyma.03G080700.1.p;Glyma.07G016800.1.p;Glyma.06G324400.1.p;Glyma.13G105700.1.p;Glyma.20G156800.1.p;Glyma.10G031600.1.p;Glyma.03G158500.1.p;Glyma.05G175600.1.p;Glyma.18G053400.1.p;Glyma.11G251900.1.p;Glyma.14G183800.1.p;Glyma.17G132700.1.p;Glyma.19G026200.1.p;Glyma.08G052600.1.p…	2.86899	2.09699	1.36815
OVER	GO:1903508	positive regulation of nucleic acid-templated transcription	BIOLOGICAL_PROCESS	0.0321458	0.00195332	2.70923	82	806	2811	40539	Glyma.02G246400.1.p;Glyma.02G072800.1.p;Glyma.09G239400.1.p;Glyma.19G163000.1.p;Glyma.02G053100.1.p;Glyma.12G208400.1.p;Glyma.10G249800.1.p;Glyma.15G271900.1.p;Glyma.06G086400.1.p;Glyma.05G108200.1.p;Glyma.05G240500.1.p;Glyma.06G284900.1.p;Glyma.20G225900.1.p;Glyma.16G133200.1.p;Glyma.02G245100.1.p;Glyma.11G064800.1.p;Glyma.08G132800.1.p;Glyma.07G052100.1.p;Glyma.05G183200.1.p;Glyma.03G141700.1.p…	Glyma.02G179300.1.p;Glyma.10G085700.1.p;Glyma.13G257000.1.p;Glyma.05G229800.1.p;Glyma.15G104600.1.p;Glyma.18G077500.1.p;Glyma.03G080700.1.p;Glyma.07G016800.1.p;Glyma.06G324400.1.p;Glyma.13G105700.1.p;Glyma.20G156800.1.p;Glyma.10G031600.1.p;Glyma.03G158500.1.p;Glyma.05G175600.1.p;Glyma.18G053400.1.p;Glyma.11G251900.1.p;Glyma.14G183800.1.p;Glyma.17G132700.1.p;Glyma.19G026200.1.p;Glyma.08G052600.1.p…	2.83443	1.94945	1.45396
OVER	GO:1902680	positive regulation of RNA biosynthetic process	BIOLOGICAL_PROCESS	0.0321458	0.00195332	2.70923	82	806	2811	40539	Glyma.02G246400.1.p;Glyma.02G072800.1.p;Glyma.09G239400.1.p;Glyma.19G163000.1.p;Glyma.02G053100.1.p;Glyma.12G208400.1.p;Glyma.10G249800.1.p;Glyma.15G271900.1.p;Glyma.06G086400.1.p;Glyma.05G108200.1.p;Glyma.05G240500.1.p;Glyma.06G284900.1.p;Glyma.20G225900.1.p;Glyma.16G133200.1.p;Glyma.02G245100.1.p;Glyma.11G064800.1.p;Glyma.08G132800.1.p;Glyma.07G052100.1.p;Glyma.05G183200.1.p;Glyma.03G141700.1.p…	Glyma.02G179300.1.p;Glyma.10G085700.1.p;Glyma.13G257000.1.p;Glyma.05G229800.1.p;Glyma.15G104600.1.p;Glyma.18G077500.1.p;Glyma.03G080700.1.p;Glyma.07G016800.1.p;Glyma.06G324400.1.p;Glyma.13G105700.1.p;Glyma.20G156800.1.p;Glyma.10G031600.1.p;Glyma.03G158500.1.p;Glyma.05G175600.1.p;Glyma.18G053400.1.p;Glyma.11G251900.1.p;Glyma.14G183800.1.p;Glyma.17G132700.1.p;Glyma.19G026200.1.p;Glyma.08G052600.1.p…	2.83443	1.94945	1.45396
OVER	GO:0045893	positive regulation of transcription, DNA-templated	BIOLOGICAL_PROCESS	0.0321458	0.00195332	2.70923	82	806	2811	40539	Glyma.02G246400.1.p;Glyma.02G072800.1.p;Glyma.09G239400.1.p;Glyma.19G163000.1.p;Glyma.02G053100.1.p;Glyma.12G208400.1.p;Glyma.10G249800.1.p;Glyma.15G271900.1.p;Glyma.06G086400.1.p;Glyma.05G108200.1.p;Glyma.05G240500.1.p;Glyma.06G284900.1.p;Glyma.20G225900.1.p;Glyma.16G133200.1.p;Glyma.02G245100.1.p;Glyma.11G064800.1.p;Glyma.08G132800.1.p;Glyma.07G052100.1.p;Glyma.05G183200.1.p;Glyma.03G141700.1.p…	Glyma.02G179300.1.p;Glyma.10G085700.1.p;Glyma.13G257000.1.p;Glyma.05G229800.1.p;Glyma.15G104600.1.p;Glyma.18G077500.1.p;Glyma.03G080700.1.p;Glyma.07G016800.1.p;Glyma.06G324400.1.p;Glyma.13G105700.1.p;Glyma.20G156800.1.p;Glyma.10G031600.1.p;Glyma.03G158500.1.p;Glyma.05G175600.1.p;Glyma.18G053400.1.p;Glyma.11G251900.1.p;Glyma.14G183800.1.p;Glyma.17G132700.1.p;Glyma.19G026200.1.p;Glyma.08G052600.1.p…	2.83443	1.94945	1.45396
OVER	GO:0010557	positive regulation of macromolecule biosynthetic process	BIOLOGICAL_PROCESS	0.108661	0.00919469	2.03646	82	860	2811	40485	Glyma.02G246400.1.p;Glyma.02G072800.1.p;Glyma.09G239400.1.p;Glyma.19G163000.1.p;Glyma.02G053100.1.p;Glyma.12G208400.1.p;Glyma.10G249800.1.p;Glyma.15G271900.1.p;Glyma.06G086400.1.p;Glyma.05G108200.1.p;Glyma.05G240500.1.p;Glyma.06G284900.1.p;Glyma.20G225900.1.p;Glyma.16G133200.1.p;Glyma.02G245100.1.p;Glyma.11G064800.1.p;Glyma.08G132800.1.p;Glyma.07G052100.1.p;Glyma.05G183200.1.p;Glyma.03G141700.1.p…	Glyma.02G179300.1.p;Glyma.10G085700.1.p;Glyma.13G257000.1.p;Glyma.05G229800.1.p;Glyma.15G104600.1.p;Glyma.18G077500.1.p;Glyma.03G080700.1.p;Glyma.07G016800.1.p;Glyma.06G324400.1.p;Glyma.13G105700.1.p;Glyma.20G156800.1.p;Glyma.10G031600.1.p;Glyma.03G158500.1.p;Glyma.05G175600.1.p;Glyma.18G053400.1.p;Glyma.11G251900.1.p;Glyma.14G183800.1.p;Glyma.17G132700.1.p;Glyma.19G026200.1.p;Glyma.08G052600.1.p…	2.83443	2.08006	1.36267
OVER	GO:0010628	positive regulation of gene expression	BIOLOGICAL_PROCESS	0.185087	0.0181065	1.74216	82	890	2811	40455	Glyma.02G246400.1.p;Glyma.02G072800.1.p;Glyma.09G239400.1.p;Glyma.19G163000.1.p;Glyma.02G053100.1.p;Glyma.12G208400.1.p;Glyma.10G249800.1.p;Glyma.15G271900.1.p;Glyma.06G086400.1.p;Glyma.05G108200.1.p;Glyma.05G240500.1.p;Glyma.06G284900.1.p;Glyma.20G225900.1.p;Glyma.16G133200.1.p;Glyma.02G245100.1.p;Glyma.11G064800.1.p;Glyma.08G132800.1.p;Glyma.07G052100.1.p;Glyma.05G183200.1.p;Glyma.03G141700.1.p…	Glyma.02G179300.1.p;Glyma.10G085700.1.p;Glyma.13G257000.1.p;Glyma.05G229800.1.p;Glyma.15G104600.1.p;Glyma.18G077500.1.p;Glyma.03G080700.1.p;Glyma.07G016800.1.p;Glyma.06G324400.1.p;Glyma.13G105700.1.p;Glyma.20G156800.1.p;Glyma.10G031600.1.p;Glyma.03G158500.1.p;Glyma.05G175600.1.p;Glyma.18G053400.1.p;Glyma.11G251900.1.p;Glyma.14G183800.1.p;Glyma.20G113200.1.p;Glyma.17G132700.1.p;Glyma.19G026200.1.p…	2.83443	2.15262	1.31674
OVER	GO:0009311	oligosaccharide metabolic process	BIOLOGICAL_PROCESS	0.274039	0.0310749	1.50759	77	847	2816	40498	Glyma.02G009300.1.p;Glyma.17G044900.1.p;Glyma.08G262800.1.p;Glyma.17G036400.1.p;Glyma.03G216000.1.p;Glyma.19G212400.1.p;Glyma.15G223800.1.p;Glyma.09G103000.1.p;Glyma.01G027900.1.p;Glyma.15G223500.1.p;Glyma.15G098100.1.p;Glyma.19G212500.1.p;Glyma.18G018100.1.p;Glyma.01G203400.1.p;Glyma.14G029100.1.p;Glyma.13G349300.1.p;Glyma.07G172000.1.p;Glyma.05G191600.1.p;Glyma.12G027200.1.p;Glyma.17G138500.1.p…	Glyma.09G168300.1.p;Glyma.09G073600.1.p;Glyma.10G138100.1.p;Glyma.02G241100.1.p;Glyma.06G323100.1.p;Glyma.12G102900.1.p;Glyma.09G269900.1.p;Glyma.05G190400.1.p;Glyma.13G087400.1.p;Glyma.17G028600.1.p;Glyma.04G067900.1.p;Glyma.06G266900.1.p;Glyma.07G202000.1.p;Glyma.12G238600.1.p;Glyma.03G029000.1.p;Glyma.18G264500.1.p;Glyma.10G039600.1.p;Glyma.02G225000.1.p;Glyma.02G049000.1.p;Glyma.11G094900.1.p…	2.6616	2.04862	1.29922
OVER	GO:0032446	protein modification by small protein conjugation	BIOLOGICAL_PROCESS	0.308318	0.0375412	1.42549	77	855	2816	40490	Glyma.14G071700.1.p;Glyma.08G170400.1.p;Glyma.09G205600.1.p;Glyma.14G058000.1.p;Glyma.03G018600.1.p;Glyma.07G026200.1.p;Glyma.08G210700.1.p;Glyma.20G022400.1.p;Glyma.06G003500.1.p;Glyma.03G219000.1.p;Glyma.02G102900.1.p;Glyma.13G176100.1.p;Glyma.02G020000.1.p;Glyma.13G251400.1.p;Glyma.06G272400.1.p;Glyma.18G008300.1.p;Glyma.06G293400.1.p;Glyma.04G147000.1.p;Glyma.16G014700.1.p;Glyma.17G049600.1.p…	Glyma.01G175200.1.p;Glyma.07G190600.1.p;Glyma.15G233600.1.p;Glyma.15G269000.1.p;Glyma.19G197500.1.p;Glyma.01G022600.1.p;Glyma.10G096200.1.p;Glyma.12G100300.1.p;Glyma.12G095100.1.p;Glyma.11G052600.1.p;Glyma.16G035000.1.p;Glyma.01G189600.1.p;Glyma.13G206800.1.p;Glyma.02G249100.1.p;Glyma.10G101400.1.p;Glyma.12G236000.1.p;Glyma.15G261500.1.p;Glyma.02G196200.1.p;Glyma.02G267300.1.p;Glyma.07G196000.1.p…	2.6616	2.06796	1.28706
OVER	GO:0045229	external encapsulating structure organization	BIOLOGICAL_PROCESS	1.12719e-05	2.043e-07	6.68973	76	549	2817	40796	Glyma.02G009300.1.p;Glyma.16G045100.1.p;Glyma.10G075500.1.p;Glyma.03G225900.1.p;Glyma.03G216000.1.p;Glyma.19G212400.1.p;Glyma.15G223800.1.p;Glyma.12G197600.1.p;Glyma.09G103000.1.p;Glyma.01G027900.1.p;Glyma.15G169100.1.p;Glyma.15G223500.1.p;Glyma.12G178000.1.p;Glyma.09G193500.1.p;Glyma.19G212500.1.p;Glyma.17G064900.1.p;Glyma.04G021600.1.p;Glyma.13G322500.1.p;Glyma.02G109600.1.p;Glyma.08G249700.1.p…	Glyma.10G138100.1.p;Glyma.13G095200.1.p;Glyma.07G024600.1.p;Glyma.U001300.1.p;Glyma.06G021800.1.p;Glyma.09G269900.1.p;Glyma.05G190400.1.p;Glyma.17G028600.1.p;Glyma.04G067900.1.p;Glyma.06G266900.1.p;Glyma.11G091000.1.p;Glyma.07G202000.1.p;Glyma.02G299200.1.p;Glyma.10G234400.1.p;Glyma.03G029000.1.p;Glyma.01G151600.1.p;Glyma.12G045000.1.p;Glyma.02G286100.1.p;Glyma.02G109100.1.p;Glyma.08G087900.1.p;G…	2.62703	1.32785	1.97841
UNDER	GO:0008380	RNA splicing	BIOLOGICAL_PROCESS	1.90951e-05	3.705e-07	6.43121	7	456	2886	40889	Glyma.15G129400.1.p;Glyma.02G102100.1.p;Glyma.11G099400.1.p;Glyma.07G159900.1.p;Glyma.08G286000.1.p;Glyma.02G215100.1.p;Glyma.06G067500.1.p	Glyma.14G192900.1.p;Glyma.19G223600.1.p;Glyma.11G242300.1.p;Glyma.19G228900.1.p;Glyma.19G176100.1.p;Glyma.05G111100.1.p;Glyma.14G112300.1.p;Glyma.13G178100.1.p;Glyma.03G017200.1.p;Glyma.14G033400.1.p;Glyma.17G211600.1.p;Glyma.13G104400.1.p;Glyma.16G004900.1.p;Glyma.05G133300.1.p;Glyma.20G113200.1.p;Glyma.04G149500.1.p;Glyma.08G162800.1.p;Glyma.18G116700.1.p;Glyma.01G229400.1.p;Glyma.03G175400.1.p…	0.241963	1.10291	0.219385
OVER	GO:0005984	disaccharide metabolic process	BIOLOGICAL_PROCESS	0.229693	0.0246319	1.6085	76	827	2817	40518	Glyma.02G009300.1.p;Glyma.17G044900.1.p;Glyma.08G262800.1.p;Glyma.17G036400.1.p;Glyma.03G216000.1.p;Glyma.19G212400.1.p;Glyma.15G223800.1.p;Glyma.09G103000.1.p;Glyma.01G027900.1.p;Glyma.15G223500.1.p;Glyma.15G098100.1.p;Glyma.19G212500.1.p;Glyma.18G018100.1.p;Glyma.01G203400.1.p;Glyma.14G029100.1.p;Glyma.13G349300.1.p;Glyma.07G172000.1.p;Glyma.05G191600.1.p;Glyma.12G027200.1.p;Glyma.17G138500.1.p…	Glyma.09G168300.1.p;Glyma.09G073600.1.p;Glyma.10G138100.1.p;Glyma.02G241100.1.p;Glyma.06G323100.1.p;Glyma.12G102900.1.p;Glyma.09G269900.1.p;Glyma.05G190400.1.p;Glyma.13G087400.1.p;Glyma.17G028600.1.p;Glyma.04G067900.1.p;Glyma.06G266900.1.p;Glyma.07G202000.1.p;Glyma.12G238600.1.p;Glyma.03G029000.1.p;Glyma.18G264500.1.p;Glyma.10G039600.1.p;Glyma.02G225000.1.p;Glyma.02G049000.1.p;Glyma.11G094900.1.p…	2.62703	2.00024	1.31336
UNDER	GO:0022625	cytosolic large ribosomal subunit	CELLULAR_COMPONENT	1.98408e-05	3.89578e-07	6.40941	1	270	2892	41075	Glyma.19G184000.1.p	Glyma.13G357900.1.p;Glyma.05G223800.1.p;Glyma.08G307700.1.p;Glyma.10G150800.1.p;Glyma.14G122100.1.p;Glyma.20G124300.1.p;Glyma.07G118600.1.p;Glyma.19G178100.1.p;Glyma.08G075500.1.p;Glyma.19G211800.1.p;Glyma.03G207500.1.p;Glyma.13G280200.1.p;Glyma.07G012800.1.p;Glyma.15G271300.1.p;Glyma.16G074600.1.p;Glyma.19G208200.1.p;Glyma.05G061400.1.p;Glyma.05G156100.1.p;Glyma.11G228200.1.p;Glyma.19G073000.1.p…	0.0345662	0.653041	0.0529311
UNDER	GO:0140098	catalytic activity, acting on RNA	MOLECULAR_FUNCTION	2.23569e-05	4.41579e-07	6.35499	29	956	2864	40389	Glyma.02G064100.1.p;Glyma.20G036200.1.p;Glyma.03G020100.1.p;Glyma.15G247600.1.p;Glyma.02G010500.1.p;Glyma.20G116500.1.p;Glyma.U039500.1.p;Glyma.06G287200.1.p;Glyma.20G036100.1.p;Glyma.02G064300.1.p;Glyma.10G273500.1.p;Glyma.08G121500.1.p;Glyma.01G157800.1.p;Glyma.11G087200.1.p;Glyma.13G331000.1.p;Glyma.09G158400.1.p;Glyma.08G366900.1.p;Glyma.19G055000.1.p;Glyma.04G236400.1.p;Glyma.01G048400.1.p;G…	Glyma.06G111200.1.p;Glyma.06G225900.1.p;Glyma.07G231200.1.p;Glyma.03G151800.1.p;Glyma.14G084800.1.p;Glyma.13G099200.1.p;Glyma.04G141500.1.p;Glyma.15G017900.1.p;Glyma.07G260400.1.p;Glyma.11G099000.1.p;Glyma.14G024300.1.p;Glyma.04G183800.1.p;Glyma.17G186800.1.p;Glyma.19G090500.1.p;Glyma.15G269500.1.p;Glyma.03G262100.1.p;Glyma.11G217600.1.p;Glyma.09G103700.1.p;Glyma.19G215300.1.p;Glyma.05G234900.1.p…	1.00242	2.31225	0.433526
UNDER	GO:0035639	purine ribonucleoside triphosphate binding	MOLECULAR_FUNCTION	2.24471e-05	4.48576e-07	6.34816	280	5298	2613	36047	Glyma.13G241200.1.p;Glyma.05G128200.1.p;Glyma.08G083300.1.p;Glyma.18G176000.1.p;Glyma.04G103800.1.p;Glyma.16G040100.1.p;Glyma.10G241500.1.p;Glyma.20G138100.1.p;Glyma.01G217100.1.p;Glyma.05G158700.1.p;Glyma.13G238700.1.p;Glyma.06G155500.1.p;Glyma.02G176000.1.p;Glyma.10G166600.1.p;Glyma.12G114100.1.p;Glyma.19G019200.1.p;Glyma.20G210800.1.p;Glyma.11G087200.1.p;Glyma.02G155100.1.p;Glyma.06G053200.1.p…	Glyma.17G020600.1.p;Glyma.07G086500.1.p;Glyma.12G230600.1.p;Glyma.03G192800.1.p;Glyma.09G261900.1.p;Glyma.05G229800.1.p;Glyma.06G153500.1.p;Glyma.19G060500.1.p;Glyma.05G074500.1.p;Glyma.11G058000.1.p;Glyma.01G022600.1.p;Glyma.12G143900.1.p;Glyma.06G212800	9.67853	12.8141	0.755302
UNDER	GO:0010608	posttranscriptional regulation of gene expression	BIOLOGICAL_PROCESS	2.24471e-05	4.46971e-07	6.34972	10	533	2883	40812	Glyma.19G046400.1.p;Glyma.15G102200.1.p;Glyma.13G169900.1.p;Glyma.03G020100.1.p;Glyma.06G050300.1.p;Glyma.06G053200.1.p;Glyma.16G044500.1.p;Glyma.02G215100.1.p;Glyma.09G166000.1.p;Glyma.02G090800.1.p	Glyma.02G239900.1.p;Glyma.06G141700.1.p;Glyma.07G273500.1.p;Glyma.02G092400.1.p;Glyma.02G230600.1.p;Glyma.01G054000.1.p;Glyma.16G208500.1.p;Glyma.13G365100.1.p;Glyma.03G001900.1.p;Glyma.11G154300.1.p;Glyma.09G196200.1.p;Glyma.05G089000.1.p;Glyma.05G163800.1.p;Glyma.08G041600.1.p;Glyma.06G061000.1.p;Glyma.01G075400.1.p;Glyma.09G165600.1.p;Glyma.15G073200.1.p;Glyma.11G217600.1.p;Glyma.19G001300.1.p…	0.345662	1.28915	0.268131
OVER	GO:0098662	inorganic cation transmembrane transport	BIOLOGICAL_PROCESS	0.300161	0.0357081	1.44723	76	838	2817	40507	Glyma.13G186600.1.p;Glyma.02G243400.1.p;Glyma.13G065400.1.p;Glyma.10G249500.1.p;Glyma.16G057600.1.p;Glyma.01G238800.1.p;Glyma.10G225900.1.p;Glyma.04G014000.1.p;Glyma.13G097900.1.p;Glyma.02G220500.1.p;Glyma.12G175000.1.p;Glyma.06G036200.1.p;Glyma.15G036200.1.p;Glyma.19G089800.1.p;Glyma.15G016900.1.p;Glyma.18G195400.1.p;Glyma.19G239000.1.p;Glyma.04G036100.1.p;Glyma.05G121300.1.p;Glyma.20G022500.1.p…	Glyma.09G284200.1.p;Glyma.13G088700.1.p;Glyma.14G100500.1.p;Glyma.15G033500.1.p;Glyma.13G351900.1.p;Glyma.18G089300.1.p;Glyma.08G336900.1.p;Glyma.02G226800.1.p;Glyma.15G262800.1.p;Glyma.08G076200.1.p;Glyma.18G136800.1.p;Glyma.19G161600.1.p;Glyma.09G128600.1.p;Glyma.13G217800.1.p;Glyma.08G019600.1.p;Glyma.19G172600.1.p;Glyma.03G146700.1.p;Glyma.18G100900.1.p;Glyma.18G189600.1.p;Glyma.17G057800.1.p…	2.62703	2.02685	1.29612
OVER	GO:0006979	response to oxidative stress	BIOLOGICAL_PROCESS	3.72485e-07	5.62601e-09	8.2498	75	490	2818	40855	Glyma.03G208200.1.p;Glyma.10G176400.1.p;Glyma.02G151700.1.p;Glyma.06G157800.1.p;Glyma.17G225000.1.p;Glyma.20G015900.1.p;Glyma.16G206200.1.p;Glyma.09G048400.1.p;Glyma.12G195600.1.p;Glyma.13G346100.1.p;Glyma.16G012000.1.p;Glyma.07G200000.1.p;Glyma.01G106800.1.p;Glyma.11G072000.1.p;Glyma.08G068700.1.p;Glyma.11G208700.1.p;Glyma.08G067700.1.p;Glyma.19G011400.1.p;Glyma.20G047400.1.p;Glyma.18G055400.1.p…	Glyma.05G240100.1.p;Glyma.14G053000.1.p;Glyma.13G088700.1.p;Glyma.09G065800.1.p;Glyma.12G241100.1.p;Glyma.03G038600.1.p;Glyma.16G094200.1.p;Glyma.19G190800.1.p;Glyma.01G164700.1.p;Glyma.05G207100.1.p;Glyma.08G260500.1.p;Glyma.01G222700.1.p;Glyma.11G162100.1.p;Glyma.05G157400.1.p;Glyma.13G109700.1.p;Glyma.19G011700.1.p;Glyma.06G145700.1.p;Glyma.06G137900.1.p;Glyma.17G261700.1.p;Glyma.10G289800.1.p…	2.59246	1.18515	2.18746
UNDER	GO:0043227	membrane-bounded organelle	CELLULAR_COMPONENT	2.64922e-05	5.38648e-07	6.2687	834	13778	2059	27567	Glyma.02G072800.1.p;Glyma.14G071700.1.p;Glyma.04G041200.1.p;Glyma.09G239400.1.p;Glyma.17G157600.1.p;Glyma.05G158700.1.p;Glyma.14G155900.1.p;Glyma.16G008400.1.p;Glyma.09G069800.1.p;Glyma.05G062700.1.p;Glyma.10G284500.1.p;Glyma.05G032200.1.p;Glyma.07G261700.1.p;Glyma.04G043800.1.p;Glyma.11G087200.1.p;Glyma.08G366900.1.p;Glyma.05G029200.1.p;Glyma.13G333200.1.p;Glyma.13G092500.1.p;Glyma.08G137600.1.p…	Glyma.17G074700.1.p;Glyma.13G120000.1.p;Glyma.07G190600.1.p;Glyma.06G049400.1.p;Glyma.09G061800.1.p;Glyma.01G163400.1.p;Glyma.03G234700.1.p;Glyma.08G322000.1.p;Glyma.03G245200.1.p;Glyma.20G184200.1.p;Glyma.09G272400.1.p;Glyma.18G006000.1.p;Glyma.02G301700	28.8282	33.3245	0.865076
UNDER	GO:0071705	nitrogen compound transport	BIOLOGICAL_PROCESS	2.69108e-05	5.50284e-07	6.25941	74	1818	2819	39527	Glyma.13G302800.1.p;Glyma.17G234500.1.p;Glyma.15G006000.1.p;Glyma.06G110200.1.p;Glyma.U003600.1.p;Glyma.18G001400.1.p;Glyma.15G165500.1.p;Glyma.13G323800.1.p;Glyma.16G057600.1.p;Glyma.15G059800.1.p;Glyma.11G040500.1.p;Glyma.02G160900.1.p;Glyma.02G176000.1.p;Glyma.06G036200.1.p;Glyma.19G089800.1.p;Glyma.15G016900.1.p;Glyma.17G066900.1.p;Glyma.20G181900.1.p;Glyma.04G036100.1.p;Glyma.07G125200.1.p;G…	Glyma.09G114200.1.p;Glyma.14G008200.1.p;Glyma.16G082400.1.p;Glyma.12G230600.1.p;Glyma.06G070600.1.p;Glyma.08G322000.1.p;Glyma.10G255300.1.p;Glyma.19G084100.1.p;Glyma.18G277600.1.p;Glyma.19G073600.1.p;Glyma.03G104400.1.p;Glyma.17G129700.1.p;Glyma.09G068000	2.5579	4.39715	0.581718
OVER	GO:0071555	cell wall organization	BIOLOGICAL_PROCESS	1.40423e-06	2.2841e-08	7.64128	75	505	2818	40840	Glyma.02G009300.1.p;Glyma.16G045100.1.p;Glyma.10G075500.1.p;Glyma.03G225900.1.p;Glyma.03G216000.1.p;Glyma.19G212400.1.p;Glyma.15G223800.1.p;Glyma.12G197600.1.p;Glyma.09G103000.1.p;Glyma.01G027900.1.p;Glyma.15G169100.1.p;Glyma.15G223500.1.p;Glyma.12G178000.1.p;Glyma.09G193500.1.p;Glyma.19G212500.1.p;Glyma.17G064900.1.p;Glyma.04G021600.1.p;Glyma.13G322500.1.p;Glyma.02G109600.1.p;Glyma.08G249700.1.p…	Glyma.10G138100.1.p;Glyma.13G095200.1.p;Glyma.07G024600.1.p;Glyma.U001300.1.p;Glyma.06G021800.1.p;Glyma.09G269900.1.p;Glyma.05G190400.1.p;Glyma.17G028600.1.p;Glyma.04G067900.1.p;Glyma.06G266900.1.p;Glyma.11G091000.1.p;Glyma.07G202000.1.p;Glyma.02G299200.1.p;Glyma.10G234400.1.p;Glyma.03G029000.1.p;Glyma.01G151600.1.p;Glyma.12G045000.1.p;Glyma.02G286100.1.p;Glyma.02G109100.1.p;Glyma.08G087900.1.p;G…	2.59246	1.22143	2.12248
OVER	GO:0016567	protein ubiquitination	BIOLOGICAL_PROCESS	0.255567	0.0281192	1.551	75	816	2818	40529	Glyma.14G071700.1.p;Glyma.08G170400.1.p;Glyma.09G205600.1.p;Glyma.14G058000.1.p;Glyma.07G026200.1.p;Glyma.08G210700.1.p;Glyma.20G022400.1.p;Glyma.06G003500.1.p;Glyma.03G219000.1.p;Glyma.02G102900.1.p;Glyma.13G176100.1.p;Glyma.02G020000.1.p;Glyma.13G251400.1.p;Glyma.06G272400.1.p;Glyma.18G008300.1.p;Glyma.06G293400.1.p;Glyma.04G147000.1.p;Glyma.16G014700.1.p;Glyma.17G049600.1.p;Glyma.13G203300.1.p…	Glyma.01G175200.1.p;Glyma.07G190600.1.p;Glyma.15G233600.1.p;Glyma.15G269000.1.p;Glyma.19G197500.1.p;Glyma.01G022600.1.p;Glyma.10G096200.1.p;Glyma.12G100300.1.p;Glyma.12G095100.1.p;Glyma.11G052600.1.p;Glyma.16G035000.1.p;Glyma.01G189600.1.p;Glyma.13G206800.1.p;Glyma.02G249100.1.p;Glyma.10G101400.1.p;Glyma.15G261500.1.p;Glyma.02G196200.1.p;Glyma.02G267300.1.p;Glyma.07G196000.1.p;Glyma.12G001300.1.p…	2.59246	1.97364	1.31355
UNDER	GO:0000398	mRNA splicing, via spliceosome	BIOLOGICAL_PROCESS	3.04928e-05	6.3416e-07	6.1978	5	393	2888	40952	Glyma.02G102100.1.p;Glyma.07G159900.1.p;Glyma.02G215100.1.p;Glyma.06G067500.1.p;Glyma.11G099400.1.p	Glyma.14G192900.1.p;Glyma.11G242300.1.p;Glyma.19G228900.1.p;Glyma.19G176100.1.p;Glyma.05G111100.1.p;Glyma.14G112300.1.p;Glyma.13G178100.1.p;Glyma.03G017200.1.p;Glyma.17G211600.1.p;Glyma.13G104400.1.p;Glyma.16G004900.1.p;Glyma.05G133300.1.p;Glyma.20G113200.1.p;Glyma.08G162800.1.p;Glyma.01G229400.1.p;Glyma.03G175400.1.p;Glyma.06G173600.1.p;Glyma.20G218800.1.p;Glyma.08G172000.1.p;Glyma.10G267100.1.p…	0.172831	0.950538	0.181824
UNDER	GO:0017038	protein import	BIOLOGICAL_PROCESS	3.13978e-05	6.56629e-07	6.18268	0	218	2893	41127		Glyma.14G008200.1.p;Glyma.08G192700.1.p;Glyma.10G034900.1.p;Glyma.06G070600.1.p;Glyma.08G322000.1.p;Glyma.11G231800.1.p;Glyma.11G250100.1.p;Glyma.15G046000.1.p;Glyma.01G074700.1.p;Glyma.10G118500.1.p;Glyma.20G223900.1.p;Glyma.18G025400.1.p;Glyma.04G153300.1.p;Glyma.18G203900.1.p;Glyma.04G138500.1.p;Glyma.15G038200.1.p;Glyma.13G264100.1.p;Glyma.14G135700.1.p;Glyma.08G258700.1.p;Glyma.04G053600.1.p…	0	0.527271	0
UNDER	GO:0044267	cellular protein metabolic process	BIOLOGICAL_PROCESS	3.40381e-05	7.158e-07	6.14521	406	7269	2487	34076	Glyma.13G241200.1.p;Glyma.02G030500.1.p;Glyma.05G128200.1.p;Glyma.18G176000.1.p;Glyma.14G071700.1.p;Glyma.20G138100.1.p;Glyma.01G217100.1.p;Glyma.05G158700.1.p;Glyma.02G102900.1.p;Glyma.13G238700.1.p;Glyma.09G069800.1.p;Glyma.10G284500.1.p;Glyma.12G105600.1.p;Glyma.02G095100.1.p;Glyma.19G010400.1.p;Glyma.05G170800.1.p;Glyma.20G210800.1.p;Glyma.11G087200.1.p;Glyma.06G053200.1.p;Glyma.06G090700.1.p…	Glyma.04G071700.1.p;Glyma.17G074700.1.p;Glyma.07G190600.1.p;Glyma.18G119400.1.p;Glyma.03G234700.1.p;Glyma.09G261900.1.p;Glyma.05G229800.1.p;Glyma.19G060500.1.p;Glyma.11G058000.1.p;Glyma.19G069800.1.p;Glyma.20G102700.1.p;Glyma.12G100300.1.p;Glyma.17G198600	14.0339	17.5813	0.798226
OVER	GO:0005985	sucrose metabolic process	BIOLOGICAL_PROCESS	0.258297	0.0284496	1.54592	75	819	2818	40526	Glyma.02G009300.1.p;Glyma.17G044900.1.p;Glyma.17G036400.1.p;Glyma.03G216000.1.p;Glyma.19G212400.1.p;Glyma.15G223800.1.p;Glyma.09G103000.1.p;Glyma.01G027900.1.p;Glyma.15G223500.1.p;Glyma.15G098100.1.p;Glyma.19G212500.1.p;Glyma.18G018100.1.p;Glyma.01G203400.1.p;Glyma.14G029100.1.p;Glyma.13G349300.1.p;Glyma.07G172000.1.p;Glyma.05G191600.1.p;Glyma.12G027200.1.p;Glyma.17G138500.1.p;Glyma.12G004400.1.p…	Glyma.09G168300.1.p;Glyma.09G073600.1.p;Glyma.10G138100.1.p;Glyma.02G241100.1.p;Glyma.06G323100.1.p;Glyma.12G102900.1.p;Glyma.09G269900.1.p;Glyma.05G190400.1.p;Glyma.13G087400.1.p;Glyma.17G028600.1.p;Glyma.04G067900.1.p;Glyma.06G266900.1.p;Glyma.07G202000.1.p;Glyma.12G238600.1.p;Glyma.03G029000.1.p;Glyma.18G264500.1.p;Glyma.10G039600.1.p;Glyma.02G225000.1.p;Glyma.02G049000.1.p;Glyma.11G094900.1.p…	2.59246	1.98089	1.30874
OVER	GO:0005982	starch metabolic process	BIOLOGICAL_PROCESS	0.259253	0.028585	1.54386	75	820	2818	40525	Glyma.02G009300.1.p;Glyma.17G044900.1.p;Glyma.17G036400.1.p;Glyma.03G216000.1.p;Glyma.19G212400.1.p;Glyma.15G223800.1.p;Glyma.09G103000.1.p;Glyma.01G027900.1.p;Glyma.15G223500.1.p;Glyma.15G098100.1.p;Glyma.19G212500.1.p;Glyma.18G018100.1.p;Glyma.01G203400.1.p;Glyma.14G029100.1.p;Glyma.13G349300.1.p;Glyma.07G172000.1.p;Glyma.05G191600.1.p;Glyma.12G027200.1.p;Glyma.17G138500.1.p;Glyma.12G004400.1.p…	Glyma.09G168300.1.p;Glyma.09G073600.1.p;Glyma.10G138100.1.p;Glyma.02G241100.1.p;Glyma.06G323100.1.p;Glyma.12G102900.1.p;Glyma.09G269900.1.p;Glyma.05G190400.1.p;Glyma.13G087400.1.p;Glyma.17G028600.1.p;Glyma.04G067900.1.p;Glyma.06G266900.1.p;Glyma.07G202000.1.p;Glyma.19G069800.1.p;Glyma.12G238600.1.p;Glyma.03G029000.1.p;Glyma.18G264500.1.p;Glyma.10G039600.1.p;Glyma.02G225000.1.p;Glyma.02G049000.1.p…	2.59246	1.98331	1.30714
OVER	GO:0071310	cellular response to organic substance	BIOLOGICAL_PROCESS	0.00258529	9.34153e-05	4.02958	70	593	2823	40752	Glyma.03G251700.1.p;Glyma.13G108300.1.p;Glyma.19G245200.1.p;Glyma.13G341100.1.p;Glyma.09G174200.1.p;Glyma.10G031900.1.p;Glyma.10G157800.1.p;Glyma.06G293400.1.p;Glyma.15G145900.1.p;Glyma.06G294400.1.p;Glyma.20G210400.1.p;Glyma.01G036600.1.p;Glyma.01G157800.1.p;Glyma.11G087200.1.p;Glyma.08G366900.1.p;Glyma.20G230800.1.p;Glyma.03G130600.1.p;Glyma.15G146600.1.p;Glyma.06G249800.1.p;Glyma.19G249100.1.p…	Glyma.08G043000.1.p;Glyma.09G061800.1.p;Glyma.13G084700.1.p;Glyma.15G233600.1.p;Glyma.13G312300.1.p;Glyma.06G278700.1.p;Glyma.12G058100.1.p;Glyma.06G316600.1.p;Glyma.05G104600.1.p;Glyma.08G127200.1.p;Glyma.06G281200.1.p;Glyma.15G269000.1.p;Glyma.13G174100.1.p;Glyma.03G080700.1.p;Glyma.13G361100.1.p;Glyma.04G013800.1.p;Glyma.10G167300.1.p;Glyma.15G145600.1.p;Glyma.15G149100.1.p;Glyma.11G109000.1.p…	2.41963	1.43427	1.68701
OVER	GO:0048523	negative regulation of cellular process	BIOLOGICAL_PROCESS	0.374877	0.0471264	1.32674	69	764	2824	40581	Glyma.17G144100.1.p;Glyma.15G020700.1.p;Glyma.15G036500.1.p;Glyma.09G163700.1.p;Glyma.02G199300.1.p;Glyma.03G036600.1.p;Glyma.10G027400.1.p;Glyma.20G235000.1.p;Glyma.19G197800.1.p;Glyma.20G225900.1.p;Glyma.02G245100.1.p;Glyma.16G211800.1.p;Glyma.18G054200.1.p;Glyma.15G145900.1.p;Glyma.06G050300.1.p;Glyma.01G194200.1.p;Glyma.17G160800.1.p;Glyma.08G358900.1.p;Glyma.16G212500.1.p;Glyma.06G001400.1.p…	Glyma.14G117600.1.p;Glyma.18G115400.1.p;Glyma.15G038800.1.p;Glyma.15G233600.1.p;Glyma.16G160000.1.p;Glyma.09G276400.1.p;Glyma.06G036300.1.p;Glyma.05G020400.1.p;Glyma.06G199800.1.p;Glyma.15G086300.1.p;Glyma.02G226800.1.p;Glyma.04G009500.1.p;Glyma.01G095000.1.p;Glyma.10G227900.1.p;Glyma.10G163300.1.p;Glyma.06G000900.1.p;Glyma.07G007200.1.p;Glyma.15G145600.1.p;Glyma.11G109000.1.p;Glyma.05G085000.1.p…	2.38507	1.84787	1.29071
UNDER	GO:0006302	double-strand break repair	BIOLOGICAL_PROCESS	5.15066e-05	1.11307e-06	5.95348	2	289	2891	41056	Glyma.08G083400.1.p;Glyma.07G261700.1.p	Glyma.01G126400.1.p;Glyma.12G170000.1.p;Glyma.02G161500.1.p;Glyma.03G165600.1.p;Glyma.20G248800.1.p;Glyma.02G163500.1.p;Glyma.03G112200.1.p;Glyma.19G071600.1.p;Glyma.05G203100.1.p;Glyma.11G113300.1.p;Glyma.15G208400.1.p;Glyma.09G253000.1.p;Glyma.12G119400.1.p;Glyma.17G078700.1.p;Glyma.14G223700.1.p;Glyma.20G059200.1.p;Glyma.13G150500.1.p;Glyma.13G354600.1.p;Glyma.13G027500.1.p;Glyma.11G021300.1.p…	0.0691324	0.698996	0.0989024
OVER	GO:0043086	negative regulation of catalytic activity	BIOLOGICAL_PROCESS	2.82756e-10	2.92382e-12	11.534	65	323	2828	41022	Glyma.17G144100.1.p;Glyma.17G044900.1.p;Glyma.17G036400.1.p;Glyma.09G163700.1.p;Glyma.03G216000.1.p;Glyma.19G212400.1.p;Glyma.15G223800.1.p;Glyma.15G223500.1.p;Glyma.16G211800.1.p;Glyma.19G212500.1.p;Glyma.15G145900.1.p;Glyma.17G046800.1.p;Glyma.16G212500.1.p;Glyma.17G036300.1.p;Glyma.07G211300.1.p;Glyma.12G004400.1.p;Glyma.15G146600.1.p;Glyma.06G319200.1.p;Glyma.06G249800.1.p;Glyma.13G186000.1.p…	Glyma.15G207100.1.p;Glyma.14G117600.1.p;Glyma.02G286700.1.p;Glyma.17G030400.1.p;Glyma.08G147900.1.p;Glyma.07G024600.1.p;Glyma.14G020900.1.p;Glyma.01G240300.1.p;Glyma.09G122000.1.p;Glyma.06G036300.1.p;Glyma.07G026600.1.p;Glyma.08G341400.1.p;Glyma.05G190400.1.p;Glyma.18G191400.1.p;Glyma.17G028600.1.p;Glyma.01G095000.1.p;Glyma.01G097000.1.p;Glyma.15G145600.1.p;Glyma.03G029000.1.p;Glyma.05G085000.1.p…	2.2468	0.781231	2.87598
UNDER	GO:0000377	RNA splicing, via transesterification reactions with bulged adenosine as nucleophile	BIOLOGICAL_PROCESS	5.42237e-05	1.19069e-06	5.9242	6	412	2887	40933	Glyma.15G129400.1.p;Glyma.02G102100.1.p;Glyma.07G159900.1.p;Glyma.02G215100.1.p;Glyma.06G067500.1.p;Glyma.11G099400.1.p	Glyma.14G192900.1.p;Glyma.19G223600.1.p;Glyma.11G242300.1.p;Glyma.19G228900.1.p;Glyma.19G176100.1.p;Glyma.05G111100.1.p;Glyma.14G112300.1.p;Glyma.13G178100.1.p;Glyma.03G017200.1.p;Glyma.14G033400.1.p;Glyma.17G211600.1.p;Glyma.13G104400.1.p;Glyma.16G004900.1.p;Glyma.05G133300.1.p;Glyma.20G113200.1.p;Glyma.08G162800.1.p;Glyma.18G116700.1.p;Glyma.01G229400.1.p;Glyma.03G175400.1.p;Glyma.06G173600.1.p…	0.207397	0.996493	0.208127
UNDER	GO:0000375	RNA splicing, via transesterification reactions	BIOLOGICAL_PROCESS	5.42237e-05	1.19069e-06	5.9242	6	412	2887	40933	Glyma.15G129400.1.p;Glyma.02G102100.1.p;Glyma.07G159900.1.p;Glyma.02G215100.1.p;Glyma.06G067500.1.p;Glyma.11G099400.1.p	Glyma.14G192900.1.p;Glyma.19G223600.1.p;Glyma.11G242300.1.p;Glyma.19G228900.1.p;Glyma.19G176100.1.p;Glyma.05G111100.1.p;Glyma.14G112300.1.p;Glyma.13G178100.1.p;Glyma.03G017200.1.p;Glyma.14G033400.1.p;Glyma.17G211600.1.p;Glyma.13G104400.1.p;Glyma.16G004900.1.p;Glyma.05G133300.1.p;Glyma.20G113200.1.p;Glyma.08G162800.1.p;Glyma.18G116700.1.p;Glyma.01G229400.1.p;Glyma.03G175400.1.p;Glyma.06G173600.1.p…	0.207397	0.996493	0.208127
UNDER	GO:0006417	regulation of translation	BIOLOGICAL_PROCESS	5.42796e-05	1.19822e-06	5.92146	8	461	2885	40884	Glyma.19G046400.1.p;Glyma.15G102200.1.p;Glyma.13G169900.1.p;Glyma.06G050300.1.p;Glyma.06G053200.1.p;Glyma.16G044500.1.p;Glyma.09G166000.1.p;Glyma.02G090800.1.p	Glyma.02G239900.1.p;Glyma.06G141700.1.p;Glyma.07G273500.1.p;Glyma.02G092400.1.p;Glyma.02G230600.1.p;Glyma.01G054000.1.p;Glyma.16G208500.1.p;Glyma.13G365100.1.p;Glyma.03G001900.1.p;Glyma.11G154300.1.p;Glyma.09G196200.1.p;Glyma.05G089000.1.p;Glyma.05G163800.1.p;Glyma.01G075400.1.p;Glyma.09G165600.1.p;Glyma.15G073200.1.p;Glyma.19G001300.1.p;Glyma.11G025300.1.p;Glyma.12G141300.1.p;Glyma.19G078900.1.p…	0.27653	1.11501	0.248007
UNDER	GO:0005783	endoplasmic reticulum	CELLULAR_COMPONENT	5.44531e-05	1.20838e-06	5.9178	38	1117	2855	40228	Glyma.14G220000.1.p;Glyma.10G236500.1.p;Glyma.09G263900.1.p;Glyma.10G176400.1.p;Glyma.15G067100.1.p;Glyma.03G251700.1.p;Glyma.18G001400.1.p;Glyma.14G077500.1.p;Glyma.12G111900.1.p;Glyma.09G065300.1.p;Glyma.03G084200.1.p;Glyma.20G154300.1.p;Glyma.13G101900.1.p;Glyma.11G088000.1.p;Glyma.08G212900.1.p;Glyma.20G213900.1.p;Glyma.12G064800.1.p;Glyma.06G115100.1.p;Glyma.08G257000.1.p;Glyma.01G157800.1.p…	Glyma.09G114200.1.p;Glyma.13G004100.1.p;Glyma.16G082400.1.p;Glyma.06G308800.1.p;Glyma.09G061800.1.p;Glyma.18G119400.1.p;Glyma.11G175200.1.p;Glyma.12G167500.1.p;Glyma.11G118600.1.p;Glyma.08G351200.1.p;Glyma.10G243500.1.p;Glyma.07G191900.1.p;Glyma.09G198800.1.p;Glyma.02G042300.1.p;Glyma.06G000900.1.p;Glyma.10G167300.1.p;Glyma.18G011600.1.p;Glyma.04G024300.1.p;Glyma.17G057800.1.p;Glyma.07G185000.1.p…	1.31352	2.70166	0.486189
OVER	GO:0044092	negative regulation of molecular function	BIOLOGICAL_PROCESS	7.05598e-10	7.37816e-12	11.1321	65	327	2828	41018	Glyma.17G144100.1.p;Glyma.17G044900.1.p;Glyma.17G036400.1.p;Glyma.09G163700.1.p;Glyma.03G216000.1.p;Glyma.19G212400.1.p;Glyma.15G223800.1.p;Glyma.15G223500.1.p;Glyma.16G211800.1.p;Glyma.19G212500.1.p;Glyma.15G145900.1.p;Glyma.17G046800.1.p;Glyma.16G212500.1.p;Glyma.17G036300.1.p;Glyma.07G211300.1.p;Glyma.12G004400.1.p;Glyma.15G146600.1.p;Glyma.06G319200.1.p;Glyma.06G249800.1.p;Glyma.13G186000.1.p…	Glyma.15G207100.1.p;Glyma.14G117600.1.p;Glyma.02G286700.1.p;Glyma.17G030400.1.p;Glyma.08G147900.1.p;Glyma.07G024600.1.p;Glyma.14G020900.1.p;Glyma.01G240300.1.p;Glyma.09G122000.1.p;Glyma.06G036300.1.p;Glyma.07G026600.1.p;Glyma.08G341400.1.p;Glyma.05G190400.1.p;Glyma.18G191400.1.p;Glyma.17G028600.1.p;Glyma.01G095000.1.p;Glyma.01G097000.1.p;Glyma.15G145600.1.p;Glyma.03G029000.1.p;Glyma.05G085000.1.p…	2.2468	0.790906	2.8408
OVER	GO:0032870	cellular response to hormone stimulus	BIOLOGICAL_PROCESS	0.0005304	1.55909e-05	4.80713	61	462	2832	40883	Glyma.03G251700.1.p;Glyma.13G108300.1.p;Glyma.19G245200.1.p;Glyma.13G341100.1.p;Glyma.09G174200.1.p;Glyma.10G031900.1.p;Glyma.10G157800.1.p;Glyma.15G145900.1.p;Glyma.20G210400.1.p;Glyma.01G036600.1.p;Glyma.08G366900.1.p;Glyma.20G230800.1.p;Glyma.03G130600.1.p;Glyma.15G146600.1.p;Glyma.06G249800.1.p;Glyma.19G249100.1.p;Glyma.19G159200.1.p;Glyma.09G072200.1.p;Glyma.02G151100.1.p;Glyma.06G043400.1.p…	Glyma.08G043000.1.p;Glyma.09G061800.1.p;Glyma.13G084700.1.p;Glyma.15G233600.1.p;Glyma.13G312300.1.p;Glyma.06G278700.1.p;Glyma.12G058100.1.p;Glyma.05G104600.1.p;Glyma.06G281200.1.p;Glyma.13G174100.1.p;Glyma.03G080700.1.p;Glyma.13G361100.1.p;Glyma.04G013800.1.p;Glyma.10G167300.1.p;Glyma.15G145600.1.p;Glyma.11G109000.1.p;Glyma.10G289800.1.p;Glyma.09G040400.1.p;Glyma.08G207900.1.p;Glyma.09G240500.1.p…	2.10854	1.11743	1.88696
UNDER	GO:1901564	organonitrogen compound metabolic process	BIOLOGICAL_PROCESS	7.58116e-05	1.70878e-06	5.76731	653	10987	2240	30358	Glyma.13G241200.1.p;Glyma.02G030500.1.p;Glyma.05G128200.1.p;Glyma.18G176000.1.p;Glyma.14G071700.1.p;Glyma.09G080100.1.p;Glyma.17G103500.1.p;Glyma.20G138100.1.p;Glyma.01G217100.1.p;Glyma.02G234600.1.p;Glyma.05G158700.1.p;Glyma.02G102900.1.p;Glyma.13G238700.1.p;Glyma.16G008400.1.p;Glyma.09G069800.1.p;Glyma.10G284500.1.p;Glyma.15G016100.1.p;Glyma.05G224500.1.p;Glyma.11G042200.1.p;Glyma.18G207400.1.p…	Glyma.04G071700.1.p;Glyma.10G001100.1.p;Glyma.17G074700.1.p;Glyma.07G190600.1.p;Glyma.11G247600.1.p;Glyma.18G119400.1.p;Glyma.03G234700.1.p;Glyma.16G037600.1.p;Glyma.07G097000.1.p;Glyma.09G261900.1.p;Glyma.09G272400.1.p;Glyma.05G229800.1.p;Glyma.02G301700	22.5717	26.574	0.849393
UNDER	GO:0006508	proteolysis	BIOLOGICAL_PROCESS	8.62206e-05	1.95341e-06	5.70921	83	1939	2810	39406	Glyma.10G288100.1.p;Glyma.17G109100.1.p;Glyma.03G205900.1.p;Glyma.07G026200.1.p;Glyma.09G163700.1.p;Glyma.08G210700.1.p;Glyma.13G176100.1.p;Glyma.02G020000.1.p;Glyma.09G069800.1.p;Glyma.06G272400.1.p;Glyma.16G211800.1.p;Glyma.08G245500.1.p;Glyma.12G051500.1.p;Glyma.18G037100.1.p;Glyma.06G293400.1.p;Glyma.05G224500.1.p;Glyma.04G147000.1.p;Glyma.20G043400.1.p;Glyma.17G049600.1.p;Glyma.09G096300.1.p…	Glyma.10G001100.1.p;Glyma.07G190600.1.p;Glyma.01G005200.1.p;Glyma.18G119400.1.p;Glyma.17G220700.1.p;Glyma.17G127100.1.p;Glyma.10G172400.1.p;Glyma.15G269000.1.p;Glyma.06G036300.1.p;Glyma.11G106800.1.p;Glyma.10G096200.1.p;Glyma.12G100300.1.p;Glyma.01G105500	2.86899	4.68981	0.611751
UNDER	GO:0022402	cell cycle process	BIOLOGICAL_PROCESS	9.42154e-05	2.14549e-06	5.66847	16	639	2877	40706	Glyma.02G086500.1.p;Glyma.14G009200.1.p;Glyma.08G291000.1.p;Glyma.12G191500.1.p;Glyma.07G211300.1.p;Glyma.15G036500.1.p;Glyma.02G080900.1.p;Glyma.04G160500.1.p;Glyma.11G048500.1.p;Glyma.08G282900.1.p;Glyma.09G103000.1.p;Glyma.09G088700.1.p;Glyma.02G284500.1.p;Glyma.01G193400.1.p;Glyma.12G105600.1.p;Glyma.08G358900.1.p	Glyma.07G190600.1.p;Glyma.17G169400.1.p;Glyma.15G038800.1.p;Glyma.20G201200.1.p;Glyma.08G243100.1.p;Glyma.20G250000.1.p;Glyma.U001300.1.p;Glyma.09G030000.1.p;Glyma.03G124000.1.p;Glyma.20G051200.1.p;Glyma.15G150700.1.p;Glyma.19G077600.1.p;Glyma.11G113300.1.p;Glyma.04G067900.1.p;Glyma.07G202000.1.p;Glyma.04G225700.1.p;Glyma.16G194500.1.p;Glyma.11G084500.1.p;Glyma.19G127300.1.p;Glyma.14G086200.1.p;G…	0.553059	1.54553	0.357844
UNDER	GO:0008233	peptidase activity	MOLECULAR_FUNCTION	9.45255e-05	2.16353e-06	5.66484	48	1290	2845	40055	Glyma.10G288100.1.p;Glyma.04G200200.1.p;Glyma.17G109100.1.p;Glyma.04G034200.1.p;Glyma.13G049900.1.p;Glyma.02G028800.1.p;Glyma.18G169700.1.p;Glyma.03G205900.1.p;Glyma.12G111900.1.p;Glyma.09G185800.1.p;Glyma.11G032200.1.p;Glyma.06G042600.1.p;Glyma.17G073200.1.p;Glyma.17G016600.1.p;Glyma.04G028400.1.p;Glyma.09G069800.1.p;Glyma.16G211800.1.p;Glyma.08G245500.1.p;Glyma.12G026500.1.p;Glyma.12G051500.1.p…	Glyma.10G001100.1.p;Glyma.11G235800.1.p;Glyma.01G005200.1.p;Glyma.13G162300.1.p;Glyma.18G119400.1.p;Glyma.17G220700.1.p;Glyma.15G244100.1.p;Glyma.18G248400.1.p;Glyma.08G149900.1.p;Glyma.10G172400.1.p;Glyma.12G031800.1.p;Glyma.02G167500.1.p;Glyma.11G193900.1.p;Glyma.04G155900.1.p;Glyma.10G115800.1.p;Glyma.11G106800.1.p;Glyma.14G111000.1.p;Glyma.01G117300.1.p;Glyma.06G207200.1.p;Glyma.01G105500.1.p…	1.65918	3.12009	0.531773
OVER	GO:0071495	cellular response to endogenous stimulus	BIOLOGICAL_PROCESS	0.000574461	1.70332e-05	4.7687	61	466	2832	40879	Glyma.03G251700.1.p;Glyma.13G108300.1.p;Glyma.19G245200.1.p;Glyma.13G341100.1.p;Glyma.09G174200.1.p;Glyma.10G031900.1.p;Glyma.10G157800.1.p;Glyma.15G145900.1.p;Glyma.20G210400.1.p;Glyma.01G036600.1.p;Glyma.08G366900.1.p;Glyma.20G230800.1.p;Glyma.03G130600.1.p;Glyma.15G146600.1.p;Glyma.06G249800.1.p;Glyma.19G249100.1.p;Glyma.19G159200.1.p;Glyma.09G072200.1.p;Glyma.02G151100.1.p;Glyma.06G043400.1.p…	Glyma.08G043000.1.p;Glyma.09G061800.1.p;Glyma.13G084700.1.p;Glyma.15G233600.1.p;Glyma.13G312300.1.p;Glyma.06G278700.1.p;Glyma.12G058100.1.p;Glyma.05G104600.1.p;Glyma.06G281200.1.p;Glyma.13G174100.1.p;Glyma.03G080700.1.p;Glyma.13G361100.1.p;Glyma.04G013800.1.p;Glyma.10G167300.1.p;Glyma.15G145600.1.p;Glyma.11G109000.1.p;Glyma.10G289800.1.p;Glyma.09G040400.1.p;Glyma.08G207900.1.p;Glyma.09G240500.1.p…	2.10854	1.1271	1.87076
OVER	GO:0009755	hormone-mediated signaling pathway	BIOLOGICAL_PROCESS	0.000434658	1.25241e-05	4.90225	60	451	2833	40894	Glyma.03G251700.1.p;Glyma.13G108300.1.p;Glyma.19G245200.1.p;Glyma.13G341100.1.p;Glyma.09G174200.1.p;Glyma.10G031900.1.p;Glyma.10G157800.1.p;Glyma.15G145900.1.p;Glyma.20G210400.1.p;Glyma.01G036600.1.p;Glyma.08G366900.1.p;Glyma.20G230800.1.p;Glyma.03G130600.1.p;Glyma.15G146600.1.p;Glyma.06G249800.1.p;Glyma.19G249100.1.p;Glyma.19G159200.1.p;Glyma.09G072200.1.p;Glyma.02G151100.1.p;Glyma.06G043400.1.p…	Glyma.08G043000.1.p;Glyma.09G061800.1.p;Glyma.13G084700.1.p;Glyma.15G233600.1.p;Glyma.13G312300.1.p;Glyma.06G278700.1.p;Glyma.12G058100.1.p;Glyma.06G281200.1.p;Glyma.03G080700.1.p;Glyma.13G361100.1.p;Glyma.04G013800.1.p;Glyma.10G167300.1.p;Glyma.15G145600.1.p;Glyma.11G109000.1.p;Glyma.10G289800.1.p;Glyma.09G040400.1.p;Glyma.08G207900.1.p;Glyma.09G240500.1.p;Glyma.12G071000.1.p;Glyma.17G042800.1.p…	2.07397	1.09082	1.90129
UNDER	GO:0098791	Golgi apparatus subcompartment	CELLULAR_COMPONENT	0.000117583	2.74592e-06	5.56131	14	590	2879	40755	Glyma.10G236500.1.p;Glyma.09G263900.1.p;Glyma.06G098800.1.p;Glyma.12G191500.1.p;Glyma.18G001400.1.p;Glyma.20G135000.1.p;Glyma.02G080900.1.p;Glyma.09G103000.1.p;Glyma.08G282300.1.p;Glyma.06G154800.1.p;Glyma.11G254900.1.p;Glyma.19G190600.1.p;Glyma.06G205900.1.p;Glyma.06G306000.1.p	Glyma.13G120000.1.p;Glyma.16G082400.1.p;Glyma.11G114600.1.p;Glyma.01G209300.1.p;Glyma.07G195900.1.p;Glyma.11G175200.1.p;Glyma.06G286500.1.p;Glyma.15G233600.1.p;Glyma.U001300.1.p;Glyma.11G118600.1.p;Glyma.18G031200.1.p;Glyma.09G269900.1.p;Glyma.13G167600.1.p;Glyma.07G212900.1.p;Glyma.02G106900.1.p;Glyma.03G161000.1.p;Glyma.02G312200.1.p;Glyma.04G067900.1.p;Glyma.06G266900.1.p;Glyma.07G202000.1.p;G…	0.483927	1.42702	0.339118
UNDER	GO:0032553	ribonucleotide binding	MOLECULAR_FUNCTION	0.000117583	2.73795e-06	5.56257	322	5868	2571	35477	Glyma.13G241200.1.p;Glyma.05G128200.1.p;Glyma.08G083300.1.p;Glyma.18G176000.1.p;Glyma.04G103800.1.p;Glyma.16G040100.1.p;Glyma.08G154400.1.p;Glyma.10G241500.1.p;Glyma.20G138100.1.p;Glyma.01G217100.1.p;Glyma.05G158700.1.p;Glyma.13G238700.1.p;Glyma.06G155500.1.p;Glyma.02G176000.1.p;Glyma.18G084000.1.p;Glyma.10G166600.1.p;Glyma.16G214800.1.p;Glyma.12G114100.1.p;Glyma.19G019200.1.p;Glyma.20G210800.1.p…	Glyma.17G020600.1.p;Glyma.07G086500.1.p;Glyma.12G230600.1.p;Glyma.03G192800.1.p;Glyma.09G261900.1.p;Glyma.05G229800.1.p;Glyma.06G153500.1.p;Glyma.19G060500.1.p;Glyma.05G074500.1.p;Glyma.11G058000.1.p;Glyma.01G022600.1.p;Glyma.12G143900.1.p;Glyma.06G212800	11.1303	14.1928	0.784224
UNDER	GO:0034470	ncRNA processing	BIOLOGICAL_PROCESS	0.000122892	2.88419e-06	5.53998	18	675	2875	40670	Glyma.13G331000.1.p;Glyma.19G055000.1.p;Glyma.04G236400.1.p;Glyma.15G261600.1.p;Glyma.03G018600.1.p;Glyma.15G247600.1.p;Glyma.19G180400.1.p;Glyma.09G016200.1.p;Glyma.20G116500.1.p;Glyma.U039500.1.p;Glyma.07G261800.1.p;Glyma.06G287200.1.p;Glyma.19G139200.1.p;Glyma.02G172300.1.p;Glyma.03G179700.1.p;Glyma.08G286000.1.p;Glyma.19G054900.1.p;Glyma.10G273500.1.p	Glyma.08G340700.1.p;Glyma.14G221700.1.p;Glyma.01G035700.1.p;Glyma.16G087700.1.p;Glyma.03G151800.1.p;Glyma.16G003100.1.p;Glyma.14G084800.1.p;Glyma.03G109700.1.p;Glyma.13G196800.1.p;Glyma.13G099200.1.p;Glyma.11G125100.1.p;Glyma.01G113300.1.p;Glyma.15G017900.1.p;Glyma.07G260400.1.p;Glyma.19G252800.1.p;Glyma.16G016200.1.p;Glyma.18G015600.1.p;Glyma.02G099100.1.p;Glyma.04G192900.1.p;Glyma.10G289800.1.p…	0.622191	1.6326	0.381104
UNDER	GO:0005768	endosome	CELLULAR_COMPONENT	0.000131502	3.10155e-06	5.50842	6	390	2887	40955	Glyma.07G125200.1.p;Glyma.11G254900.1.p;Glyma.05G153000.1.p;Glyma.02G176000.1.p;Glyma.06G053100.1.p;Glyma.06G154800.1.p	Glyma.13G120000.1.p;Glyma.11G175200.1.p;Glyma.15G233600.1.p;Glyma.08G031200.1.p;Glyma.16G021800.1.p;Glyma.17G206000.1.p;Glyma.13G167600.1.p;Glyma.02G106900.1.p;Glyma.12G083300.1.p;Glyma.17G149800.1.p;Glyma.01G030400.1.p;Glyma.07G077400.1.p;Glyma.09G049700.1.p;Glyma.03G104400.1.p;Glyma.09G068000.1.p;Glyma.10G069600.1.p;Glyma.02G201400.1.p;Glyma.01G218400.1.p;Glyma.18G027400.1.p;Glyma.04G243900.1.p…	0.207397	0.943282	0.219868
UNDER	GO:0017076	purine nucleotide binding	MOLECULAR_FUNCTION	0.00013786	3.2675e-06	5.48578	319	5810	2574	35535	Glyma.13G241200.1.p;Glyma.05G128200.1.p;Glyma.08G083300.1.p;Glyma.18G176000.1.p;Glyma.04G103800.1.p;Glyma.16G040100.1.p;Glyma.08G154400.1.p;Glyma.10G241500.1.p;Glyma.20G138100.1.p;Glyma.01G217100.1.p;Glyma.05G158700.1.p;Glyma.13G238700.1.p;Glyma.06G155500.1.p;Glyma.02G176000.1.p;Glyma.18G084000.1.p;Glyma.10G166600.1.p;Glyma.16G214800.1.p;Glyma.12G114100.1.p;Glyma.19G019200.1.p;Glyma.20G210800.1.p…	Glyma.17G020600.1.p;Glyma.07G086500.1.p;Glyma.12G230600.1.p;Glyma.03G192800.1.p;Glyma.08G322000.1.p;Glyma.09G261900.1.p;Glyma.05G229800.1.p;Glyma.06G153500.1.p;Glyma.19G060500.1.p;Glyma.05G074500.1.p;Glyma.11G058000.1.p;Glyma.01G022600.1.p;Glyma.12G143900	11.0266	14.0525	0.784674
UNDER	GO:0097367	carbohydrate derivative binding	MOLECULAR_FUNCTION	0.000139654	3.32625e-06	5.47805	325	5901	2568	35444	Glyma.13G241200.1.p;Glyma.05G128200.1.p;Glyma.08G083300.1.p;Glyma.18G176000.1.p;Glyma.04G103800.1.p;Glyma.16G040100.1.p;Glyma.08G154400.1.p;Glyma.10G241500.1.p;Glyma.17G103500.1.p;Glyma.20G138100.1.p;Glyma.01G217100.1.p;Glyma.05G158700.1.p;Glyma.13G238700.1.p;Glyma.06G155500.1.p;Glyma.02G176000.1.p;Glyma.18G084000.1.p;Glyma.10G166600.1.p;Glyma.16G214800.1.p;Glyma.12G114100.1.p;Glyma.19G019200.1.p…	Glyma.17G020600.1.p;Glyma.07G086500.1.p;Glyma.12G230600.1.p;Glyma.03G192800.1.p;Glyma.09G261900.1.p;Glyma.05G229800.1.p;Glyma.06G153500.1.p;Glyma.19G060500.1.p;Glyma.05G074500.1.p;Glyma.11G058000.1.p;Glyma.01G022600.1.p;Glyma.12G143900.1.p;Glyma.06G212800	11.234	14.2726	0.787104
OVER	GO:0031324	negative regulation of cellular metabolic process	BIOLOGICAL_PROCESS	0.0402819	0.00257407	2.58938	58	538	2835	40807	Glyma.17G144100.1.p;Glyma.09G163700.1.p;Glyma.02G199300.1.p;Glyma.03G036600.1.p;Glyma.10G027400.1.p;Glyma.20G235000.1.p;Glyma.19G197800.1.p;Glyma.20G225900.1.p;Glyma.02G245100.1.p;Glyma.16G211800.1.p;Glyma.18G054200.1.p;Glyma.15G145900.1.p;Glyma.06G050300.1.p;Glyma.16G212500.1.p;Glyma.06G001400.1.p;Glyma.07G211300.1.p;Glyma.15G146600.1.p;Glyma.09G129100.1.p;Glyma.06G249800.1.p;Glyma.02G245000.1.p…	Glyma.14G117600.1.p;Glyma.18G115400.1.p;Glyma.16G160000.1.p;Glyma.09G276400.1.p;Glyma.06G036300.1.p;Glyma.05G020400.1.p;Glyma.06G199800.1.p;Glyma.15G086300.1.p;Glyma.04G009500.1.p;Glyma.01G095000.1.p;Glyma.10G227900.1.p;Glyma.10G163300.1.p;Glyma.07G007200.1.p;Glyma.15G145600.1.p;Glyma.05G085000.1.p;Glyma.02G026700.1.p;Glyma.07G203300.1.p;Glyma.13G067800.1.p;Glyma.01G100200.1.p;Glyma.09G040400.1.p…	2.00484	1.30125	1.54071
UNDER	GO:0034248	regulation of cellular amide metabolic process	BIOLOGICAL_PROCESS	0.000151153	3.64519e-06	5.43828	9	467	2884	40878	Glyma.19G046400.1.p;Glyma.15G102200.1.p;Glyma.13G169900.1.p;Glyma.03G130600.1.p;Glyma.06G050300.1.p;Glyma.06G053200.1.p;Glyma.16G044500.1.p;Glyma.09G166000.1.p;Glyma.02G090800.1.p	Glyma.02G239900.1.p;Glyma.06G141700.1.p;Glyma.07G273500.1.p;Glyma.02G092400.1.p;Glyma.02G230600.1.p;Glyma.01G054000.1.p;Glyma.16G208500.1.p;Glyma.13G365100.1.p;Glyma.03G001900.1.p;Glyma.11G154300.1.p;Glyma.09G196200.1.p;Glyma.05G089000.1.p;Glyma.05G163800.1.p;Glyma.01G075400.1.p;Glyma.09G165600.1.p;Glyma.15G073200.1.p;Glyma.19G001300.1.p;Glyma.11G025300.1.p;Glyma.12G141300.1.p;Glyma.19G078900.1.p…	0.311096	1.12952	0.275423
UNDER	GO:0018193	peptidyl-amino acid modification	BIOLOGICAL_PROCESS	0.000151153	3.67039e-06	5.43529	47	1254	2846	40091	Glyma.20G093000.1.p;Glyma.06G319600.1.p;Glyma.09G098400.1.p;Glyma.17G122500.1.p;Glyma.03G262500.1.p;Glyma.18G278200.1.p;Glyma.20G154300.1.p;Glyma.06G081800.1.p;Glyma.01G044900.1.p;Glyma.08G355100.1.p;Glyma.16G125100.1.p;Glyma.02G182200.1.p;Glyma.08G075200.1.p;Glyma.04G004300.1.p;Glyma.15G242800.1.p;Glyma.10G166600.1.p;Glyma.05G148100.1.p;Glyma.12G114100.1.p;Glyma.04G190900.1.p;Glyma.03G219100.1.p…	Glyma.08G078800.1.p;Glyma.09G156500.1.p;Glyma.15G161200.1.p;Glyma.11G050000.1.p;Glyma.11G175200.1.p;Glyma.07G103500.1.p;Glyma.05G075800.1.p;Glyma.20G031600.1.p;Glyma.07G056000.1.p;Glyma.16G207200.1.p;Glyma.05G104600.1.p;Glyma.14G041200.1.p;Glyma.05G074500.1.p;Glyma.11G058000.1.p;Glyma.16G071900.1.p;Glyma.04G009500.1.p;Glyma.06G223300.1.p;Glyma.17G198600.1.p;Glyma.01G233200.1.p;Glyma.06G195800.1.p…	1.62461	3.03301	0.535642
OVER	GO:0009266	response to temperature stimulus	BIOLOGICAL_PROCESS	2.55155e-08	3.26096e-10	9.48666	56	287	2837	41058	Glyma.10G176400.1.p;Glyma.06G157800.1.p;Glyma.17G225000.1.p;Glyma.20G015900.1.p;Glyma.16G206200.1.p;Glyma.16G012000.1.p;Glyma.05G240500.1.p;Glyma.07G200000.1.p;Glyma.01G106800.1.p;Glyma.08G068700.1.p;Glyma.19G011400.1.p;Glyma.15G238500.1.p;Glyma.13G175700.1.p;Glyma.07G235600.1.p;Glyma.06G054700.1.p;Glyma.11G153800.1.p;Glyma.07G200700.1.p;Glyma.08G069000.1.p;Glyma.13G176200.1.p;Glyma.14G063800.1.p…	Glyma.13G088700.1.p;Glyma.11G007200.1.p;Glyma.01G035700.1.p;Glyma.08G332900.1.p;Glyma.10G003100.1.p;Glyma.11G241000.1.p;Glyma.13G105700.1.p;Glyma.20G156800.1.p;Glyma.11G153600.1.p;Glyma.13G089400.1.p;Glyma.12G166200.1.p;Glyma.05G076500.1.p;Glyma.02G211200.1.p;Glyma.12G232000.1.p;Glyma.11G140500.1.p;Glyma.14G178800.1.p;Glyma.15G038200.1.p;Glyma.12G107100.1.p;Glyma.20G113200.1.p;Glyma.04G108500.1.p…	1.93571	0.694159	2.78856
OVER	GO:0051172	negative regulation of nitrogen compound metabolic process	BIOLOGICAL_PROCESS	0.0400055	0.00255176	2.59316	53	479	2840	40866	Glyma.17G144100.1.p;Glyma.09G163700.1.p;Glyma.02G199300.1.p;Glyma.03G036600.1.p;Glyma.10G027400.1.p;Glyma.20G235000.1.p;Glyma.19G197800.1.p;Glyma.20G225900.1.p;Glyma.02G245100.1.p;Glyma.16G211800.1.p;Glyma.18G054200.1.p;Glyma.15G145900.1.p;Glyma.06G050300.1.p;Glyma.16G212500.1.p;Glyma.06G001400.1.p;Glyma.07G211300.1.p;Glyma.15G146600.1.p;Glyma.09G129100.1.p;Glyma.06G249800.1.p;Glyma.02G245000.1.p…	Glyma.14G117600.1.p;Glyma.18G115400.1.p;Glyma.16G160000.1.p;Glyma.09G276400.1.p;Glyma.06G036300.1.p;Glyma.05G020400.1.p;Glyma.15G086300.1.p;Glyma.04G009500.1.p;Glyma.01G095000.1.p;Glyma.10G163300.1.p;Glyma.07G007200.1.p;Glyma.15G145600.1.p;Glyma.05G085000.1.p;Glyma.02G026700.1.p;Glyma.07G203300.1.p;Glyma.13G067800.1.p;Glyma.09G040400.1.p;Glyma.12G007900.1.p;Glyma.19G218500.1.p;Glyma.06G061000.1.p…	1.83201	1.15854	1.5813
OVER	GO:0009408	response to heat	BIOLOGICAL_PROCESS	9.47585e-11	9.35805e-13	12.0288	52	213	2841	41132	Glyma.10G176400.1.p;Glyma.06G157800.1.p;Glyma.17G225000.1.p;Glyma.20G015900.1.p;Glyma.16G206200.1.p;Glyma.16G012000.1.p;Glyma.05G240500.1.p;Glyma.07G200000.1.p;Glyma.01G106800.1.p;Glyma.08G068700.1.p;Glyma.19G011400.1.p;Glyma.15G238500.1.p;Glyma.13G175700.1.p;Glyma.07G235600.1.p;Glyma.06G054700.1.p;Glyma.11G153800.1.p;Glyma.07G200700.1.p;Glyma.08G069000.1.p;Glyma.13G176200.1.p;Glyma.14G063800.1.p…	Glyma.13G088700.1.p;Glyma.08G332900.1.p;Glyma.10G003100.1.p;Glyma.11G241000.1.p;Glyma.13G105700.1.p;Glyma.20G156800.1.p;Glyma.11G153600.1.p;Glyma.13G089400.1.p;Glyma.12G166200.1.p;Glyma.05G076500.1.p;Glyma.02G211200.1.p;Glyma.11G140500.1.p;Glyma.14G178800.1.p;Glyma.04G108500.1.p;Glyma.15G238300.1.p;Glyma.13G130900.1.p;Glyma.12G095700.1.p;Glyma.19G230700.1.p;Glyma.05G055600.1.p;Glyma.15G095900.1.p…	1.79744	0.515177	3.48898
UNDER	GO:0140535	intracellular protein-containing complex	CELLULAR_COMPONENT	0.000169418	4.19263e-06	5.37751	48	1269	2845	40076	Glyma.17G029200.1.p;Glyma.14G071700.1.p;Glyma.05G164700.1.p;Glyma.05G239400.1.p;Glyma.09G098400.1.p;Glyma.06G016100.1.p;Glyma.06G290200.1.p;Glyma.07G026200.1.p;Glyma.04G191200.1.p;Glyma.15G172500.1.p;Glyma.20G106800.1.p;Glyma.18G061000.1.p;Glyma.06G285900.1.p;Glyma.13G251400.1.p;Glyma.07G186600.1.p;Glyma.06G078100.1.p;Glyma.09G096600.1.p;Glyma.04G147000.1.p;Glyma.17G049600.1.p;Glyma.07G254400.1.p…	Glyma.04G071700.1.p;Glyma.02G137000.1.p;Glyma.01G175200.1.p;Glyma.08G340700.1.p;Glyma.07G190600.1.p;Glyma.11G050000.1.p;Glyma.02G239900.1.p;Glyma.17G127100.1.p;Glyma.13G299300.1.p;Glyma.05G104600.1.p;Glyma.05G229800.1.p;Glyma.05G087600.1.p;Glyma.14G009500.1.p;Glyma.14G082200.1.p;Glyma.18G053900.1.p;Glyma.04G141500.1.p;Glyma.12G100300.1.p;Glyma.01G105500.1.p;Glyma.16G149700.1.p;Glyma.19G185700.1.p…	1.65918	3.06929	0.540573
UNDER	GO:0032555	purine ribonucleotide binding	MOLECULAR_FUNCTION	0.000169418	4.18357e-06	5.37845	319	5795	2574	35550	Glyma.13G241200.1.p;Glyma.05G128200.1.p;Glyma.08G083300.1.p;Glyma.18G176000.1.p;Glyma.04G103800.1.p;Glyma.16G040100.1.p;Glyma.08G154400.1.p;Glyma.10G241500.1.p;Glyma.20G138100.1.p;Glyma.01G217100.1.p;Glyma.05G158700.1.p;Glyma.13G238700.1.p;Glyma.06G155500.1.p;Glyma.02G176000.1.p;Glyma.18G084000.1.p;Glyma.10G166600.1.p;Glyma.16G214800.1.p;Glyma.12G114100.1.p;Glyma.19G019200.1.p;Glyma.20G210800.1.p…	Glyma.17G020600.1.p;Glyma.07G086500.1.p;Glyma.12G230600.1.p;Glyma.03G192800.1.p;Glyma.09G261900.1.p;Glyma.05G229800.1.p;Glyma.06G153500.1.p;Glyma.19G060500.1.p;Glyma.05G074500.1.p;Glyma.11G058000.1.p;Glyma.01G022600.1.p;Glyma.12G143900.1.p;Glyma.06G212800	11.0266	14.0162	0.786705
OVER	GO:0044282	small molecule catabolic process	BIOLOGICAL_PROCESS	0.135016	0.0122263	1.91271	52	508	2841	40837	Glyma.09G080100.1.p;Glyma.12G071100.1.p;Glyma.07G087500.1.p;Glyma.14G030400.1.p;Glyma.03G193800.1.p;Glyma.09G025100.1.p;Glyma.12G015500.1.p;Glyma.03G009800.1.p;Glyma.04G243000.1.p;Glyma.04G213900.1.p;Glyma.17G034100.1.p;Glyma.05G224500.1.p;Glyma.11G042200.1.p;Glyma.03G221600.1.p;Glyma.20G047400.1.p;Glyma.12G015400.1.p;Glyma.15G178400.1.p;Glyma.06G120300.1.p;Glyma.05G029200.1.p;Glyma.13G206500.1.p…	Glyma.18G278900.1.p;Glyma.19G089400.1.p;Glyma.07G056000.1.p;Glyma.13G117500.1.p;Glyma.07G085200.1.p;Glyma.08G108900.1.p;Glyma.06G220600.1.p;Glyma.09G176100.1.p;Glyma.20G009100.1.p;Glyma.18G211700.1.p;Glyma.18G144600.1.p;Glyma.05G152100.1.p;Glyma.19G128600.1.p;Glyma.09G189200.1.p;Glyma.20G093500.1.p;Glyma.20G160600.1.p;Glyma.09G161600.1.p;Glyma.01G147300.1.p;Glyma.09G052200.1.p;Glyma.17G144000.1.p…	1.79744	1.22869	1.4629
UNDER	GO:0043231	intracellular membrane-bounded organelle	CELLULAR_COMPONENT	0.000185157	4.62517e-06	5.33487	829	13545	2064	27800	Glyma.02G072800.1.p;Glyma.14G071700.1.p;Glyma.04G041200.1.p;Glyma.09G239400.1.p;Glyma.17G157600.1.p;Glyma.05G158700.1.p;Glyma.14G155900.1.p;Glyma.16G008400.1.p;Glyma.09G069800.1.p;Glyma.05G062700.1.p;Glyma.10G284500.1.p;Glyma.05G032200.1.p;Glyma.07G261700.1.p;Glyma.04G043800.1.p;Glyma.11G087200.1.p;Glyma.08G366900.1.p;Glyma.05G029200.1.p;Glyma.13G333200.1.p;Glyma.13G092500.1.p;Glyma.08G137600.1.p…	Glyma.17G074700.1.p;Glyma.13G120000.1.p;Glyma.07G190600.1.p;Glyma.06G049400.1.p;Glyma.09G061800.1.p;Glyma.01G163400.1.p;Glyma.03G234700.1.p;Glyma.08G322000.1.p;Glyma.03G245200.1.p;Glyma.20G184200.1.p;Glyma.09G272400.1.p;Glyma.18G006000.1.p;Glyma.02G301700	28.6554	32.7609	0.874682
OVER	GO:0009636	response to toxic substance	BIOLOGICAL_PROCESS	0.00447657	0.000173716	3.76016	51	403	2842	40942	Glyma.03G208200.1.p;Glyma.02G151700.1.p;Glyma.12G015500.1.p;Glyma.09G048400.1.p;Glyma.12G195600.1.p;Glyma.13G346100.1.p;Glyma.04G213900.1.p;Glyma.11G072000.1.p;Glyma.20G047400.1.p;Glyma.18G055400.1.p;Glyma.12G015400.1.p;Glyma.10G022500.1.p;Glyma.02G153100.1.p;Glyma.12G113800.1.p;Glyma.09G023000.1.p;Glyma.13G306900.1.p;Glyma.14G188300.1.p;Glyma.15G163500.1.p;Glyma.12G015100.1.p;Glyma.02G233900.1.p…	Glyma.11G187000.1.p;Glyma.05G240100.1.p;Glyma.13G088700.1.p;Glyma.09G065800.1.p;Glyma.03G038600.1.p;Glyma.19G190800.1.p;Glyma.01G164700.1.p;Glyma.05G207100.1.p;Glyma.01G222700.1.p;Glyma.11G162100.1.p;Glyma.U022200.1.p;Glyma.19G011700.1.p;Glyma.06G137900.1.p;Glyma.17G261700.1.p;Glyma.03G165000.1.p;Glyma.09G161600.1.p;Glyma.14G201600.1.p;Glyma.19G051400.1.p;Glyma.04G059600.1.p;Glyma.13G127900.1.p;G…	1.76288	0.974725	1.80859
UNDER	GO:0006413	translational initiation	BIOLOGICAL_PROCESS	0.000199113	5.02005e-06	5.29929	2	267	2891	41078	Glyma.06G053200.1.p;Glyma.02G090800.1.p	Glyma.10G136100.1.p;Glyma.20G215000.1.p;Glyma.07G060900.1.p;Glyma.02G239900.1.p;Glyma.02G092400.1.p;Glyma.02G230600.1.p;Glyma.01G054000.1.p;Glyma.09G001900.1.p;Glyma.16G208500.1.p;Glyma.11G232500.1.p;Glyma.03G001900.1.p;Glyma.11G154300.1.p;Glyma.09G196200.1.p;Glyma.U037300.1.p;Glyma.03G227100.1.p;Glyma.04G057600.1.p;Glyma.09G165600.1.p;Glyma.11G090900.1.p;Glyma.06G231700.1.p;Glyma.06G302800.1.p;G…	0.0691324	0.645785	0.107052
OVER	GO:0097237	cellular response to toxic substance	BIOLOGICAL_PROCESS	0.00205191	7.21437e-05	4.1418	50	378	2843	40967	Glyma.03G208200.1.p;Glyma.02G151700.1.p;Glyma.12G015500.1.p;Glyma.09G048400.1.p;Glyma.12G195600.1.p;Glyma.13G346100.1.p;Glyma.04G213900.1.p;Glyma.11G072000.1.p;Glyma.20G047400.1.p;Glyma.18G055400.1.p;Glyma.12G015400.1.p;Glyma.10G022500.1.p;Glyma.02G153100.1.p;Glyma.09G023000.1.p;Glyma.13G306900.1.p;Glyma.14G188300.1.p;Glyma.15G163500.1.p;Glyma.12G015100.1.p;Glyma.02G233900.1.p;Glyma.20G240300.1.p…	Glyma.02G037800.1.p;Glyma.11G187000.1.p;Glyma.05G240100.1.p;Glyma.13G088700.1.p;Glyma.02G127200.1.p;Glyma.09G065800.1.p;Glyma.03G038600.1.p;Glyma.09G192800.1.p;Glyma.01G116600.1.p;Glyma.19G190800.1.p;Glyma.01G164700.1.p;Glyma.05G207100.1.p;Glyma.08G137000.1.p;Glyma.08G018900.1.p;Glyma.01G222700.1.p;Glyma.17G221400.1.p;Glyma.12G081300.1.p;Glyma.11G162100.1.p;Glyma.19G011700.1.p;Glyma.13G070900.1.p…	1.72831	0.914258	1.8904
OVER	GO:1990748	cellular detoxification	BIOLOGICAL_PROCESS	0.00205191	7.21437e-05	4.1418	50	378	2843	40967	Glyma.03G208200.1.p;Glyma.02G151700.1.p;Glyma.12G015500.1.p;Glyma.09G048400.1.p;Glyma.12G195600.1.p;Glyma.13G346100.1.p;Glyma.04G213900.1.p;Glyma.11G072000.1.p;Glyma.20G047400.1.p;Glyma.18G055400.1.p;Glyma.12G015400.1.p;Glyma.10G022500.1.p;Glyma.02G153100.1.p;Glyma.09G023000.1.p;Glyma.13G306900.1.p;Glyma.14G188300.1.p;Glyma.15G163500.1.p;Glyma.12G015100.1.p;Glyma.02G233900.1.p;Glyma.20G240300.1.p…	Glyma.02G037800.1.p;Glyma.11G187000.1.p;Glyma.05G240100.1.p;Glyma.13G088700.1.p;Glyma.02G127200.1.p;Glyma.09G065800.1.p;Glyma.03G038600.1.p;Glyma.09G192800.1.p;Glyma.01G116600.1.p;Glyma.19G190800.1.p;Glyma.01G164700.1.p;Glyma.05G207100.1.p;Glyma.08G137000.1.p;Glyma.08G018900.1.p;Glyma.01G222700.1.p;Glyma.17G221400.1.p;Glyma.12G081300.1.p;Glyma.11G162100.1.p;Glyma.19G011700.1.p;Glyma.13G070900.1.p…	1.72831	0.914258	1.8904
OVER	GO:0098754	detoxification	BIOLOGICAL_PROCESS	0.00310189	0.000114146	3.94254	50	382	2843	40963	Glyma.03G208200.1.p;Glyma.02G151700.1.p;Glyma.12G015500.1.p;Glyma.09G048400.1.p;Glyma.12G195600.1.p;Glyma.13G346100.1.p;Glyma.04G213900.1.p;Glyma.11G072000.1.p;Glyma.20G047400.1.p;Glyma.18G055400.1.p;Glyma.12G015400.1.p;Glyma.10G022500.1.p;Glyma.02G153100.1.p;Glyma.09G023000.1.p;Glyma.13G306900.1.p;Glyma.14G188300.1.p;Glyma.15G163500.1.p;Glyma.12G015100.1.p;Glyma.02G233900.1.p;Glyma.20G240300.1.p…	Glyma.02G037800.1.p;Glyma.11G187000.1.p;Glyma.05G240100.1.p;Glyma.13G088700.1.p;Glyma.02G127200.1.p;Glyma.09G065800.1.p;Glyma.03G038600.1.p;Glyma.09G192800.1.p;Glyma.01G116600.1.p;Glyma.19G190800.1.p;Glyma.01G164700.1.p;Glyma.05G207100.1.p;Glyma.08G137000.1.p;Glyma.08G018900.1.p;Glyma.01G222700.1.p;Glyma.17G221400.1.p;Glyma.12G081300.1.p;Glyma.11G162100.1.p;Glyma.19G011700.1.p;Glyma.13G070900.1.p…	1.72831	0.923933	1.8706
UNDER	GO:0004175	endopeptidase activity	MOLECULAR_FUNCTION	0.0002436	6.25485e-06	5.20378	27	847	2866	40498	Glyma.10G288100.1.p;Glyma.04G034200.1.p;Glyma.02G028800.1.p;Glyma.18G169700.1.p;Glyma.12G111900.1.p;Glyma.09G185800.1.p;Glyma.11G032200.1.p;Glyma.06G042600.1.p;Glyma.17G016600.1.p;Glyma.09G069800.1.p;Glyma.12G051500.1.p;Glyma.18G037100.1.p;Glyma.15G008900.1.p;Glyma.17G141200.1.p;Glyma.09G249300.1.p;Glyma.08G109000.1.p;Glyma.08G321100.1.p;Glyma.14G192100.1.p;Glyma.10G169800.1.p;Glyma.09G243700.1.p…	Glyma.10G001100.1.p;Glyma.18G119400.1.p;Glyma.17G220700.1.p;Glyma.08G149900.1.p;Glyma.12G031800.1.p;Glyma.02G167500.1.p;Glyma.10G115800.1.p;Glyma.11G106800.1.p;Glyma.14G111000.1.p;Glyma.01G117300.1.p;Glyma.01G105500.1.p;Glyma.16G012700.1.p;Glyma.13G229100.1.p;Glyma.07G269700.1.p;Glyma.01G023900.1.p;Glyma.01G094900.1.p;Glyma.02G184400.1.p;Glyma.14G067400.1.p;Glyma.12G130300.1.p;Glyma.16G024000.1.p…	0.933287	2.04862	0.45557
OVER	GO:0006970	response to osmotic stress	BIOLOGICAL_PROCESS	1.89864e-12	1.3015e-14	13.8856	49	167	2844	41178	Glyma.17G144100.1.p;Glyma.10G176400.1.p;Glyma.06G157800.1.p;Glyma.17G225000.1.p;Glyma.16G015300.1.p;Glyma.06G101400.1.p;Glyma.20G015900.1.p;Glyma.16G206200.1.p;Glyma.02G208800.1.p;Glyma.07G046900.1.p;Glyma.03G099900.1.p;Glyma.16G012000.1.p;Glyma.07G200000.1.p;Glyma.01G106800.1.p;Glyma.08G068700.1.p;Glyma.19G011400.1.p;Glyma.15G238500.1.p;Glyma.13G175700.1.p;Glyma.06G054700.1.p;Glyma.11G153800.1.p…	Glyma.16G036600.1.p;Glyma.19G222600.1.p;Glyma.12G230600.1.p;Glyma.13G088700.1.p;Glyma.05G141900.1.p;Glyma.15G159700.1.p;Glyma.16G158500.1.p;Glyma.08G018900.1.p;Glyma.07G251900.1.p;Glyma.11G153600.1.p;Glyma.13G226600.1.p;Glyma.05G076500.1.p;Glyma.15G019400.1.p;Glyma.10G117200.1.p;Glyma.13G343000.1.p;Glyma.07G077100.1.p;Glyma.02G202900.1.p;Glyma.04G108500.1.p;Glyma.15G238300.1.p;Glyma.16G126600.1.p…	1.69374	0.403918	4.19328
UNDER	GO:0005654	nucleoplasm	CELLULAR_COMPONENT	0.000257603	6.67428e-06	5.1756	17	635	2876	40710	Glyma.05G170800.1.p;Glyma.10G209600.1.p;Glyma.06G001400.1.p;Glyma.05G103500.1.p;Glyma.09G098400.1.p;Glyma.05G043900.1.p;Glyma.10G249800.1.p;Glyma.09G083300.1.p;Glyma.02G102100.1.p;Glyma.09G088700.1.p;Glyma.18G045200.1.p;Glyma.05G043800.1.p;Glyma.11G208700.1.p;Glyma.07G261700.1.p;Glyma.11G211300.1.p;Glyma.09G192600.1.p;Glyma.04G190900.1.p	Glyma.14G192900.1.p;Glyma.10G036900.1.p;Glyma.18G115400.1.p;Glyma.02G239900.1.p;Glyma.17G024600.1.p;Glyma.19G176100.1.p;Glyma.05G111100.1.p;Glyma.02G092400.1.p;Glyma.14G112300.1.p;Glyma.05G229800.1.p;Glyma.05G087600.1.p;Glyma.07G019000.1.p;Glyma.16G069000.1.p;Glyma.16G071900.1.p;Glyma.03G017200.1.p;Glyma.16G149700.1.p;Glyma.02G026700.1.p;Glyma.11G152900.1.p;Glyma.04G192900.1.p;Glyma.03G001900.1.p…	0.587625	1.53586	0.382604
UNDER	GO:0090079	translation regulator activity, nucleic acid binding	MOLECULAR_FUNCTION	0.000260096	6.7993e-06	5.16754	5	348	2888	40997	Glyma.15G102200.1.p;Glyma.06G053200.1.p;Glyma.16G044500.1.p;Glyma.09G166000.1.p;Glyma.02G090800.1.p	Glyma.10G136100.1.p;Glyma.18G192700.1.p;Glyma.10G069000.1.p;Glyma.20G215000.1.p;Glyma.09G063800.1.p;Glyma.07G060900.1.p;Glyma.02G239900.1.p;Glyma.06G141700.1.p;Glyma.12G165500.1.p;Glyma.07G273500.1.p;Glyma.02G092400.1.p;Glyma.02G230600.1.p;Glyma.19G153200.1.p;Glyma.01G054000.1.p;Glyma.09G001900.1.p;Glyma.16G208500.1.p;Glyma.11G232500.1.p;Glyma.03G001900.1.p;Glyma.11G154300.1.p;Glyma.09G196200.1.p…	0.172831	0.841698	0.205336
UNDER	GO:0045182	translation regulator activity	MOLECULAR_FUNCTION	0.000260096	6.7993e-06	5.16754	5	348	2888	40997	Glyma.15G102200.1.p;Glyma.06G053200.1.p;Glyma.16G044500.1.p;Glyma.09G166000.1.p;Glyma.02G090800.1.p	Glyma.10G136100.1.p;Glyma.18G192700.1.p;Glyma.10G069000.1.p;Glyma.20G215000.1.p;Glyma.09G063800.1.p;Glyma.07G060900.1.p;Glyma.02G239900.1.p;Glyma.06G141700.1.p;Glyma.12G165500.1.p;Glyma.07G273500.1.p;Glyma.02G092400.1.p;Glyma.02G230600.1.p;Glyma.19G153200.1.p;Glyma.01G054000.1.p;Glyma.09G001900.1.p;Glyma.16G208500.1.p;Glyma.11G232500.1.p;Glyma.03G001900.1.p;Glyma.11G154300.1.p;Glyma.09G196200.1.p…	0.172831	0.841698	0.205336
OVER	GO:0009651	response to salt stress	BIOLOGICAL_PROCESS	3.34586e-12	2.41017e-14	13.618	47	157	2846	41188	Glyma.02G223600.1.p;Glyma.17G144100.1.p;Glyma.10G176400.1.p;Glyma.15G238400.1.p;Glyma.08G068800.1.p;Glyma.13G199900.1.p;Glyma.06G157800.1.p;Glyma.17G225000.1.p;Glyma.16G015300.1.p;Glyma.06G101400.1.p;Glyma.20G015900.1.p;Glyma.16G206200.1.p;Glyma.02G208800.1.p;Glyma.13G200100.1.p;Glyma.07G046900.1.p;Glyma.03G099900.1.p;Glyma.02G252800.1.p;Glyma.16G012000.1.p;Glyma.15G237800.1.p;Glyma.07G200000.1.p…	Glyma.19G222600.1.p;Glyma.12G230600.1.p;Glyma.13G088700.1.p;Glyma.05G141900.1.p;Glyma.15G159700.1.p;Glyma.16G158500.1.p;Glyma.07G251900.1.p;Glyma.11G153600.1.p;Glyma.05G076500.1.p;Glyma.15G019400.1.p;Glyma.10G117200.1.p;Glyma.13G343000.1.p;Glyma.07G077100.1.p;Glyma.02G202900.1.p;Glyma.04G108500.1.p;Glyma.15G238300.1.p;Glyma.16G126600.1.p;Glyma.15G130800.1.p;Glyma.12G073000.1.p;Glyma.03G217500.1.p…	1.62461	0.379732	4.27832
UNDER	GO:0006446	regulation of translational initiation	BIOLOGICAL_PROCESS	0.000265291	6.99676e-06	5.1551	2	258	2891	41087	Glyma.06G053200.1.p;Glyma.02G090800.1.p	Glyma.10G136100.1.p;Glyma.20G215000.1.p;Glyma.07G060900.1.p;Glyma.02G239900.1.p;Glyma.02G092400.1.p;Glyma.02G230600.1.p;Glyma.01G054000.1.p;Glyma.09G001900.1.p;Glyma.16G208500.1.p;Glyma.11G232500.1.p;Glyma.03G001900.1.p;Glyma.11G154300.1.p;Glyma.09G196200.1.p;Glyma.U037300.1.p;Glyma.03G227100.1.p;Glyma.04G057600.1.p;Glyma.09G165600.1.p;Glyma.06G231700.1.p;Glyma.06G302800.1.p;Glyma.11G025300.1.p;G…	0.0691324	0.624017	0.110786
UNDER	GO:0003684	damaged DNA binding	MOLECULAR_FUNCTION	0.000273741	7.25141e-06	5.13958	0	184	2893	41161		Glyma.04G179200.1.p;Glyma.01G081500.1.p;Glyma.14G121100.1.p;Glyma.01G126400.1.p;Glyma.05G078800.1.p;Glyma.10G133100.1.p;Glyma.08G244100.1.p;Glyma.02G161500.1.p;Glyma.20G248800.1.p;Glyma.02G163500.1.p;Glyma.03G112200.1.p;Glyma.14G156900.1.p;Glyma.10G114800.1.p;Glyma.08G268800.1.p;Glyma.15G208400.1.p;Glyma.10G105700.1.p;Glyma.06G267900.1.p;Glyma.09G253000.1.p;Glyma.12G119400.1.p;Glyma.08G199700.1.p…	0	0.445036	0
OVER	GO:0033993	response to lipid	BIOLOGICAL_PROCESS	0.0028366	0.000103814	3.98374	46	339	2847	41006	Glyma.02G223600.1.p;Glyma.05G013000.1.p;Glyma.17G144100.1.p;Glyma.15G146000.1.p;Glyma.16G015300.1.p;Glyma.15G172500.1.p;Glyma.07G056900.1.p;Glyma.17G073200.1.p;Glyma.08G157900.1.p;Glyma.13G341100.1.p;Glyma.11G233300.1.p;Glyma.07G046900.1.p;Glyma.13G229300.1.p;Glyma.03G099900.1.p;Glyma.02G261900.1.p;Glyma.15G145900.1.p;Glyma.13G069900.1.p;Glyma.07G155500.1.p;Glyma.01G036600.1.p;Glyma.10G209600.1.p…	Glyma.06G165300.1.p;Glyma.20G117800.1.p;Glyma.17G030400.1.p;Glyma.05G244100.1.p;Glyma.13G088700.1.p;Glyma.01G059300.1.p;Glyma.15G233600.1.p;Glyma.13G312300.1.p;Glyma.12G058100.1.p;Glyma.05G104600.1.p;Glyma.15G035500.1.p;Glyma.05G020400.1.p;Glyma.08G246400.1.p;Glyma.19G013700.1.p;Glyma.15G155400.1.p;Glyma.03G080700.1.p;Glyma.01G097000.1.p;Glyma.15G145600.1.p;Glyma.11G109000.1.p;Glyma.15G233000.1.p…	1.59004	0.81993	1.93925
OVER	GO:0048869	cellular developmental process	BIOLOGICAL_PROCESS	0.273654	0.0306388	1.51373	46	467	2847	40878	Glyma.06G160500.1.p;Glyma.U038900.1.p;Glyma.14G214500.1.p;Glyma.03G227700.1.p;Glyma.10G059000.1.p;Glyma.14G009200.1.p;Glyma.19G224600.1.p;Glyma.10G006600.1.p;Glyma.19G055800.1.p;Glyma.03G258700.1.p;Glyma.13G094400.1.p;Glyma.12G032200.1.p;Glyma.06G103300.1.p;Glyma.13G271700.1.p;Glyma.04G205100.1.p;Glyma.14G091500.1.p;Glyma.20G047400.1.p;Glyma.10G142200.1.p;Glyma.01G036600.1.p;Glyma.10G139000.1.p;G…	Glyma.05G109900.1.p;Glyma.16G007100.1.p;Glyma.04G087500.1.p;Glyma.20G184200.1.p;Glyma.02G092400.1.p;Glyma.09G206200.1.p;Glyma.20G032900.1.p;Glyma.07G008500.1.p;Glyma.10G281800.1.p;Glyma.02G205400.1.p;Glyma.01G029300.1.p;Glyma.10G072600.1.p;Glyma.09G157800.1.p;Glyma.16G116500.1.p;Glyma.03G163100.1.p;Glyma.20G209700.1.p;Glyma.10G122800.1.p;Glyma.02G085400.1.p;Glyma.12G106400.1.p;Glyma.20G107500.1.p…	1.59004	1.12952	1.40772
UNDER	GO:0072657	protein localization to membrane	BIOLOGICAL_PROCESS	0.000301516	8.16233e-06	5.08819	1	220	2892	41125	Glyma.09G096700.1.p	Glyma.09G114200.1.p;Glyma.05G168500.1.p;Glyma.07G195900.1.p;Glyma.10G034900.1.p;Glyma.08G008000.1.p;Glyma.12G004000.1.p;Glyma.20G004400.1.p;Glyma.11G231800.1.p;Glyma.11G250100.1.p;Glyma.19G124000.1.p;Glyma.15G229800.1.p;Glyma.13G080100.1.p;Glyma.18G025400.1.p;Glyma.02G273600.1.p;Glyma.01G158900.1.p;Glyma.16G219000.1.p;Glyma.04G157300.1.p;Glyma.08G193400.1.p;Glyma.02G308400.1.p;Glyma.04G138500.1.p…	0.0345662	0.532108	0.0649609
OVER	GO:1901701	cellular response to oxygen-containing compound	BIOLOGICAL_PROCESS	0.00669259	0.000280705	3.55175	45	347	2848	40998	Glyma.15G146000.1.p;Glyma.13G323800.1.p;Glyma.15G172500.1.p;Glyma.07G056900.1.p;Glyma.12G015500.1.p;Glyma.17G073200.1.p;Glyma.08G157900.1.p;Glyma.12G015000.1.p;Glyma.13G341100.1.p;Glyma.11G233300.1.p;Glyma.13G229300.1.p;Glyma.04G213900.1.p;Glyma.09G174200.1.p;Glyma.02G261900.1.p;Glyma.15G145900.1.p;Glyma.06G294400.1.p;Glyma.02G274100.1.p;Glyma.07G155500.1.p;Glyma.01G036600.1.p;Glyma.15G146100.1.p…	Glyma.08G043000.1.p;Glyma.20G117800.1.p;Glyma.12G111400.1.p;Glyma.17G030400.1.p;Glyma.15G233600.1.p;Glyma.13G312300.1.p;Glyma.18G141900.1.p;Glyma.09G071600.1.p;Glyma.12G058100.1.p;Glyma.08G108900.1.p;Glyma.05G104600.1.p;Glyma.01G116600.1.p;Glyma.13G174100.1.p;Glyma.15G155400.1.p;Glyma.03G080700.1.p;Glyma.12G081300.1.p;Glyma.04G013800.1.p;Glyma.20G106700.1.p;Glyma.01G097000.1.p;Glyma.15G145600.1.p…	1.55548	0.839279	1.85335
OVER	GO:0030154	cell differentiation	BIOLOGICAL_PROCESS	0.204602	0.0205149	1.68793	45	441	2848	40904	Glyma.06G160500.1.p;Glyma.U038900.1.p;Glyma.14G214500.1.p;Glyma.03G227700.1.p;Glyma.10G059000.1.p;Glyma.19G224600.1.p;Glyma.10G006600.1.p;Glyma.19G055800.1.p;Glyma.03G258700.1.p;Glyma.13G094400.1.p;Glyma.12G032200.1.p;Glyma.06G103300.1.p;Glyma.13G271700.1.p;Glyma.04G205100.1.p;Glyma.14G091500.1.p;Glyma.20G047400.1.p;Glyma.10G142200.1.p;Glyma.01G036600.1.p;Glyma.10G139000.1.p;Glyma.08G366900.1.p;G…	Glyma.05G109900.1.p;Glyma.16G007100.1.p;Glyma.04G087500.1.p;Glyma.20G184200.1.p;Glyma.02G092400.1.p;Glyma.09G206200.1.p;Glyma.20G032900.1.p;Glyma.07G008500.1.p;Glyma.10G281800.1.p;Glyma.01G029300.1.p;Glyma.10G072600.1.p;Glyma.09G157800.1.p;Glyma.16G116500.1.p;Glyma.03G163100.1.p;Glyma.20G209700.1.p;Glyma.10G122800.1.p;Glyma.02G085400.1.p;Glyma.12G106400.1.p;Glyma.20G107500.1.p;Glyma.16G092100.1.p…	1.55548	1.06663	1.45831
UNDER	GO:0071897	DNA biosynthetic process	BIOLOGICAL_PROCESS	0.000306872	8.34298e-06	5.07868	1	223	2892	41122	Glyma.04G191200.1.p	Glyma.02G137000.1.p;Glyma.01G126400.1.p;Glyma.02G161500.1.p;Glyma.02G163500.1.p;Glyma.03G112200.1.p;Glyma.14G191600.1.p;Glyma.14G009500.1.p;Glyma.15G208400.1.p;Glyma.08G079500.1.p;Glyma.13G277700.1.p;Glyma.08G334900.1.p;Glyma.18G009300.1.p;Glyma.20G040700.1.p;Glyma.09G253000.1.p;Glyma.12G119400.1.p;Glyma.17G078700.1.p;Glyma.20G059200.1.p;Glyma.13G150500.1.p;Glyma.14G140800.1.p;Glyma.13G027500.1.p…	0.0345662	0.539364	0.064087
UNDER	GO:1905368	peptidase complex	CELLULAR_COMPONENT	0.000311713	8.5108e-06	5.07003	1	224	2892	41121	Glyma.05G103500.1.p	Glyma.11G200000.1.p;Glyma.11G249600.1.p;Glyma.18G071500.1.p;Glyma.17G127100.1.p;Glyma.20G245500.1.p;Glyma.10G295600.1.p;Glyma.16G126300.1.p;Glyma.15G165200.1.p;Glyma.14G061900.1.p;Glyma.02G092400.1.p;Glyma.18G186900.1.p;Glyma.16G069000.1.p;Glyma.11G093000.1.p;Glyma.08G082000.1.p;Glyma.01G105500.1.p;Glyma.12G162200.1.p;Glyma.02G184400.1.p;Glyma.14G134500.1.p;Glyma.05G186600.1.p;Glyma.17G252100.1.p…	0.0345662	0.541783	0.0638009
UNDER	GO:0001883	purine nucleoside binding	MOLECULAR_FUNCTION	0.000379918	1.05496e-05	4.97676	11	491	2882	40854	Glyma.11G060300.1.p;Glyma.13G162200.1.p;Glyma.15G102200.1.p;Glyma.05G207500.1.p;Glyma.02G176000.1.p;Glyma.16G040100.1.p;Glyma.11G249500.1.p;Glyma.11G040500.1.p;Glyma.08G014200.1.p;Glyma.07G101400.1.p;Glyma.02G090800.1.p	Glyma.13G179400.1.p;Glyma.12G230600.1.p;Glyma.06G070600.1.p;Glyma.20G073900.1.p;Glyma.06G285200.1.p;Glyma.16G021800.1.p;Glyma.19G194800.1.p;Glyma.11G125100.1.p;Glyma.07G144500.1.p;Glyma.09G002100.1.p;Glyma.14G098000.1.p;Glyma.11G092300.1.p;Glyma.10G069600.1.p;Glyma.05G089000.1.p;Glyma.05G163800.1.p;Glyma.01G075400.1.p;Glyma.17G253900.1.p;Glyma.07G120900.1.p;Glyma.20G211600.1.p;Glyma.12G212400.1.p…	0.380228	1.18757	0.320174
UNDER	GO:0005525	GTP binding	MOLECULAR_FUNCTION	0.000379918	1.05496e-05	4.97676	11	491	2882	40854	Glyma.11G060300.1.p;Glyma.13G162200.1.p;Glyma.15G102200.1.p;Glyma.05G207500.1.p;Glyma.02G176000.1.p;Glyma.16G040100.1.p;Glyma.11G249500.1.p;Glyma.11G040500.1.p;Glyma.08G014200.1.p;Glyma.07G101400.1.p;Glyma.02G090800.1.p	Glyma.13G179400.1.p;Glyma.12G230600.1.p;Glyma.06G070600.1.p;Glyma.20G073900.1.p;Glyma.06G285200.1.p;Glyma.16G021800.1.p;Glyma.19G194800.1.p;Glyma.11G125100.1.p;Glyma.07G144500.1.p;Glyma.09G002100.1.p;Glyma.14G098000.1.p;Glyma.11G092300.1.p;Glyma.10G069600.1.p;Glyma.05G089000.1.p;Glyma.05G163800.1.p;Glyma.01G075400.1.p;Glyma.17G253900.1.p;Glyma.07G120900.1.p;Glyma.20G211600.1.p;Glyma.12G212400.1.p…	0.380228	1.18757	0.320174
UNDER	GO:0032561	guanyl ribonucleotide binding	MOLECULAR_FUNCTION	0.000379918	1.05496e-05	4.97676	11	491	2882	40854	Glyma.11G060300.1.p;Glyma.13G162200.1.p;Glyma.15G102200.1.p;Glyma.05G207500.1.p;Glyma.02G176000.1.p;Glyma.16G040100.1.p;Glyma.11G249500.1.p;Glyma.11G040500.1.p;Glyma.08G014200.1.p;Glyma.07G101400.1.p;Glyma.02G090800.1.p	Glyma.13G179400.1.p;Glyma.12G230600.1.p;Glyma.06G070600.1.p;Glyma.20G073900.1.p;Glyma.06G285200.1.p;Glyma.16G021800.1.p;Glyma.19G194800.1.p;Glyma.11G125100.1.p;Glyma.07G144500.1.p;Glyma.09G002100.1.p;Glyma.14G098000.1.p;Glyma.11G092300.1.p;Glyma.10G069600.1.p;Glyma.05G089000.1.p;Glyma.05G163800.1.p;Glyma.01G075400.1.p;Glyma.17G253900.1.p;Glyma.07G120900.1.p;Glyma.20G211600.1.p;Glyma.12G212400.1.p…	0.380228	1.18757	0.320174
UNDER	GO:0032550	purine ribonucleoside binding	MOLECULAR_FUNCTION	0.000379918	1.05496e-05	4.97676	11	491	2882	40854	Glyma.11G060300.1.p;Glyma.13G162200.1.p;Glyma.15G102200.1.p;Glyma.05G207500.1.p;Glyma.02G176000.1.p;Glyma.16G040100.1.p;Glyma.11G249500.1.p;Glyma.11G040500.1.p;Glyma.08G014200.1.p;Glyma.07G101400.1.p;Glyma.02G090800.1.p	Glyma.13G179400.1.p;Glyma.12G230600.1.p;Glyma.06G070600.1.p;Glyma.20G073900.1.p;Glyma.06G285200.1.p;Glyma.16G021800.1.p;Glyma.19G194800.1.p;Glyma.11G125100.1.p;Glyma.07G144500.1.p;Glyma.09G002100.1.p;Glyma.14G098000.1.p;Glyma.11G092300.1.p;Glyma.10G069600.1.p;Glyma.05G089000.1.p;Glyma.05G163800.1.p;Glyma.01G075400.1.p;Glyma.17G253900.1.p;Glyma.07G120900.1.p;Glyma.20G211600.1.p;Glyma.12G212400.1.p…	0.380228	1.18757	0.320174
UNDER	GO:0030684	preribosome	CELLULAR_COMPONENT	0.00037995	1.06367e-05	4.97319	0	177	2893	41168		Glyma.02G245400.1.p;Glyma.20G215000.1.p;Glyma.10G232700.1.p;Glyma.17G076700.1.p;Glyma.12G113700.1.p;Glyma.12G167800.1.p;Glyma.02G290200.1.p;Glyma.05G031500.1.p;Glyma.10G175400.1.p;Glyma.10G081400.1.p;Glyma.17G128400.1.p;Glyma.09G125000.1.p;Glyma.15G039500.1.p;Glyma.03G109700.1.p;Glyma.11G114300.1.p;Glyma.11G125100.1.p;Glyma.05G206400.1.p;Glyma.11G152600.1.p;Glyma.19G211500.1.p;Glyma.17G088200.1.p…	0	0.428105	0
UNDER	GO:0019001	guanyl nucleotide binding	MOLECULAR_FUNCTION	0.00037995	1.06388e-05	4.97311	11	492	2882	40853	Glyma.11G060300.1.p;Glyma.13G162200.1.p;Glyma.15G102200.1.p;Glyma.05G207500.1.p;Glyma.02G176000.1.p;Glyma.16G040100.1.p;Glyma.11G249500.1.p;Glyma.11G040500.1.p;Glyma.08G014200.1.p;Glyma.07G101400.1.p;Glyma.02G090800.1.p	Glyma.13G179400.1.p;Glyma.12G230600.1.p;Glyma.06G070600.1.p;Glyma.20G073900.1.p;Glyma.06G285200.1.p;Glyma.16G021800.1.p;Glyma.19G194800.1.p;Glyma.11G125100.1.p;Glyma.07G144500.1.p;Glyma.09G002100.1.p;Glyma.14G098000.1.p;Glyma.11G092300.1.p;Glyma.10G069600.1.p;Glyma.05G089000.1.p;Glyma.05G163800.1.p;Glyma.01G075400.1.p;Glyma.17G253900.1.p;Glyma.07G120900.1.p;Glyma.20G211600.1.p;Glyma.12G212400.1.p…	0.380228	1.18999	0.319523
OVER	GO:0098869	cellular oxidant detoxification	BIOLOGICAL_PROCESS	0.0160199	0.000830123	3.08086	43	343	2850	41002	Glyma.17G052900.1.p;Glyma.03G208200.1.p;Glyma.02G151700.1.p;Glyma.17G198700.1.p;Glyma.06G139300.1.p;Glyma.07G130800.1.p;Glyma.11G161600.1.p;Glyma.09G048400.1.p;Glyma.12G195600.1.p;Glyma.13G346100.1.p;Glyma.06G302700.1.p;Glyma.13G098400.1.p;Glyma.02G261900.1.p;Glyma.10G024600.1.p;Glyma.11G072000.1.p;Glyma.17G061400.1.p;Glyma.17G177800.1.p;Glyma.03G039800.1.p;Glyma.20G047400.1.p;Glyma.09G123800.1.p…	Glyma.02G037800.1.p;Glyma.05G240100.1.p;Glyma.13G088700.1.p;Glyma.02G127200.1.p;Glyma.09G065800.1.p;Glyma.03G038600.1.p;Glyma.09G192800.1.p;Glyma.19G190800.1.p;Glyma.01G164700.1.p;Glyma.05G207100.1.p;Glyma.08G137000.1.p;Glyma.08G018900.1.p;Glyma.01G222700.1.p;Glyma.17G221400.1.p;Glyma.12G081300.1.p;Glyma.11G162100.1.p;Glyma.19G011700.1.p;Glyma.13G070900.1.p;Glyma.06G137900.1.p;Glyma.04G140800.1.p…	1.48635	0.829605	1.79163
UNDER	GO:0090150	establishment of protein localization to membrane	BIOLOGICAL_PROCESS	0.000387684	1.09905e-05	4.95898	0	179	2893	41166		Glyma.09G114200.1.p;Glyma.19G155500.1.p;Glyma.18G011900.1.p;Glyma.07G195900.1.p;Glyma.10G034900.1.p;Glyma.08G008000.1.p;Glyma.11G245300.1.p;Glyma.08G323000.1.p;Glyma.12G004000.1.p;Glyma.20G004400.1.p;Glyma.17G151300.1.p;Glyma.07G079700.1.p;Glyma.11G231800.1.p;Glyma.11G250100.1.p;Glyma.19G124000.1.p;Glyma.18G007000.1.p;Glyma.18G117700.1.p;Glyma.15G229800.1.p;Glyma.13G080100.1.p;Glyma.18G025400.1.p…	0	0.432942	0
UNDER	GO:1905369	endopeptidase complex	CELLULAR_COMPONENT	0.000387684	1.09905e-05	4.95898	0	179	2893	41166		Glyma.11G200000.1.p;Glyma.01G081500.1.p;Glyma.18G071500.1.p;Glyma.17G127100.1.p;Glyma.20G245500.1.p;Glyma.10G295600.1.p;Glyma.16G126300.1.p;Glyma.15G165200.1.p;Glyma.15G112100.1.p;Glyma.14G152900.1.p;Glyma.18G186900.1.p;Glyma.11G093000.1.p;Glyma.06G079600.1.p;Glyma.08G082000.1.p;Glyma.18G050900.1.p;Glyma.20G034600.1.p;Glyma.07G002200.1.p;Glyma.01G105500.1.p;Glyma.01G165100.1.p;Glyma.16G101100.1.p…	0	0.432942	0
OVER	GO:0008643	carbohydrate transport	BIOLOGICAL_PROCESS	1.02357e-06	1.56978e-08	7.80416	42	207	2851	41138	Glyma.07G086000.1.p;Glyma.09G087400.1.p;Glyma.09G263900.1.p;Glyma.06G166800.1.p;Glyma.08G360500.1.p;Glyma.16G157100.1.p;Glyma.10G249500.1.p;Glyma.14G120300.1.p;Glyma.01G238800.1.p;Glyma.04G238100.1.p;Glyma.08G035300.1.p;Glyma.13G298500.1.p;Glyma.08G010000.1.p;Glyma.04G171800.1.p;Glyma.19G232200.1.p;Glyma.05G202700.1.p;Glyma.04G014000.1.p;Glyma.12G216300.1.p;Glyma.08G059700.1.p;Glyma.15G099600.1.p…	Glyma.03G241200.1.p;Glyma.09G284200.1.p;Glyma.16G156800.1.p;Glyma.19G238700.1.p;Glyma.13G037900.1.p;Glyma.14G159900.1.p;Glyma.13G167600.1.p;Glyma.01G044200.1.p;Glyma.13G027000.1.p;Glyma.15G071800.1.p;Glyma.20G091500.1.p;Glyma.13G026800.1.p;Glyma.02G075000.1.p;Glyma.08G266000.1.p;Glyma.11G066400.1.p;Glyma.13G002700.1.p;Glyma.16G157000.1.p;Glyma.09G101100.1.p;Glyma.01G067600.1.p;Glyma.17G119300.1.p…	1.45178	0.500665	2.8997
OVER	GO:0015849	organic acid transport	BIOLOGICAL_PROCESS	0.000151153	3.65603e-06	5.43699	40	237	2853	41108	Glyma.15G006000.1.p;Glyma.06G110200.1.p;Glyma.04G252300.1.p;Glyma.U003600.1.p;Glyma.17G220900.1.p;Glyma.20G101500.1.p;Glyma.10G173400.1.p;Glyma.02G160900.1.p;Glyma.08G254800.1.p;Glyma.12G188500.1.p;Glyma.10G109500.1.p;Glyma.16G059800.1.p;Glyma.13G051100.1.p;Glyma.11G166900.1.p;Glyma.09G102800.1.p;Glyma.17G066900.1.p;Glyma.15G274600.1.p;Glyma.20G181900.1.p;Glyma.20G036300.1.p;Glyma.02G179200.1.p;G…	Glyma.02G070800.1.p;Glyma.15G142900.1.p;Glyma.01G019000.1.p;Glyma.12G094400.1.p;Glyma.U042900.1.p;Glyma.02G303700.1.p;Glyma.10G255300.1.p;Glyma.19G084100.1.p;Glyma.18G277600.1.p;Glyma.17G154300.1.p;Glyma.07G156300.1.p;Glyma.02G147900.1.p;Glyma.18G067700.1.p;Glyma.04G088200.1.p;Glyma.06G156200.1.p;Glyma.08G254200.1.p;Glyma.11G107000.1.p;Glyma.10G287800.1.p;Glyma.19G005900.1.p;Glyma.01G114000.1.p;G…	1.38265	0.573225	2.41205
UNDER	GO:0000724	double-strand break repair via homologous recombination	BIOLOGICAL_PROCESS	0.000424948	1.2195e-05	4.91382	1	217	2892	41128	Glyma.08G083400.1.p	Glyma.01G126400.1.p;Glyma.12G170000.1.p;Glyma.02G161500.1.p;Glyma.03G165600.1.p;Glyma.02G163500.1.p;Glyma.03G112200.1.p;Glyma.19G071600.1.p;Glyma.11G113300.1.p;Glyma.15G208400.1.p;Glyma.09G253000.1.p;Glyma.12G119400.1.p;Glyma.17G078700.1.p;Glyma.13G150500.1.p;Glyma.13G354600.1.p;Glyma.13G027500.1.p;Glyma.19G029000.1.p;Glyma.15G180600.1.p;Glyma.05G065400.1.p;Glyma.11G104200.1.p;Glyma.15G243900.1.p…	0.0345662	0.524852	0.065859
OVER	GO:0006804	obsolete peroxidase reaction	BIOLOGICAL_PROCESS	0.0149584	0.000758404	3.1201	38	294	2855	41051	Glyma.17G052900.1.p;Glyma.03G208200.1.p;Glyma.02G151700.1.p;Glyma.17G198700.1.p;Glyma.07G130800.1.p;Glyma.11G161600.1.p;Glyma.09G048400.1.p;Glyma.12G195600.1.p;Glyma.13G346100.1.p;Glyma.06G302700.1.p;Glyma.13G098400.1.p;Glyma.02G261900.1.p;Glyma.10G024600.1.p;Glyma.11G072000.1.p;Glyma.17G061400.1.p;Glyma.17G177800.1.p;Glyma.03G039800.1.p;Glyma.20G047400.1.p;Glyma.09G123800.1.p;Glyma.18G055400.1.p…	Glyma.02G037800.1.p;Glyma.05G240100.1.p;Glyma.13G088700.1.p;Glyma.02G127200.1.p;Glyma.09G065800.1.p;Glyma.03G038600.1.p;Glyma.09G192800.1.p;Glyma.19G190800.1.p;Glyma.01G164700.1.p;Glyma.05G207100.1.p;Glyma.08G137000.1.p;Glyma.08G018900.1.p;Glyma.01G222700.1.p;Glyma.17G221400.1.p;Glyma.03G082700.1.p;Glyma.11G162100.1.p;Glyma.19G011700.1.p;Glyma.13G070900.1.p;Glyma.06G137900.1.p;Glyma.04G140800.1.p…	1.31352	0.71109	1.84719
OVER	GO:0072593	reactive oxygen species metabolic process	BIOLOGICAL_PROCESS	0.00572965	0.000229	3.64017	35	245	2858	41100	Glyma.17G052900.1.p;Glyma.03G208200.1.p;Glyma.02G151700.1.p;Glyma.17G198700.1.p;Glyma.11G161600.1.p;Glyma.09G048400.1.p;Glyma.12G195600.1.p;Glyma.13G346100.1.p;Glyma.06G302700.1.p;Glyma.13G098400.1.p;Glyma.11G072000.1.p;Glyma.17G061400.1.p;Glyma.17G177800.1.p;Glyma.03G039800.1.p;Glyma.20G047400.1.p;Glyma.18G055400.1.p;Glyma.13G307000.1.p;Glyma.10G022500.1.p;Glyma.05G029200.1.p;Glyma.15G028200.1.p…	Glyma.02G037800.1.p;Glyma.02G127200.1.p;Glyma.04G242000.1.p;Glyma.09G065800.1.p;Glyma.03G038600.1.p;Glyma.09G192800.1.p;Glyma.19G190800.1.p;Glyma.01G164700.1.p;Glyma.17G221400.1.p;Glyma.12G081300.1.p;Glyma.11G162100.1.p;Glyma.06G137900.1.p;Glyma.17G261700.1.p;Glyma.13G106400.1.p;Glyma.02G234000.1.p;Glyma.14G201600.1.p;Glyma.19G198200.1.p;Glyma.19G051400.1.p;Glyma.08G179800.1.p;Glyma.12G101000.1.p…	1.20982	0.592575	2.04163
UNDER	GO:0008135	translation factor activity, RNA binding	MOLECULAR_FUNCTION	0.000470381	1.36628e-05	4.86446	5	338	2888	41007	Glyma.15G102200.1.p;Glyma.06G053200.1.p;Glyma.16G044500.1.p;Glyma.09G166000.1.p;Glyma.02G090800.1.p	Glyma.10G136100.1.p;Glyma.18G192700.1.p;Glyma.10G069000.1.p;Glyma.20G215000.1.p;Glyma.09G063800.1.p;Glyma.07G060900.1.p;Glyma.02G239900.1.p;Glyma.06G141700.1.p;Glyma.12G165500.1.p;Glyma.07G273500.1.p;Glyma.02G092400.1.p;Glyma.02G230600.1.p;Glyma.19G153200.1.p;Glyma.01G054000.1.p;Glyma.09G001900.1.p;Glyma.16G208500.1.p;Glyma.11G232500.1.p;Glyma.03G001900.1.p;Glyma.11G154300.1.p;Glyma.09G196200.1.p…	0.172831	0.817511	0.211411
OVER	GO:0000272	polysaccharide catabolic process	BIOLOGICAL_PROCESS	0.00625308	0.000252099	3.59843	35	247	2858	41098	Glyma.18G012200.1.p;Glyma.03G215900.1.p;Glyma.17G150100.1.p;Glyma.11G101300.1.p;Glyma.13G186100.1.p;Glyma.05G236800.1.p;Glyma.03G216000.1.p;Glyma.06G319100.1.p;Glyma.19G212400.1.p;Glyma.15G223800.1.p;Glyma.15G223500.1.p;Glyma.10G150600.1.p;Glyma.15G098100.1.p;Glyma.19G212500.1.p;Glyma.01G203400.1.p;Glyma.17G071400.1.p;Glyma.12G027200.1.p;Glyma.12G004400.1.p;Glyma.11G039400.1.p;Glyma.02G016400.1.p…	Glyma.09G168300.1.p;Glyma.08G180900.1.p;Glyma.02G286700.1.p;Glyma.06G301500.1.p;Glyma.08G147900.1.p;Glyma.09G038600.1.p;Glyma.07G024600.1.p;Glyma.06G323100.1.p;Glyma.07G125100.1.p;Glyma.01G240300.1.p;Glyma.12G102900.1.p;Glyma.05G044000.1.p;Glyma.19G025500.1.p;Glyma.07G026600.1.p;Glyma.05G190400.1.p;Glyma.17G028600.1.p;Glyma.19G069800.1.p;Glyma.02G299200.1.p;Glyma.19G020200.1.p;Glyma.10G046100.1.p…	1.20982	0.597412	2.0251
UNDER	GO:0001882	nucleoside binding	MOLECULAR_FUNCTION	0.000502254	1.47053e-05	4.83253	12	504	2881	40841	Glyma.11G060300.1.p;Glyma.13G162200.1.p;Glyma.01G006500.1.p;Glyma.15G102200.1.p;Glyma.05G207500.1.p;Glyma.02G176000.1.p;Glyma.16G040100.1.p;Glyma.11G249500.1.p;Glyma.11G040500.1.p;Glyma.08G014200.1.p;Glyma.07G101400.1.p;Glyma.02G090800.1.p	Glyma.13G179400.1.p;Glyma.12G230600.1.p;Glyma.06G070600.1.p;Glyma.20G073900.1.p;Glyma.06G285200.1.p;Glyma.16G021800.1.p;Glyma.19G194800.1.p;Glyma.11G125100.1.p;Glyma.07G144500.1.p;Glyma.09G002100.1.p;Glyma.14G098000.1.p;Glyma.11G092300.1.p;Glyma.10G069600.1.p;Glyma.05G089000.1.p;Glyma.05G163800.1.p;Glyma.01G075400.1.p;Glyma.17G253900.1.p;Glyma.07G120900.1.p;Glyma.20G211600.1.p;Glyma.12G212400.1.p…	0.414794	1.21901	0.340271
OVER	GO:0034219	carbohydrate transmembrane transport	BIOLOGICAL_PROCESS	6.30596e-08	8.4988e-10	9.07064	33	119	2860	41226	Glyma.07G086000.1.p;Glyma.06G166800.1.p;Glyma.08G360500.1.p;Glyma.10G249500.1.p;Glyma.14G120300.1.p;Glyma.01G238800.1.p;Glyma.04G238100.1.p;Glyma.08G035300.1.p;Glyma.13G298500.1.p;Glyma.08G010000.1.p;Glyma.19G232200.1.p;Glyma.05G202700.1.p;Glyma.04G014000.1.p;Glyma.08G059700.1.p;Glyma.15G099600.1.p;Glyma.19G239000.1.p;Glyma.19G152400.1.p;Glyma.12G234500.1.p;Glyma.02G058000.1.p;Glyma.13G213300.1.p…	Glyma.20G082700.1.p;Glyma.08G367300.1.p;Glyma.03G241200.1.p;Glyma.09G284200.1.p;Glyma.04G102800.1.p;Glyma.02G174300.1.p;Glyma.19G238700.1.p;Glyma.05G036500.1.p;Glyma.13G037900.1.p;Glyma.11G119600.1.p;Glyma.17G021600.1.p;Glyma.14G159900.1.p;Glyma.04G015000.1.p;Glyma.14G160100.1.p;Glyma.15G071800.1.p;Glyma.03G149200.1.p;Glyma.08G077200.1.p;Glyma.08G025100.1.p;Glyma.08G266000.1.p;Glyma.11G066400.1.p…	1.14068	0.287822	3.96316
OVER	GO:0042744	hydrogen peroxide catabolic process	BIOLOGICAL_PROCESS	0.000619661	1.88627e-05	4.7244	33	195	2860	41150	Glyma.17G052900.1.p;Glyma.03G208200.1.p;Glyma.02G151700.1.p;Glyma.17G198700.1.p;Glyma.11G161600.1.p;Glyma.09G048400.1.p;Glyma.12G195600.1.p;Glyma.13G346100.1.p;Glyma.06G302700.1.p;Glyma.13G098400.1.p;Glyma.11G072000.1.p;Glyma.17G061400.1.p;Glyma.17G177800.1.p;Glyma.03G039800.1.p;Glyma.20G047400.1.p;Glyma.18G055400.1.p;Glyma.13G307000.1.p;Glyma.10G022500.1.p;Glyma.15G028200.1.p;Glyma.06G302600.1.p…	Glyma.02G037800.1.p;Glyma.02G127200.1.p;Glyma.04G242000.1.p;Glyma.09G065800.1.p;Glyma.03G038600.1.p;Glyma.09G192800.1.p;Glyma.19G190800.1.p;Glyma.01G164700.1.p;Glyma.17G221400.1.p;Glyma.11G162100.1.p;Glyma.06G137900.1.p;Glyma.17G261700.1.p;Glyma.13G106400.1.p;Glyma.02G234000.1.p;Glyma.14G201600.1.p;Glyma.19G198200.1.p;Glyma.19G051400.1.p;Glyma.08G179800.1.p;Glyma.12G101000.1.p;Glyma.14G053600.1.p…	1.14068	0.471641	2.41854
OVER	GO:0042743	hydrogen peroxide metabolic process	BIOLOGICAL_PROCESS	0.000741454	2.31731e-05	4.63502	33	198	2860	41147	Glyma.17G052900.1.p;Glyma.03G208200.1.p;Glyma.02G151700.1.p;Glyma.17G198700.1.p;Glyma.11G161600.1.p;Glyma.09G048400.1.p;Glyma.12G195600.1.p;Glyma.13G346100.1.p;Glyma.06G302700.1.p;Glyma.13G098400.1.p;Glyma.11G072000.1.p;Glyma.17G061400.1.p;Glyma.17G177800.1.p;Glyma.03G039800.1.p;Glyma.20G047400.1.p;Glyma.18G055400.1.p;Glyma.13G307000.1.p;Glyma.10G022500.1.p;Glyma.15G028200.1.p;Glyma.06G302600.1.p…	Glyma.02G037800.1.p;Glyma.02G127200.1.p;Glyma.04G242000.1.p;Glyma.09G065800.1.p;Glyma.03G038600.1.p;Glyma.09G192800.1.p;Glyma.19G190800.1.p;Glyma.01G164700.1.p;Glyma.17G221400.1.p;Glyma.11G162100.1.p;Glyma.06G137900.1.p;Glyma.17G261700.1.p;Glyma.13G106400.1.p;Glyma.02G234000.1.p;Glyma.14G201600.1.p;Glyma.19G198200.1.p;Glyma.19G051400.1.p;Glyma.08G179800.1.p;Glyma.12G101000.1.p;Glyma.14G053600.1.p…	1.14068	0.478897	2.3819
OVER	GO:0000302	response to reactive oxygen species	BIOLOGICAL_PROCESS	4.38181e-07	6.66919e-09	8.17593	32	124	2861	41221	Glyma.10G176400.1.p;Glyma.08G068800.1.p;Glyma.06G157800.1.p;Glyma.17G225000.1.p;Glyma.20G015900.1.p;Glyma.16G206200.1.p;Glyma.02G252800.1.p;Glyma.16G012000.1.p;Glyma.07G200000.1.p;Glyma.01G106800.1.p;Glyma.15G264600.1.p;Glyma.08G068700.1.p;Glyma.02G244300.1.p;Glyma.20G213900.1.p;Glyma.08G067700.1.p;Glyma.14G063700.1.p;Glyma.07G200300.1.p;Glyma.19G011400.1.p;Glyma.20G047400.1.p;Glyma.13G176000.1.p…	Glyma.14G177200.1.p;Glyma.18G022700.1.p;Glyma.01G162400.1.p;Glyma.15G159700.1.p;Glyma.05G134000.1.p;Glyma.01G164700.1.p;Glyma.16G158500.1.p;Glyma.17G127400.1.p;Glyma.01G156600.1.p;Glyma.20G095200.1.p;Glyma.12G081300.1.p;Glyma.05G157400.1.p;Glyma.13G109700.1.p;Glyma.06G145700.1.p;Glyma.19G132600.1.p;Glyma.17G261700.1.p;Glyma.05G076500.1.p;Glyma.13G101400.1.p;Glyma.02G262500.1.p;Glyma.10G193500.1.p…	1.10612	0.299915	3.6881
UNDER	GO:0042255	ribosome assembly	BIOLOGICAL_PROCESS	0.000578053	1.73275e-05	4.76126	0	175	2893	41170		Glyma.18G286400.1.p;Glyma.01G201000.1.p;Glyma.20G215000.1.p;Glyma.19G105700.1.p;Glyma.20G124300.1.p;Glyma.14G060900.1.p;Glyma.05G031500.1.p;Glyma.10G175400.1.p;Glyma.16G028800.1.p;Glyma.13G280200.1.p;Glyma.16G134900.1.p;Glyma.06G325400.1.p;Glyma.18G078500.1.p;Glyma.12G026700.1.p;Glyma.15G271300.1.p;Glyma.19G001100.1.p;Glyma.16G208500.1.p;Glyma.02G080600.1.p;Glyma.13G300200.1.p;Glyma.11G247000.1.p…	0	0.423268	0
OVER	GO:0009064	glutamine family amino acid metabolic process	BIOLOGICAL_PROCESS	0.38014	0.0485096	1.31417	32	314	2861	41031	Glyma.05G231800.1.p;Glyma.20G023400.1.p;Glyma.07G087500.1.p;Glyma.06G020300.1.p;Glyma.08G264800.1.p;Glyma.06G186300.1.p;Glyma.02G234600.1.p;Glyma.11G213000.1.p;Glyma.08G255800.1.p;Glyma.20G154300.1.p;Glyma.20G148800.1.p;Glyma.05G004400.1.p;Glyma.02G088800.1.p;Glyma.03G069400.1.p;Glyma.05G034900.1.p;Glyma.11G171400.1.p;Glyma.18G278800.1.p;Glyma.19G004900.1.p;Glyma.04G007300.1.p;Glyma.12G036200.1.p…	Glyma.06G111200.1.p;Glyma.18G278900.1.p;Glyma.15G140900.1.p;Glyma.12G161500.1.p;Glyma.20G057200.1.p;Glyma.01G031700.1.p;Glyma.17G070700.1.p;Glyma.08G074800.1.p;Glyma.10G248800.1.p;Glyma.06G082400.1.p;Glyma.17G091000.1.p;Glyma.01G162700.1.p;Glyma.15G060700.1.p;Glyma.05G208400.1.p;Glyma.17G033100.1.p;Glyma.08G323300.1.p;Glyma.09G189200.1.p;Glyma.15G063400.1.p;Glyma.15G217500.1.p;Glyma.14G065400.1.p…	1.10612	0.759463	1.45645
UNDER	GO:0015935	small ribosomal subunit	CELLULAR_COMPONENT	0.000584548	1.75901e-05	4.75473	1	210	2892	41135	Glyma.07G088100.1.p	Glyma.05G235600.1.p;Glyma.19G105700.1.p;Glyma.13G369700.1.p;Glyma.16G087700.1.p;Glyma.15G102600.1.p;Glyma.07G214900.1.p;Glyma.13G245200.1.p;Glyma.01G125100.1.p;Glyma.09G001900.1.p;Glyma.06G192500.1.p;Glyma.10G049400.1.p;Glyma.02G221500.1.p;Glyma.02G103600.1.p;Glyma.02G085300.1.p;Glyma.01G158900.1.p;Glyma.08G217700.1.p;Glyma.11G020100.1.p;Glyma.05G052400.1.p;Glyma.05G059600.1.p;Glyma.13G137100.1.p…	0.0345662	0.507921	0.0680543
OVER	GO:0051248	negative regulation of protein metabolic process	BIOLOGICAL_PROCESS	0.00893592	0.000400751	3.39713	31	214	2862	41131	Glyma.03G068200.1.p;Glyma.14G051200.1.p;Glyma.15G146000.1.p;Glyma.09G163700.1.p;Glyma.07G056900.1.p;Glyma.14G038200.1.p;Glyma.11G233300.1.p;Glyma.13G229300.1.p;Glyma.16G211800.1.p;Glyma.02G261900.1.p;Glyma.15G145900.1.p;Glyma.11G253300.1.p;Glyma.06G050300.1.p;Glyma.07G155500.1.p;Glyma.08G341100.1.p;Glyma.16G212500.1.p;Glyma.15G146100.1.p;Glyma.02G266300.1.p;Glyma.07G211300.1.p;Glyma.18G231400.1.p…	Glyma.14G117600.1.p;Glyma.13G160300.1.p;Glyma.17G030400.1.p;Glyma.03G165600.1.p;Glyma.06G036300.1.p;Glyma.08G341400.1.p;Glyma.18G191400.1.p;Glyma.04G009500.1.p;Glyma.01G095000.1.p;Glyma.01G097000.1.p;Glyma.15G145600.1.p;Glyma.12G093100.1.p;Glyma.05G085000.1.p;Glyma.07G203300.1.p;Glyma.11G073400.1.p;Glyma.09G040400.1.p;Glyma.20G205800.1.p;Glyma.09G163600.1.p;Glyma.16G212200.1.p;Glyma.12G017100.1.p…	1.07155	0.517596	2.07025
UNDER	GO:1902494	catalytic complex	CELLULAR_COMPONENT	0.000611829	1.85532e-05	4.73158	118	2454	2775	38891	Glyma.14G071700.1.p;Glyma.10G249800.1.p;Glyma.11G048500.1.p;Glyma.04G243000.1.p;Glyma.02G234600.1.p;Glyma.06G287200.1.p;Glyma.19G136100.1.p;Glyma.11G042200.1.p;Glyma.04G147000.1.p;Glyma.15G015900.1.p;Glyma.12G105600.1.p;Glyma.05G148100.1.p;Glyma.04G190900.1.p;Glyma.19G004900.1.p;Glyma.17G071400.1.p;Glyma.05G170800.1.p;Glyma.06G001400.1.p;Glyma.06G120300.1.p;Glyma.14G020000.1.p;Glyma.10G297900.1.p…	Glyma.04G071700.1.p;Glyma.17G074700.1.p;Glyma.07G190600.1.p;Glyma.19G028800.1.p;Glyma.03G234700.1.p;Glyma.17G127100.1.p;Glyma.05G229800.1.p;Glyma.05G087600.1.p;Glyma.16G071900.1.p;Glyma.04G141500.1.p;Glyma.12G100300.1.p;Glyma.01G105500.1.p;Glyma.09G185700	4.07881	5.93542	0.687198
OVER	GO:0032269	negative regulation of cellular protein metabolic process	BIOLOGICAL_PROCESS	0.00893592	0.000400751	3.39713	31	214	2862	41131	Glyma.03G068200.1.p;Glyma.14G051200.1.p;Glyma.15G146000.1.p;Glyma.09G163700.1.p;Glyma.07G056900.1.p;Glyma.14G038200.1.p;Glyma.11G233300.1.p;Glyma.13G229300.1.p;Glyma.16G211800.1.p;Glyma.02G261900.1.p;Glyma.15G145900.1.p;Glyma.11G253300.1.p;Glyma.06G050300.1.p;Glyma.07G155500.1.p;Glyma.08G341100.1.p;Glyma.16G212500.1.p;Glyma.15G146100.1.p;Glyma.02G266300.1.p;Glyma.07G211300.1.p;Glyma.18G231400.1.p…	Glyma.14G117600.1.p;Glyma.13G160300.1.p;Glyma.17G030400.1.p;Glyma.03G165600.1.p;Glyma.06G036300.1.p;Glyma.08G341400.1.p;Glyma.18G191400.1.p;Glyma.04G009500.1.p;Glyma.01G095000.1.p;Glyma.01G097000.1.p;Glyma.15G145600.1.p;Glyma.12G093100.1.p;Glyma.05G085000.1.p;Glyma.07G203300.1.p;Glyma.11G073400.1.p;Glyma.09G040400.1.p;Glyma.20G205800.1.p;Glyma.09G163600.1.p;Glyma.16G212200.1.p;Glyma.12G017100.1.p…	1.07155	0.517596	2.07025
OVER	GO:0008202	steroid metabolic process	BIOLOGICAL_PROCESS	0.206751	0.0207784	1.68239	31	281	2862	41064	Glyma.05G231800.1.p;Glyma.08G027000.1.p;Glyma.14G031200.1.p;Glyma.07G087500.1.p;Glyma.17G242200.1.p;Glyma.10G293500.1.p;Glyma.09G160900.1.p;Glyma.13G052900.1.p;Glyma.19G132900.1.p;Glyma.02G283400.1.p;Glyma.11G088000.1.p;Glyma.13G262200.1.p;Glyma.05G170400.1.p;Glyma.07G089400.1.p;Glyma.01G216900.1.p;Glyma.01G001500.1.p;Glyma.13G249600.1.p;Glyma.02G256800.1.p;Glyma.11G067700.1.p;Glyma.07G185500.1.p…	Glyma.15G140900.1.p;Glyma.13G253000.1.p;Glyma.20G243500.1.p;Glyma.05G037500.1.p;Glyma.12G141900.1.p;Glyma.17G091000.1.p;Glyma.04G030100.1.p;Glyma.18G272300.1.p;Glyma.17G033100.1.p;Glyma.06G071300.1.p;Glyma.20G009100.1.p;Glyma.13G284200.1.p;Glyma.20G227900.1.p;Glyma.05G220500.1.p;Glyma.11G151600.1.p;Glyma.16G141700.1.p;Glyma.01G152900.1.p;Glyma.13G078900.1.p;Glyma.14G027600.1.p;Glyma.11G103500.1.p…	1.07155	0.679647	1.57663
UNDER	GO:0032549	ribonucleoside binding	MOLECULAR_FUNCTION	0.000646066	1.98136e-05	4.70304	12	500	2881	40845	Glyma.11G060300.1.p;Glyma.13G162200.1.p;Glyma.01G006500.1.p;Glyma.15G102200.1.p;Glyma.05G207500.1.p;Glyma.02G176000.1.p;Glyma.16G040100.1.p;Glyma.11G249500.1.p;Glyma.11G040500.1.p;Glyma.08G014200.1.p;Glyma.07G101400.1.p;Glyma.02G090800.1.p	Glyma.13G179400.1.p;Glyma.12G230600.1.p;Glyma.06G070600.1.p;Glyma.20G073900.1.p;Glyma.06G285200.1.p;Glyma.16G021800.1.p;Glyma.19G194800.1.p;Glyma.11G125100.1.p;Glyma.07G144500.1.p;Glyma.09G002100.1.p;Glyma.14G098000.1.p;Glyma.11G092300.1.p;Glyma.10G069600.1.p;Glyma.05G089000.1.p;Glyma.05G163800.1.p;Glyma.01G075400.1.p;Glyma.17G253900.1.p;Glyma.07G120900.1.p;Glyma.20G211600.1.p;Glyma.12G212400.1.p…	0.414794	1.20934	0.342993
UNDER	GO:0003743	translation initiation factor activity	MOLECULAR_FUNCTION	0.000680862	2.0963e-05	4.67855	2	239	2891	41106	Glyma.06G053200.1.p;Glyma.02G090800.1.p	Glyma.10G136100.1.p;Glyma.20G215000.1.p;Glyma.07G060900.1.p;Glyma.02G239900.1.p;Glyma.02G092400.1.p;Glyma.02G230600.1.p;Glyma.01G054000.1.p;Glyma.09G001900.1.p;Glyma.16G208500.1.p;Glyma.11G232500.1.p;Glyma.03G001900.1.p;Glyma.11G154300.1.p;Glyma.09G196200.1.p;Glyma.U037300.1.p;Glyma.03G227100.1.p;Glyma.04G057600.1.p;Glyma.09G165600.1.p;Glyma.06G231700.1.p;Glyma.06G302800.1.p;Glyma.11G025300.1.p;G…	0.0691324	0.578063	0.119593
OVER	GO:0071396	cellular response to lipid	BIOLOGICAL_PROCESS	0.000646066	1.98166e-05	4.70297	30	170	2863	41175	Glyma.15G146000.1.p;Glyma.15G172500.1.p;Glyma.07G056900.1.p;Glyma.17G073200.1.p;Glyma.08G157900.1.p;Glyma.13G341100.1.p;Glyma.11G233300.1.p;Glyma.13G229300.1.p;Glyma.02G261900.1.p;Glyma.15G145900.1.p;Glyma.07G155500.1.p;Glyma.01G036600.1.p;Glyma.15G146100.1.p;Glyma.08G366900.1.p;Glyma.07G072100.1.p;Glyma.15G146600.1.p;Glyma.02G204700.1.p;Glyma.06G249800.1.p;Glyma.12G016400.1.p;Glyma.02G029400.1.p…	Glyma.20G117800.1.p;Glyma.17G030400.1.p;Glyma.09G048100.1.p;Glyma.15G233600.1.p;Glyma.13G312300.1.p;Glyma.12G058100.1.p;Glyma.17G030100.1.p;Glyma.05G104600.1.p;Glyma.02G151400.1.p;Glyma.15G155400.1.p;Glyma.03G080700.1.p;Glyma.05G207400.1.p;Glyma.19G133900.1.p;Glyma.01G097000.1.p;Glyma.15G145600.1.p;Glyma.11G109000.1.p;Glyma.15G233000.1.p;Glyma.10G289800.1.p;Glyma.09G066500.1.p;Glyma.17G248900.1.p…	1.03699	0.411174	2.52201
UNDER	GO:1901265	nucleoside phosphate binding	MOLECULAR_FUNCTION	0.000704764	2.19446e-05	4.65867	366	6424	2527	34921	Glyma.13G241200.1.p;Glyma.05G128200.1.p;Glyma.08G083300.1.p;Glyma.18G176000.1.p;Glyma.04G103800.1.p;Glyma.16G040100.1.p;Glyma.08G154400.1.p;Glyma.10G241500.1.p;Glyma.20G138100.1.p;Glyma.01G217100.1.p;Glyma.05G158700.1.p;Glyma.13G238700.1.p;Glyma.06G155500.1.p;Glyma.02G176000.1.p;Glyma.15G016100.1.p;Glyma.18G084000.1.p;Glyma.10G166600.1.p;Glyma.16G214800.1.p;Glyma.12G114100.1.p;Glyma.04G079700.1.p…	Glyma.11G247600.1.p;Glyma.07G086500.1.p;Glyma.08G322000.1.p;Glyma.09G261900.1.p;Glyma.05G229800.1.p;Glyma.06G153500.1.p;Glyma.19G060500.1.p;Glyma.11G058000.1.p;Glyma.01G152900.1.p;Glyma.17G198600.1.p;Glyma.16G211000.1.p;Glyma.13G033300.1.p;Glyma.18G083900	12.6512	15.5375	0.814236
UNDER	GO:0000166	nucleotide binding	MOLECULAR_FUNCTION	0.000704764	2.19446e-05	4.65867	366	6424	2527	34921	Glyma.13G241200.1.p;Glyma.05G128200.1.p;Glyma.08G083300.1.p;Glyma.18G176000.1.p;Glyma.04G103800.1.p;Glyma.16G040100.1.p;Glyma.08G154400.1.p;Glyma.10G241500.1.p;Glyma.20G138100.1.p;Glyma.01G217100.1.p;Glyma.05G158700.1.p;Glyma.13G238700.1.p;Glyma.06G155500.1.p;Glyma.02G176000.1.p;Glyma.15G016100.1.p;Glyma.18G084000.1.p;Glyma.10G166600.1.p;Glyma.16G214800.1.p;Glyma.12G114100.1.p;Glyma.04G079700.1.p…	Glyma.11G247600.1.p;Glyma.07G086500.1.p;Glyma.08G322000.1.p;Glyma.09G261900.1.p;Glyma.05G229800.1.p;Glyma.06G153500.1.p;Glyma.19G060500.1.p;Glyma.11G058000.1.p;Glyma.01G152900.1.p;Glyma.17G198600.1.p;Glyma.16G211000.1.p;Glyma.13G033300.1.p;Glyma.18G083900	12.6512	15.5375	0.814236
OVER	GO:0042545	cell wall modification	BIOLOGICAL_PROCESS	1.40112e-05	2.68601e-07	6.57089	29	126	2864	41219	Glyma.03G215900.1.p;Glyma.13G186100.1.p;Glyma.10G075500.1.p;Glyma.05G236800.1.p;Glyma.03G216000.1.p;Glyma.06G319100.1.p;Glyma.19G212400.1.p;Glyma.15G223800.1.p;Glyma.15G223500.1.p;Glyma.10G075400.1.p;Glyma.10G150600.1.p;Glyma.19G212500.1.p;Glyma.02G109600.1.p;Glyma.12G186500.1.p;Glyma.02G200900.1.p;Glyma.13G315000.1.p;Glyma.02G201200.1.p;Glyma.12G004400.1.p;Glyma.10G075600.1.p;Glyma.15G184400.1.p…	Glyma.02G286700.1.p;Glyma.09G076600.1.p;Glyma.02G008300.1.p;Glyma.11G032700.1.p;Glyma.19G220600.1.p;Glyma.08G147900.1.p;Glyma.07G024600.1.p;Glyma.19G145700.1.p;Glyma.15G097400.1.p;Glyma.07G245300.1.p;Glyma.07G125100.1.p;Glyma.01G240300.1.p;Glyma.02G086900.1.p;Glyma.19G025500.1.p;Glyma.07G026600.1.p;Glyma.17G222400.1.p;Glyma.05G190400.1.p;Glyma.14G159600.1.p;Glyma.17G028600.1.p;Glyma.13G115200.1.p…	1.00242	0.304753	3.28929
UNDER	GO:0043596	nuclear replication fork	CELLULAR_COMPONENT	0.000758211	2.37849e-05	4.6237	0	166	2893	41179		Glyma.08G105600.1.p;Glyma.04G179200.1.p;Glyma.14G121100.1.p;Glyma.01G126400.1.p;Glyma.14G176200.1.p;Glyma.05G078800.1.p;Glyma.08G244100.1.p;Glyma.02G161500.1.p;Glyma.15G135000.1.p;Glyma.02G163500.1.p;Glyma.03G112200.1.p;Glyma.14G156900.1.p;Glyma.10G114800.1.p;Glyma.08G268800.1.p;Glyma.15G208400.1.p;Glyma.06G199800.1.p;Glyma.08G079500.1.p;Glyma.10G105700.1.p;Glyma.06G267900.1.p;Glyma.18G009300.1.p…	0	0.4015	0
UNDER	GO:0032991	protein-containing complex	CELLULAR_COMPONENT	0.000934145	2.94125e-05	4.53147	455	7775	2438	33570	Glyma.02G072800.1.p;Glyma.14G071700.1.p;Glyma.04G041200.1.p;Glyma.09G239400.1.p;Glyma.17G157600.1.p;Glyma.02G234600.1.p;Glyma.05G062700.1.p;Glyma.02G010900.1.p;Glyma.02G245100.1.p;Glyma.08G132800.1.p;Glyma.11G042200.1.p;Glyma.13G271700.1.p;Glyma.12G105600.1.p;Glyma.20G047400.1.p;Glyma.04G043800.1.p;Glyma.05G170800.1.p;Glyma.11G087200.1.p;Glyma.08G094900.1.p;Glyma.08G366900.1.p;Glyma.06G120300.1.p…	Glyma.04G071700.1.p;Glyma.08G024700.1.p;Glyma.17G074700.1.p;Glyma.07G190600.1.p;Glyma.07G086500.1.p;Glyma.03G234700.1.p;Glyma.08G322000.1.p;Glyma.20G184200.1.p;Glyma.05G229800.1.p;Glyma.01G050000.1.p;Glyma.02G085900.1.p;Glyma.02G112100.1.p;Glyma.10G227900	15.7276	18.8052	0.836345
UNDER	GO:0015630	microtubule cytoskeleton	CELLULAR_COMPONENT	0.000980061	3.09721e-05	4.50903	9	418	2884	40927	Glyma.02G026600.1.p;Glyma.05G207500.1.p;Glyma.11G179600.1.p;Glyma.10G149500.1.p;Glyma.17G155500.1.p;Glyma.16G040100.1.p;Glyma.17G116000.1.p;Glyma.15G015900.1.p;Glyma.08G014200.1.p	Glyma.19G235400.1.p;Glyma.17G169400.1.p;Glyma.07G086500.1.p;Glyma.19G230100.1.p;Glyma.04G008200.1.p;Glyma.13G030600.1.p;Glyma.08G243100.1.p;Glyma.18G073500.1.p;Glyma.16G111200.1.p;Glyma.09G043100.1.p;Glyma.08G277600.1.p;Glyma.03G124000.1.p;Glyma.20G051200.1.p;Glyma.08G265800.1.p;Glyma.19G077600.1.p;Glyma.11G084500.1.p;Glyma.19G127300.1.p;Glyma.08G316800.1.p;Glyma.01G038400.1.p;Glyma.02G251500.1.p…	0.311096	1.011	0.307709
UNDER	GO:0003697	single-stranded DNA binding	MOLECULAR_FUNCTION	0.000989701	3.13917e-05	4.50318	2	237	2891	41108	Glyma.07G261700.1.p;Glyma.02G170600.1.p	Glyma.08G176000.1.p;Glyma.07G157600.1.p;Glyma.01G126400.1.p;Glyma.15G042000.1.p;Glyma.02G161500.1.p;Glyma.02G163500.1.p;Glyma.03G112200.1.p;Glyma.11G113300.1.p;Glyma.15G208400.1.p;Glyma.14G079700.1.p;Glyma.09G253000.1.p;Glyma.12G119400.1.p;Glyma.17G078700.1.p;Glyma.19G134900.1.p;Glyma.13G150500.1.p;Glyma.13G027500.1.p;Glyma.20G159500.1.p;Glyma.15G180600.1.p;Glyma.05G065400.1.p;Glyma.19G230700.1.p…	0.0691324	0.573225	0.120602
UNDER	GO:0019843	rRNA binding	MOLECULAR_FUNCTION	0.00110065	3.50389e-05	4.45545	0	159	2893	41186		Glyma.13G357900.1.p;Glyma.01G201000.1.p;Glyma.14G122100.1.p;Glyma.05G235600.1.p;Glyma.10G232700.1.p;Glyma.06G089700.1.p;Glyma.01G035700.1.p;Glyma.05G081300.1.p;Glyma.09G077600.1.p;Glyma.14G060900.1.p;Glyma.16G028800.1.p;Glyma.13G245200.1.p;Glyma.09G170900.1.p;Glyma.16G077600.1.p;Glyma.06G192500.1.p;Glyma.13G155500.1.p;Glyma.13G280200.1.p;Glyma.16G134900.1.p;Glyma.18G078500.1.p;Glyma.10G039900.1.p…	0	0.384569	0
OVER	GO:0051259	protein complex oligomerization	BIOLOGICAL_PROCESS	1.12843e-13	7.21083e-16	15.142	28	41	2865	41304	Glyma.10G176400.1.p;Glyma.08G068800.1.p;Glyma.06G157800.1.p;Glyma.17G225000.1.p;Glyma.20G015900.1.p;Glyma.16G206200.1.p;Glyma.02G252800.1.p;Glyma.16G012000.1.p;Glyma.07G200000.1.p;Glyma.01G106800.1.p;Glyma.15G264600.1.p;Glyma.08G068700.1.p;Glyma.02G244300.1.p;Glyma.20G213900.1.p;Glyma.14G063700.1.p;Glyma.07G200300.1.p;Glyma.19G011400.1.p;Glyma.13G176000.1.p;Glyma.13G175700.1.p;Glyma.06G054700.1.p…	Glyma.13G071400.1.p;Glyma.08G015700.1.p;Glyma.18G192000.1.p;Glyma.07G200200.1.p;Glyma.02G076600.1.p;Glyma.15G159700.1.p;Glyma.18G003900.1.p;Glyma.01G020200.1.p;Glyma.13G176300.1.p;Glyma.16G158500.1.p;Glyma.04G054400.1.p;Glyma.17G224900.1.p;Glyma.07G030800.1.p;Glyma.03G065600.1.p;Glyma.07G200600.1.p;Glyma.14G100000.1.p;Glyma.07G043600.1.p;Glyma.11G253000.1.p;Glyma.13G205800.1.p;Glyma.11G187200.1.p…	0.967853	0.0991656	9.75998
UNDER	GO:0006913	nucleocytoplasmic transport	BIOLOGICAL_PROCESS	0.00115074	3.73017e-05	4.42827	1	197	2892	41148	Glyma.14G092900.1.p	Glyma.14G008200.1.p;Glyma.07G081200.1.p;Glyma.20G215000.1.p;Glyma.17G076700.1.p;Glyma.06G070600.1.p;Glyma.15G046000.1.p;Glyma.01G074700.1.p;Glyma.04G039400.1.p;Glyma.16G208500.1.p;Glyma.13G232100.1.p;Glyma.18G005300.1.p;Glyma.04G153300.1.p;Glyma.18G203900.1.p;Glyma.13G264100.1.p;Glyma.14G135700.1.p;Glyma.08G258700.1.p;Glyma.11G090900.1.p;Glyma.04G126700.1.p;Glyma.02G305200.1.p;Glyma.19G227100.1.p…	0.0345662	0.476478	0.0725451
UNDER	GO:0051169	nuclear transport	BIOLOGICAL_PROCESS	0.00115074	3.73017e-05	4.42827	1	197	2892	41148	Glyma.14G092900.1.p	Glyma.14G008200.1.p;Glyma.07G081200.1.p;Glyma.20G215000.1.p;Glyma.17G076700.1.p;Glyma.06G070600.1.p;Glyma.15G046000.1.p;Glyma.01G074700.1.p;Glyma.04G039400.1.p;Glyma.16G208500.1.p;Glyma.13G232100.1.p;Glyma.18G005300.1.p;Glyma.04G153300.1.p;Glyma.18G203900.1.p;Glyma.13G264100.1.p;Glyma.14G135700.1.p;Glyma.08G258700.1.p;Glyma.11G090900.1.p;Glyma.04G126700.1.p;Glyma.02G305200.1.p;Glyma.19G227100.1.p…	0.0345662	0.476478	0.0725451
OVER	GO:1903825	organic acid transmembrane transport	BIOLOGICAL_PROCESS	0.0103977	0.000490468	3.30939	28	188	2865	41157	Glyma.15G006000.1.p;Glyma.06G110200.1.p;Glyma.04G252300.1.p;Glyma.U003600.1.p;Glyma.17G220900.1.p;Glyma.02G160900.1.p;Glyma.08G254800.1.p;Glyma.10G109500.1.p;Glyma.16G059800.1.p;Glyma.13G051100.1.p;Glyma.11G166900.1.p;Glyma.17G066900.1.p;Glyma.20G181900.1.p;Glyma.20G036300.1.p;Glyma.02G179200.1.p;Glyma.12G084500.1.p;Glyma.11G086700.1.p;Glyma.02G260300.1.p;Glyma.10G269700.1.p;Glyma.13G093500.1.p;G…	Glyma.09G197800.1.p;Glyma.02G070800.1.p;Glyma.15G142900.1.p;Glyma.01G019000.1.p;Glyma.08G272600.1.p;Glyma.13G031600.1.p;Glyma.05G043000.1.p;Glyma.02G303700.1.p;Glyma.10G255300.1.p;Glyma.19G084100.1.p;Glyma.18G277600.1.p;Glyma.01G161100.1.p;Glyma.18G022400.1.p;Glyma.07G156300.1.p;Glyma.01G084800.1.p;Glyma.19G203200.1.p;Glyma.18G067700.1.p;Glyma.04G088200.1.p;Glyma.08G254200.1.p;Glyma.09G257300.1.p…	0.967853	0.45471	2.12851
OVER	GO:1905039	carboxylic acid transmembrane transport	BIOLOGICAL_PROCESS	0.0103977	0.000490468	3.30939	28	188	2865	41157	Glyma.15G006000.1.p;Glyma.06G110200.1.p;Glyma.04G252300.1.p;Glyma.U003600.1.p;Glyma.17G220900.1.p;Glyma.02G160900.1.p;Glyma.08G254800.1.p;Glyma.10G109500.1.p;Glyma.16G059800.1.p;Glyma.13G051100.1.p;Glyma.11G166900.1.p;Glyma.17G066900.1.p;Glyma.20G181900.1.p;Glyma.20G036300.1.p;Glyma.02G179200.1.p;Glyma.12G084500.1.p;Glyma.11G086700.1.p;Glyma.02G260300.1.p;Glyma.10G269700.1.p;Glyma.13G093500.1.p;G…	Glyma.09G197800.1.p;Glyma.02G070800.1.p;Glyma.15G142900.1.p;Glyma.01G019000.1.p;Glyma.08G272600.1.p;Glyma.13G031600.1.p;Glyma.05G043000.1.p;Glyma.02G303700.1.p;Glyma.10G255300.1.p;Glyma.19G084100.1.p;Glyma.18G277600.1.p;Glyma.01G161100.1.p;Glyma.18G022400.1.p;Glyma.07G156300.1.p;Glyma.01G084800.1.p;Glyma.19G203200.1.p;Glyma.18G067700.1.p;Glyma.04G088200.1.p;Glyma.08G254200.1.p;Glyma.09G257300.1.p…	0.967853	0.45471	2.12851
UNDER	GO:0000502	proteasome complex	CELLULAR_COMPONENT	0.00116883	3.80241e-05	4.41994	0	163	2893	41182		Glyma.11G200000.1.p;Glyma.01G081500.1.p;Glyma.18G071500.1.p;Glyma.17G127100.1.p;Glyma.20G245500.1.p;Glyma.10G295600.1.p;Glyma.16G126300.1.p;Glyma.15G165200.1.p;Glyma.15G112100.1.p;Glyma.14G152900.1.p;Glyma.18G186900.1.p;Glyma.11G093000.1.p;Glyma.06G079600.1.p;Glyma.08G082000.1.p;Glyma.18G050900.1.p;Glyma.07G002200.1.p;Glyma.01G105500.1.p;Glyma.01G165100.1.p;Glyma.12G162200.1.p;Glyma.05G079000.1.p…	0	0.394244	0
UNDER	GO:0005856	cytoskeleton	CELLULAR_COMPONENT	0.00119653	3.9064e-05	4.40822	21	679	2872	40666	Glyma.07G220200.1.p;Glyma.20G001000.1.p;Glyma.11G179600.1.p;Glyma.08G094900.1.p;Glyma.10G149500.1.p;Glyma.17G155500.1.p;Glyma.16G040100.1.p;Glyma.15G020700.1.p;Glyma.07G267400.1.p;Glyma.08G158800.1.p;Glyma.08G161500.1.p;Glyma.17G116000.1.p;Glyma.02G026600.1.p;Glyma.05G207500.1.p;Glyma.12G031700.1.p;Glyma.03G248800.1.p;Glyma.15G015900.1.p;Glyma.15G266300.1.p;Glyma.19G246400.1.p;Glyma.08G014200.1.p…	Glyma.19G235400.1.p;Glyma.17G169400.1.p;Glyma.07G086500.1.p;Glyma.19G230100.1.p;Glyma.04G008200.1.p;Glyma.13G030600.1.p;Glyma.08G243100.1.p;Glyma.18G073500.1.p;Glyma.16G111200.1.p;Glyma.09G043100.1.p;Glyma.08G277600.1.p;Glyma.03G124000.1.p;Glyma.20G051200.1.p;Glyma.08G265800.1.p;Glyma.07G085200.1.p;Glyma.19G077600.1.p;Glyma.11G084500.1.p;Glyma.19G127300.1.p;Glyma.09G002100.1.p;Glyma.08G316800.1.p…	0.72589	1.64228	0.442002
OVER	GO:1901657	glycosyl compound metabolic process	BIOLOGICAL_PROCESS	0.071286	0.00543321	2.26494	27	212	2866	41133	Glyma.09G080100.1.p;Glyma.08G283100.1.p;Glyma.03G193800.1.p;Glyma.19G141200.1.p;Glyma.02G130200.1.p;Glyma.08G255800.1.p;Glyma.16G008400.1.p;Glyma.02G088800.1.p;Glyma.19G193700.1.p;Glyma.05G148100.1.p;Glyma.18G018600.1.p;Glyma.18G278800.1.p;Glyma.04G007300.1.p;Glyma.12G036200.1.p;Glyma.08G105000.1.p;Glyma.17G027300.1.p;Glyma.03G138200.1.p;Glyma.08G066900.1.p;Glyma.09G222700.1.p;Glyma.07G039600.1.p…	Glyma.01G007200.1.p;Glyma.13G117500.1.p;Glyma.05G208400.1.p;Glyma.11G095600.1.p;Glyma.20G059200.1.p;Glyma.12G160200.1.p;Glyma.07G260400.1.p;Glyma.10G032900.1.p;Glyma.20G171100.1.p;Glyma.05G070500.1.p;Glyma.05G216700.1.p;Glyma.08G200600.1.p;Glyma.19G182400.1.p;Glyma.17G013500.1.p;Glyma.06G218300.1.p;Glyma.13G343000.1.p;Glyma.02G182400.1.p;Glyma.20G015500.1.p;Glyma.07G115900.1.p;Glyma.02G038000.1.p…	0.933287	0.512758	1.82013
OVER	GO:0006694	steroid biosynthetic process	BIOLOGICAL_PROCESS	0.220784	0.02311	1.6362	27	236	2866	41109	Glyma.05G231800.1.p;Glyma.08G027000.1.p;Glyma.14G031200.1.p;Glyma.07G087500.1.p;Glyma.17G242200.1.p;Glyma.10G293500.1.p;Glyma.09G160900.1.p;Glyma.13G052900.1.p;Glyma.19G132900.1.p;Glyma.02G283400.1.p;Glyma.11G088000.1.p;Glyma.13G262200.1.p;Glyma.07G089400.1.p;Glyma.01G216900.1.p;Glyma.01G001500.1.p;Glyma.13G249600.1.p;Glyma.02G256800.1.p;Glyma.11G067700.1.p;Glyma.07G185500.1.p;Glyma.07G010700.1.p…	Glyma.15G140900.1.p;Glyma.13G253000.1.p;Glyma.20G243500.1.p;Glyma.05G037500.1.p;Glyma.12G141900.1.p;Glyma.17G091000.1.p;Glyma.18G272300.1.p;Glyma.17G033100.1.p;Glyma.06G071300.1.p;Glyma.20G009100.1.p;Glyma.13G284200.1.p;Glyma.20G227900.1.p;Glyma.11G151600.1.p;Glyma.16G141700.1.p;Glyma.01G152900.1.p;Glyma.13G078900.1.p;Glyma.08G063700.1.p;Glyma.09G189200.1.p;Glyma.17G179800.1.p;Glyma.11G112000.1.p…	0.933287	0.570807	1.63503
UNDER	GO:0000725	recombinational repair	BIOLOGICAL_PROCESS	0.00131451	4.35269e-05	4.36124	2	228	2891	41117	Glyma.08G083400.1.p;Glyma.06G321200.1.p	Glyma.01G126400.1.p;Glyma.12G170000.1.p;Glyma.02G161500.1.p;Glyma.03G165600.1.p;Glyma.02G163500.1.p;Glyma.03G112200.1.p;Glyma.19G071600.1.p;Glyma.11G113300.1.p;Glyma.15G208400.1.p;Glyma.09G253000.1.p;Glyma.12G119400.1.p;Glyma.17G078700.1.p;Glyma.13G353300.1.p;Glyma.13G150500.1.p;Glyma.13G354600.1.p;Glyma.13G027500.1.p;Glyma.19G029000.1.p;Glyma.15G180600.1.p;Glyma.05G065400.1.p;Glyma.11G104200.1.p…	0.0691324	0.551457	0.125363
UNDER	GO:0009526	plastid envelope	CELLULAR_COMPONENT	0.00131451	4.34611e-05	4.3619	9	417	2884	40928	Glyma.13G162200.1.p;Glyma.14G104100.1.p;Glyma.08G274800.1.p;Glyma.02G275800.1.p;Glyma.17G221900.1.p;Glyma.15G011500.1.p;Glyma.08G086600.1.p;Glyma.09G065300.1.p;Glyma.02G055200.1.p	Glyma.09G114200.1.p;Glyma.15G142900.1.p;Glyma.14G124100.1.p;Glyma.12G163500.1.p;Glyma.15G203100.1.p;Glyma.11G121100.1.p;Glyma.06G153500.1.p;Glyma.10G111800.1.p;Glyma.09G210500.1.p;Glyma.09G263300.1.p;Glyma.12G232000.1.p;Glyma.19G094500.1.p;Glyma.18G202600.1.p;Glyma.05G048000.1.p;Glyma.18G049600.1.p;Glyma.14G195600.1.p;Glyma.01G115900.1.p;Glyma.17G130100.1.p;Glyma.16G162600.1.p;Glyma.17G255300.1.p…	0.311096	1.00859	0.308447
UNDER	GO:0051640	organelle localization	BIOLOGICAL_PROCESS	0.0013722	4.55966e-05	4.34107	3	261	2890	41084	Glyma.08G077800.1.p;Glyma.15G067100.1.p;Glyma.04G038600.1.p	Glyma.08G152400.1.p;Glyma.20G215000.1.p;Glyma.11G114600.1.p;Glyma.01G209300.1.p;Glyma.06G123000.1.p;Glyma.07G195900.1.p;Glyma.03G039900.1.p;Glyma.06G039600.1.p;Glyma.17G076700.1.p;Glyma.07G162100.1.p;Glyma.06G073900.1.p;Glyma.10G082400.1.p;Glyma.17G005200.1.p;Glyma.20G111200.1.p;Glyma.18G146600.1.p;Glyma.16G154200.1.p;Glyma.16G208500.1.p;Glyma.03G104400.1.p;Glyma.01G096300.1.p;Glyma.10G106700.1.p…	0.103699	0.631273	0.164269
UNDER	GO:0099080	supramolecular complex	CELLULAR_COMPONENT	0.00142227	4.74255e-05	4.32399	14	523	2879	40822	Glyma.11G179600.1.p;Glyma.10G149500.1.p;Glyma.17G155500.1.p;Glyma.16G040100.1.p;Glyma.06G053200.1.p;Glyma.13G082100.1.p;Glyma.17G116000.1.p;Glyma.14G163000.1.p;Glyma.02G026600.1.p;Glyma.19G046400.1.p;Glyma.05G207500.1.p;Glyma.15G255200.1.p;Glyma.15G015900.1.p;Glyma.08G014200.1.p	Glyma.19G235400.1.p;Glyma.14G008200.1.p;Glyma.05G040000.1.p;Glyma.10G043400.1.p;Glyma.17G169400.1.p;Glyma.07G086500.1.p;Glyma.19G230100.1.p;Glyma.04G008200.1.p;Glyma.13G030600.1.p;Glyma.08G243100.1.p;Glyma.18G073500.1.p;Glyma.16G111200.1.p;Glyma.09G043100.1.p;Glyma.08G277600.1.p;Glyma.20G051200.1.p;Glyma.01G038400.1.p;Glyma.02G251500.1.p;Glyma.09G184400.1.p;Glyma.17G136700.1.p;Glyma.06G318000.1.p…	0.483927	1.26497	0.382561
UNDER	GO:0006091	generation of precursor metabolites and energy	BIOLOGICAL_PROCESS	0.00142971	4.78396e-05	4.32021	47	1172	2846	40173	Glyma.05G231800.1.p;Glyma.07G087500.1.p;Glyma.13G065400.1.p;Glyma.12G210600.1.p;Glyma.19G207400.1.p;Glyma.10G293500.1.p;Glyma.18G134600.1.p;Glyma.11G061300.1.p;Glyma.10G290100.1.p;Glyma.13G336800.1.p;Glyma.13G097900.1.p;Glyma.05G218400.1.p;Glyma.19G020700.1.p;Glyma.07G013800.1.p;Glyma.19G077300.1.p;Glyma.10G173100.1.p;Glyma.12G094100.1.p;Glyma.13G154000.1.p;Glyma.13G340300.1.p;Glyma.16G017200.1.p…	Glyma.07G074700.1.p;Glyma.04G038700.1.p;Glyma.11G247600.1.p;Glyma.15G275900.1.p;Glyma.12G072800.1.p;Glyma.07G029900.1.p;Glyma.20G243500.1.p;Glyma.13G151800.1.p;Glyma.02G241100.1.p;Glyma.14G101800.1.p;Glyma.16G094200.1.p;Glyma.10G044700.1.p;Glyma.13G174100.1.p;Glyma.U010400.1.p;Glyma.01G091000.1.p;Glyma.04G142800.1.p;Glyma.14G196900.1.p;Glyma.19G128600.1.p;Glyma.17G073400.1.p;Glyma.08G007300.1.p;G…	1.62461	2.83468	0.573119
OVER	GO:0071669	plant-type cell wall organization or biogenesis	BIOLOGICAL_PROCESS	0.239546	0.0259256	1.58627	27	243	2866	41102	Glyma.14G221500.1.p;Glyma.12G191500.1.p;Glyma.12G207600.1.p;Glyma.08G362500.1.p;Glyma.19G033800.1.p;Glyma.18G054000.1.p;Glyma.12G150900.1.p;Glyma.02G105400.1.p;Glyma.03G225900.1.p;Glyma.09G103000.1.p;Glyma.14G203900.1.p;Glyma.06G021700.1.p;Glyma.04G021600.1.p;Glyma.08G249700.1.p;Glyma.12G111100.1.p;Glyma.20G033900.1.p;Glyma.13G293500.1.p;Glyma.01G214400.1.p;Glyma.10G140200.1.p;Glyma.02G080900.1.p…	Glyma.07G236500.1.p;Glyma.08G119400.1.p;Glyma.06G163300.1.p;Glyma.01G189000.1.p;Glyma.U001300.1.p;Glyma.06G021800.1.p;Glyma.13G310300.1.p;Glyma.18G006000.1.p;Glyma.02G307700.1.p;Glyma.09G208200.1.p;Glyma.04G067900.1.p;Glyma.11G091000.1.p;Glyma.07G202000.1.p;Glyma.05G060700.1.p;Glyma.01G232500.1.p;Glyma.10G039600.1.p;Glyma.01G153600.1.p;Glyma.05G147600.1.p;Glyma.12G070200.1.p;Glyma.02G286100.1.p;G…	0.933287	0.587737	1.58793
OVER	GO:0000160	phosphorelay signal transduction system	BIOLOGICAL_PROCESS	0.000392844	1.11824e-05	4.95147	26	131	2867	41214	Glyma.03G251700.1.p;Glyma.15G145200.1.p;Glyma.11G078300.1.p;Glyma.04G228300.1.p;Glyma.05G033000.1.p;Glyma.03G130000.1.p;Glyma.15G236200.1.p;Glyma.10G157800.1.p;Glyma.16G125100.1.p;Glyma.05G148100.1.p;Glyma.03G219100.1.p;Glyma.08G105000.1.p;Glyma.17G220800.1.p;Glyma.20G230800.1.p;Glyma.04G166300.1.p;Glyma.03G130600.1.p;Glyma.01G164800.1.p;Glyma.19G239100.1.p;Glyma.06G136600.1.p;Glyma.19G132300.1.p…	Glyma.05G115400.1.p;Glyma.20G202200.1.p;Glyma.19G049400.1.p;Glyma.03G170100.1.p;Glyma.07G030100.1.p;Glyma.02G085900.1.p;Glyma.10G167300.1.p;Glyma.17G217100.1.p;Glyma.08G201100.1.p;Glyma.19G132600.1.p;Glyma.11G041200.1.p;Glyma.06G088100.1.p;Glyma.16G198800.1.p;Glyma.U034500.1.p;Glyma.10G048100.1.p;Glyma.19G171400.1.p;Glyma.07G171200.1.p;Glyma.08G100900.1.p;Glyma.03G017700.1.p;Glyma.11G187300.1.p;G…	0.898721	0.316846	2.83646
UNDER	GO:0000781	chromosome, telomeric region	CELLULAR_COMPONENT	0.00155024	5.25933e-05	4.27907	0	154	2893	41191		Glyma.04G179200.1.p;Glyma.08G176000.1.p;Glyma.14G121100.1.p;Glyma.01G126400.1.p;Glyma.05G078800.1.p;Glyma.08G244100.1.p;Glyma.02G161500.1.p;Glyma.20G248800.1.p;Glyma.02G163500.1.p;Glyma.03G112200.1.p;Glyma.14G156900.1.p;Glyma.10G114800.1.p;Glyma.08G268800.1.p;Glyma.15G208400.1.p;Glyma.10G105700.1.p;Glyma.06G267900.1.p;Glyma.09G253000.1.p;Glyma.12G119400.1.p;Glyma.17G078700.1.p;Glyma.13G150500.1.p…	0	0.372476	0
OVER	GO:0003333	amino acid transmembrane transport	BIOLOGICAL_PROCESS	0.0122025	0.000596867	3.22412	26	167	2867	41178	Glyma.15G006000.1.p;Glyma.06G110200.1.p;Glyma.04G252300.1.p;Glyma.U003600.1.p;Glyma.17G220900.1.p;Glyma.02G160900.1.p;Glyma.08G254800.1.p;Glyma.10G109500.1.p;Glyma.13G051100.1.p;Glyma.11G166900.1.p;Glyma.17G066900.1.p;Glyma.20G181900.1.p;Glyma.20G036300.1.p;Glyma.02G179200.1.p;Glyma.12G084500.1.p;Glyma.11G086700.1.p;Glyma.02G260300.1.p;Glyma.10G269700.1.p;Glyma.13G093500.1.p;Glyma.11G166500.1.p;G…	Glyma.09G197800.1.p;Glyma.02G070800.1.p;Glyma.15G142900.1.p;Glyma.01G019000.1.p;Glyma.08G272600.1.p;Glyma.13G031600.1.p;Glyma.05G043000.1.p;Glyma.02G303700.1.p;Glyma.10G255300.1.p;Glyma.19G084100.1.p;Glyma.18G277600.1.p;Glyma.01G161100.1.p;Glyma.18G022400.1.p;Glyma.01G084800.1.p;Glyma.19G203200.1.p;Glyma.18G067700.1.p;Glyma.04G088200.1.p;Glyma.08G254200.1.p;Glyma.09G257300.1.p;Glyma.11G106000.1.p…	0.898721	0.403918	2.22501
OVER	GO:0006865	amino acid transport	BIOLOGICAL_PROCESS	0.0263288	0.00150503	2.82246	26	179	2867	41166	Glyma.15G006000.1.p;Glyma.06G110200.1.p;Glyma.04G252300.1.p;Glyma.U003600.1.p;Glyma.17G220900.1.p;Glyma.02G160900.1.p;Glyma.08G254800.1.p;Glyma.10G109500.1.p;Glyma.13G051100.1.p;Glyma.11G166900.1.p;Glyma.17G066900.1.p;Glyma.20G181900.1.p;Glyma.20G036300.1.p;Glyma.02G179200.1.p;Glyma.12G084500.1.p;Glyma.11G086700.1.p;Glyma.02G260300.1.p;Glyma.10G269700.1.p;Glyma.13G093500.1.p;Glyma.11G166500.1.p;G…	Glyma.09G197800.1.p;Glyma.02G070800.1.p;Glyma.15G142900.1.p;Glyma.01G019000.1.p;Glyma.08G272600.1.p;Glyma.13G031600.1.p;Glyma.U042900.1.p;Glyma.05G043000.1.p;Glyma.02G303700.1.p;Glyma.10G255300.1.p;Glyma.19G084100.1.p;Glyma.18G277600.1.p;Glyma.01G161100.1.p;Glyma.18G022400.1.p;Glyma.16G065800.1.p;Glyma.01G084800.1.p;Glyma.19G203200.1.p;Glyma.18G067700.1.p;Glyma.04G088200.1.p;Glyma.06G156200.1.p;G…	0.898721	0.432942	2.07584
OVER	GO:0051346	negative regulation of hydrolase activity	BIOLOGICAL_PROCESS	0.00205191	7.22351e-05	4.14125	25	137	2868	41208	Glyma.03G068200.1.p;Glyma.15G146000.1.p;Glyma.09G163700.1.p;Glyma.07G056900.1.p;Glyma.14G038200.1.p;Glyma.11G233300.1.p;Glyma.13G229300.1.p;Glyma.16G211800.1.p;Glyma.02G261900.1.p;Glyma.15G145900.1.p;Glyma.11G253300.1.p;Glyma.07G155500.1.p;Glyma.08G341100.1.p;Glyma.16G212500.1.p;Glyma.15G146100.1.p;Glyma.18G231400.1.p;Glyma.15G146600.1.p;Glyma.06G249800.1.p;Glyma.07G266000.1.p;Glyma.18G206000.1.p…	Glyma.08G341700.1.p;Glyma.14G117600.1.p;Glyma.09G155500.1.p;Glyma.17G030400.1.p;Glyma.17G030100.1.p;Glyma.06G036300.1.p;Glyma.08G341400.1.p;Glyma.18G191400.1.p;Glyma.01G095000.1.p;Glyma.01G097000.1.p;Glyma.15G145600.1.p;Glyma.15G227500.1.p;Glyma.09G040400.1.p;Glyma.20G205800.1.p;Glyma.13G189500.1.p;Glyma.09G163600.1.p;Glyma.16G212200.1.p;Glyma.20G157200.1.p;Glyma.18G231600.1.p;Glyma.02G109400.1.p…	0.864155	0.331358	2.60792
OVER	GO:0010393	galacturonan metabolic process	BIOLOGICAL_PROCESS	0.118874	0.0103446	1.98528	25	203	2868	41142	Glyma.18G012200.1.p;Glyma.03G215900.1.p;Glyma.13G186100.1.p;Glyma.05G236800.1.p;Glyma.03G216000.1.p;Glyma.06G319100.1.p;Glyma.19G212400.1.p;Glyma.15G223800.1.p;Glyma.15G223500.1.p;Glyma.10G150600.1.p;Glyma.19G212500.1.p;Glyma.12G004400.1.p;Glyma.15G184400.1.p;Glyma.13G186000.1.p;Glyma.18G175300.1.p;Glyma.09G006000.1.p;Glyma.09G077100.1.p;Glyma.08G356800.1.p;Glyma.04G119100.1.p;Glyma.17G044700.1.p…	Glyma.02G286700.1.p;Glyma.08G147900.1.p;Glyma.07G024600.1.p;Glyma.07G125100.1.p;Glyma.01G240300.1.p;Glyma.05G044000.1.p;Glyma.19G025500.1.p;Glyma.09G269900.1.p;Glyma.07G026600.1.p;Glyma.05G190400.1.p;Glyma.17G028600.1.p;Glyma.06G266900.1.p;Glyma.18G220200.1.p;Glyma.11G091000.1.p;Glyma.02G299200.1.p;Glyma.19G020200.1.p;Glyma.10G046100.1.p;Glyma.03G029000.1.p;Glyma.18G262500.1.p;Glyma.10G125000.1.p…	0.864155	0.49099	1.76002
UNDER	GO:0071806	protein transmembrane transport	BIOLOGICAL_PROCESS	0.00163885	5.6361e-05	4.24902	0	157	2893	41188		Glyma.09G114200.1.p;Glyma.19G155500.1.p;Glyma.05G241100.1.p;Glyma.08G192700.1.p;Glyma.16G008100.1.p;Glyma.11G125400.1.p;Glyma.08G323000.1.p;Glyma.08G322000.1.p;Glyma.17G151300.1.p;Glyma.03G247200.1.p;Glyma.18G117700.1.p;Glyma.10G232400.1.p;Glyma.10G118500.1.p;Glyma.20G223900.1.p;Glyma.12G168500.1.p;Glyma.04G157300.1.p;Glyma.11G162400.1.p;Glyma.12G106600.1.p;Glyma.04G081200.1.p;Glyma.04G138500.1.p…	0	0.379732	0
UNDER	GO:0016787	hydrolase activity	MOLECULAR_FUNCTION	0.00171404	5.9146e-05	4.22807	431	7358	2462	33987	Glyma.02G030500.1.p;Glyma.14G071700.1.p;Glyma.09G080100.1.p;Glyma.02G009300.1.p;Glyma.16G040100.1.p;Glyma.17G036400.1.p;Glyma.17G103500.1.p;Glyma.03G216000.1.p;Glyma.16G008400.1.p;Glyma.09G069800.1.p;Glyma.01G027900.1.p;Glyma.07G256100.1.p;Glyma.15G098100.1.p;Glyma.12G178000.1.p;Glyma.19G065800.1.p;Glyma.19G132900.1.p;Glyma.05G224500.1.p;Glyma.09G193500.1.p;Glyma.07G261700.1.p;Glyma.20G043400.1.p…	Glyma.10G001100.1.p;Glyma.09G168300.1.p;Glyma.17G074700.1.p;Glyma.07G086500.1.p;Glyma.18G119400.1.p;Glyma.03G234700.1.p;Glyma.07G097000.1.p;Glyma.06G249500.1.p;Glyma.18G012900.1.p;Glyma.06G153500.1.p;Glyma.U010400.1.p;Glyma.19G069800.1.p;Glyma.15G017900.1	14.898	17.7966	0.837128
UNDER	GO:0048193	Golgi vesicle transport	BIOLOGICAL_PROCESS	0.00172011	5.97552e-05	4.22362	6	335	2887	41010	Glyma.10G236500.1.p;Glyma.20G083500.1.p;Glyma.02G111000.1.p;Glyma.18G001400.1.p;Glyma.11G040500.1.p;Glyma.17G063600.1.p	Glyma.13G004100.1.p;Glyma.11G240300.1.p;Glyma.10G257300.1.p;Glyma.16G082400.1.p;Glyma.11G114600.1.p;Glyma.01G209300.1.p;Glyma.05G047300.1.p;Glyma.07G195900.1.p;Glyma.07G091000.1.p;Glyma.07G162100.1.p;Glyma.17G129100.1.p;Glyma.09G084100.1.p;Glyma.03G110200.1.p;Glyma.04G034700.1.p;Glyma.11G118600.1.p;Glyma.18G031200.1.p;Glyma.08G351200.1.p;Glyma.06G073900.1.p;Glyma.10G243500.1.p;Glyma.17G206000.1.p…	0.207397	0.810255	0.255965
UNDER	GO:0006261	DNA-dependent DNA replication	BIOLOGICAL_PROCESS	0.00172011	5.97552e-05	4.22362	6	335	2887	41010	Glyma.08G282900.1.p;Glyma.15G036500.1.p;Glyma.04G191200.1.p;Glyma.08G083400.1.p;Glyma.02G170600.1.p;Glyma.08G358900.1.p	Glyma.02G137000.1.p;Glyma.08G105600.1.p;Glyma.15G038800.1.p;Glyma.07G157600.1.p;Glyma.01G126400.1.p;Glyma.14G176200.1.p;Glyma.12G170000.1.p;Glyma.04G201000.1.p;Glyma.02G161500.1.p;Glyma.11G070700.1.p;Glyma.02G163500.1.p;Glyma.03G112200.1.p;Glyma.14G191600.1.p;Glyma.14G009500.1.p;Glyma.02G090400.1.p;Glyma.11G113300.1.p;Glyma.15G208400.1.p;Glyma.06G199800.1.p;Glyma.08G079500.1.p;Glyma.08G334900.1.p…	0.207397	0.810255	0.255965
UNDER	GO:0006090	pyruvate metabolic process	BIOLOGICAL_PROCESS	0.00176606	6.15567e-05	4.21072	11	451	2882	40894	Glyma.05G231800.1.p;Glyma.06G193500.1.p;Glyma.19G020700.1.p;Glyma.15G016100.1.p;Glyma.07G087500.1.p;Glyma.13G261400.1.p;Glyma.08G182300.1.p;Glyma.08G175800.1.p;Glyma.02G131500.1.p;Glyma.17G128000.1.p;Glyma.08G034300.1.p	Glyma.07G074700.1.p;Glyma.08G097100.1.p;Glyma.17G020600.1.p;Glyma.11G247600.1.p;Glyma.19G028800.1.p;Glyma.18G261800.1.p;Glyma.12G072800.1.p;Glyma.13G151800.1.p;Glyma.05G037500.1.p;Glyma.U013100.1.p;Glyma.09G176100.1.p;Glyma.04G104500.1.p;Glyma.09G189200.1.p;Glyma.05G228500.1.p;Glyma.16G168000.1.p;Glyma.01G051800.1.p;Glyma.15G204400.1.p;Glyma.09G038000.1.p;Glyma.02G071000.1.p;Glyma.04G172800.1.p;G…	0.380228	1.09082	0.348571
OVER	GO:0045488	pectin metabolic process	BIOLOGICAL_PROCESS	0.118874	0.0103446	1.98528	25	203	2868	41142	Glyma.18G012200.1.p;Glyma.03G215900.1.p;Glyma.13G186100.1.p;Glyma.05G236800.1.p;Glyma.03G216000.1.p;Glyma.06G319100.1.p;Glyma.19G212400.1.p;Glyma.15G223800.1.p;Glyma.15G223500.1.p;Glyma.10G150600.1.p;Glyma.19G212500.1.p;Glyma.12G004400.1.p;Glyma.15G184400.1.p;Glyma.13G186000.1.p;Glyma.18G175300.1.p;Glyma.09G006000.1.p;Glyma.09G077100.1.p;Glyma.08G356800.1.p;Glyma.04G119100.1.p;Glyma.17G044700.1.p…	Glyma.02G286700.1.p;Glyma.08G147900.1.p;Glyma.07G024600.1.p;Glyma.07G125100.1.p;Glyma.01G240300.1.p;Glyma.05G044000.1.p;Glyma.19G025500.1.p;Glyma.09G269900.1.p;Glyma.07G026600.1.p;Glyma.05G190400.1.p;Glyma.17G028600.1.p;Glyma.06G266900.1.p;Glyma.18G220200.1.p;Glyma.11G091000.1.p;Glyma.02G299200.1.p;Glyma.19G020200.1.p;Glyma.10G046100.1.p;Glyma.03G029000.1.p;Glyma.18G262500.1.p;Glyma.10G125000.1.p…	0.864155	0.49099	1.76002
OVER	GO:0045490	pectin catabolic process	BIOLOGICAL_PROCESS	0.0213111	0.00118601	2.92591	24	156	2869	41189	Glyma.18G012200.1.p;Glyma.03G215900.1.p;Glyma.12G004400.1.p;Glyma.13G186100.1.p;Glyma.15G184400.1.p;Glyma.05G236800.1.p;Glyma.13G186000.1.p;Glyma.03G216000.1.p;Glyma.18G175300.1.p;Glyma.06G319100.1.p;Glyma.19G212400.1.p;Glyma.15G223800.1.p;Glyma.15G223500.1.p;Glyma.10G150600.1.p;Glyma.09G006000.1.p;Glyma.09G077100.1.p;Glyma.08G356800.1.p;Glyma.19G212500.1.p;Glyma.04G119100.1.p;Glyma.17G044700.1.p…	Glyma.02G286700.1.p;Glyma.09G076600.1.p;Glyma.02G008300.1.p;Glyma.11G032700.1.p;Glyma.19G220600.1.p;Glyma.08G147900.1.p;Glyma.07G024600.1.p;Glyma.19G145700.1.p;Glyma.07G245300.1.p;Glyma.07G125100.1.p;Glyma.01G240300.1.p;Glyma.02G086900.1.p;Glyma.05G044000.1.p;Glyma.19G025500.1.p;Glyma.07G026600.1.p;Glyma.05G190400.1.p;Glyma.14G159600.1.p;Glyma.17G028600.1.p;Glyma.13G115200.1.p;Glyma.02G299200.1.p…	0.829589	0.377313	2.19868
OVER	GO:0010817	regulation of hormone levels	BIOLOGICAL_PROCESS	0.202175	0.0202011	1.69463	24	201	2869	41144	Glyma.01G216900.1.p;Glyma.14G097200.1.p;Glyma.07G087500.1.p;Glyma.17G257200.1.p;Glyma.02G256800.1.p;Glyma.17G057300.1.p;Glyma.11G067700.1.p;Glyma.17G242200.1.p;Glyma.04G055600.1.p;Glyma.13G104600.1.p;Glyma.07G010700.1.p;Glyma.19G033900.1.p;Glyma.09G160900.1.p;Glyma.13G101900.1.p;Glyma.04G247600.1.p;Glyma.13G052900.1.p;Glyma.14G082900.1.p;Glyma.01G175500.1.p;Glyma.04G025100.1.p;Glyma.12G076700.1.p…	Glyma.09G061800.1.p;Glyma.03G151800.1.p;Glyma.04G028900.1.p;Glyma.09G272400.1.p;Glyma.02G097100.1.p;Glyma.04G227700.1.p;Glyma.18G272300.1.p;Glyma.03G237400.1.p;Glyma.14G102500.1.p;Glyma.14G218100.1.p;Glyma.13G078900.1.p;Glyma.03G163000.1.p;Glyma.09G189200.1.p;Glyma.19G135100.1.p;Glyma.09G240500.1.p;Glyma.10G025300.1.p;Glyma.17G205800.1.p;Glyma.11G089200.1.p;Glyma.19G105100.1.p;Glyma.U023500.1.p;G…	0.829589	0.486153	1.70643
UNDER	GO:0046034	ATP metabolic process	BIOLOGICAL_PROCESS	0.00217218	7.67216e-05	4.11508	17	576	2876	40769	Glyma.05G231800.1.p;Glyma.19G019200.1.p;Glyma.17G061800.1.p;Glyma.07G087500.1.p;Glyma.13G065400.1.p;Glyma.06G162900.1.p;Glyma.08G182300.1.p;Glyma.08G175800.1.p;Glyma.10G048200.1.p;Glyma.06G067500.1.p;Glyma.08G317100.1.p;Glyma.17G108500.1.p;Glyma.13G097900.1.p;Glyma.19G020700.1.p;Glyma.14G173200.1.p;Glyma.16G017200.1.p;Glyma.02G057400.1.p	Glyma.08G097100.1.p;Glyma.07G108800.1.p;Glyma.11G247600.1.p;Glyma.12G072800.1.p;Glyma.13G151800.1.p;Glyma.15G203100.1.p;Glyma.10G044700.1.p;Glyma.09G176100.1.p;Glyma.13G351900.1.p;Glyma.U010400.1.p;Glyma.04G104500.1.p;Glyma.18G256200.1.p;Glyma.06G203200.1.p;Glyma.09G189200.1.p;Glyma.12G232000.1.p;Glyma.18G100900.1.p;Glyma.16G168000.1.p;Glyma.01G051800.1.p;Glyma.09G038000.1.p;Glyma.02G071000.1.p;G…	0.587625	1.39316	0.421795
UNDER	GO:0009941	chloroplast envelope	CELLULAR_COMPONENT	0.00223296	7.9128e-05	4.10167	9	404	2884	40941	Glyma.13G162200.1.p;Glyma.14G104100.1.p;Glyma.08G274800.1.p;Glyma.02G275800.1.p;Glyma.17G221900.1.p;Glyma.15G011500.1.p;Glyma.08G086600.1.p;Glyma.09G065300.1.p;Glyma.02G055200.1.p	Glyma.09G114200.1.p;Glyma.15G142900.1.p;Glyma.14G124100.1.p;Glyma.12G163500.1.p;Glyma.15G203100.1.p;Glyma.11G121100.1.p;Glyma.06G153500.1.p;Glyma.10G111800.1.p;Glyma.09G210500.1.p;Glyma.09G263300.1.p;Glyma.19G094500.1.p;Glyma.18G202600.1.p;Glyma.05G048000.1.p;Glyma.18G049600.1.p;Glyma.14G195600.1.p;Glyma.01G115900.1.p;Glyma.17G130100.1.p;Glyma.16G162600.1.p;Glyma.17G255300.1.p;Glyma.12G191400.1.p…	0.311096	0.977144	0.318373
UNDER	GO:0006289	nucleotide-excision repair	BIOLOGICAL_PROCESS	0.00223574	7.94859e-05	4.09971	1	184	2892	41161	Glyma.11G211300.1.p	Glyma.04G179200.1.p;Glyma.01G081500.1.p;Glyma.14G121100.1.p;Glyma.01G126400.1.p;Glyma.05G078800.1.p;Glyma.08G244100.1.p;Glyma.02G161500.1.p;Glyma.19G129000.1.p;Glyma.12G053100.1.p;Glyma.02G163500.1.p;Glyma.03G112200.1.p;Glyma.18G157400.1.p;Glyma.14G156900.1.p;Glyma.10G114800.1.p;Glyma.08G268800.1.p;Glyma.15G208400.1.p;Glyma.10G105700.1.p;Glyma.06G267900.1.p;Glyma.09G253000.1.p;Glyma.12G119400.1.p…	0.0345662	0.445036	0.0776706
UNDER	GO:0051321	meiotic cell cycle	BIOLOGICAL_PROCESS	0.00226604	8.08265e-05	4.09245	4	275	2889	41070	Glyma.09G088700.1.p;Glyma.14G009200.1.p;Glyma.04G160500.1.p;Glyma.18G246600.1.p	Glyma.14G164400.1.p;Glyma.20G201200.1.p;Glyma.01G126400.1.p;Glyma.04G201000.1.p;Glyma.02G161500.1.p;Glyma.20G051200.1.p;Glyma.02G163500.1.p;Glyma.03G112200.1.p;Glyma.15G150700.1.p;Glyma.15G208400.1.p;Glyma.09G253000.1.p;Glyma.12G119400.1.p;Glyma.17G078700.1.p;Glyma.14G223700.1.p;Glyma.13G150500.1.p;Glyma.02G157700.1.p;Glyma.01G029900.1.p;Glyma.13G027500.1.p;Glyma.11G021300.1.p;Glyma.10G138700.1.p…	0.138265	0.665135	0.207875
OVER	GO:0040007	growth	BIOLOGICAL_PROCESS	0.108661	0.00915973	2.03812	23	178	2870	41167	Glyma.10G209600.1.p;Glyma.17G144100.1.p;Glyma.14G009200.1.p;Glyma.04G211100.1.p;Glyma.08G141000.1.p;Glyma.10G031000.1.p;Glyma.08G247500.1.p;Glyma.16G045100.1.p;Glyma.07G127900.1.p;Glyma.01G069400.1.p;Glyma.10G255800.1.p;Glyma.06G148100.1.p;Glyma.07G274000.1.p;Glyma.04G161000.1.p;Glyma.02G143400.1.p;Glyma.01G004000.1.p;Glyma.19G031100.1.p;Glyma.05G183200.1.p;Glyma.14G213300.1.p;Glyma.13G055700.1.p…	Glyma.08G313200.1.p;Glyma.01G088800.1.p;Glyma.09G278700.1.p;Glyma.13G035600.1.p;Glyma.02G119700.1.p;Glyma.09G048100.1.p;Glyma.02G126200.1.p;Glyma.02G124200.1.p;Glyma.06G255000.1.p;Glyma.16G208200.1.p;Glyma.07G079700.1.p;Glyma.05G104600.1.p;Glyma.02G092400.1.p;Glyma.03G101400.1.p;Glyma.08G138000.1.p;Glyma.15G155400.1.p;Glyma.19G210500.1.p;Glyma.13G165000.1.p;Glyma.08G272000.1.p;Glyma.10G289800.1.p…	0.795022	0.430524	1.84664
UNDER	GO:0110165	cellular anatomical entity	CELLULAR_COMPONENT	0.00247502	8.88558e-05	4.05131	2019	30252	874	11093	Glyma.02G072800.1.p;Glyma.04G041200.1.p;Glyma.17G103500.1.p;Glyma.17G157600.1.p;Glyma.14G155900.1.p;Glyma.04G213900.1.p;Glyma.12G178000.1.p;Glyma.17G061600.1.p;Glyma.02G283400.1.p;Glyma.04G043800.1.p;Glyma.10G027300.1.p;Glyma.06G053200.1.p;Glyma.05G029200	Glyma.04G178200.1.p;Glyma.13G120000.1.p;Glyma.06G049400.1.p;Glyma.14G053000.1.p;Glyma.03G245200.1.p;Glyma.09G272400.1.p;Glyma.02G085900.1.p;Glyma.02G312200.1.p;Glyma.11G058000.1.p;Glyma.02G112100.1.p;Glyma.03G017200.1.p;Glyma.20G009100.1.p;Glyma.06G277400	69.7891	73.1697	0.953799
UNDER	GO:0042273	ribosomal large subunit biogenesis	BIOLOGICAL_PROCESS	0.0024973	8.99458e-05	4.04602	2	216	2891	41129	Glyma.02G172300.1.p;Glyma.10G218600.1.p	Glyma.20G215000.1.p;Glyma.20G124300.1.p;Glyma.17G083200.1.p;Glyma.05G031500.1.p;Glyma.15G039500.1.p;Glyma.13G280200.1.p;Glyma.12G026700.1.p;Glyma.15G271300.1.p;Glyma.16G208500.1.p;Glyma.20G173100.1.p;Glyma.02G080600.1.p;Glyma.11G247000.1.p;Glyma.14G036100.1.p;Glyma.11G228200.1.p;Glyma.18G050600.1.p;Glyma.05G091900.1.p;Glyma.14G187800.1.p;Glyma.02G253500.1.p;Glyma.18G010300.1.p;Glyma.02G255500.1.p…	0.0691324	0.522433	0.132328
OVER	GO:0009116	nucleoside metabolic process	BIOLOGICAL_PROCESS	0.00552567	0.000218921	3.65971	22	121	2871	41224	Glyma.04G007300.1.p;Glyma.12G036200.1.p;Glyma.08G105000.1.p;Glyma.03G138200.1.p;Glyma.08G066900.1.p;Glyma.09G080100.1.p;Glyma.09G222700.1.p;Glyma.08G283100.1.p;Glyma.07G039600.1.p;Glyma.03G193800.1.p;Glyma.19G141200.1.p;Glyma.08G255800.1.p;Glyma.13G206500.1.p;Glyma.16G008400.1.p;Glyma.07G129300.1.p;Glyma.02G088800.1.p;Glyma.19G193700.1.p;Glyma.15G186100.1.p;Glyma.04G065800.1.p;Glyma.05G148100.1.p…	Glyma.13G117500.1.p;Glyma.17G127400.1.p;Glyma.05G208400.1.p;Glyma.17G020300.1.p;Glyma.04G099000.1.p;Glyma.20G059200.1.p;Glyma.12G160200.1.p;Glyma.13G025800.1.p;Glyma.02G167200.1.p;Glyma.20G171100.1.p;Glyma.05G070500.1.p;Glyma.05G216700.1.p;Glyma.01G229200.1.p;Glyma.19G182400.1.p;Glyma.02G182400.1.p;Glyma.20G015500.1.p;Glyma.17G015300.1.p;Glyma.07G115900.1.p;Glyma.02G038000.1.p;Glyma.08G237000.1.p…	0.760456	0.292659	2.59844
UNDER	GO:0005524	ATP binding	MOLECULAR_FUNCTION	0.00273662	9.92012e-05	4.00348	269	4817	2624	36528	Glyma.13G241200.1.p;Glyma.05G128200.1.p;Glyma.08G083300.1.p;Glyma.18G176000.1.p;Glyma.04G103800.1.p;Glyma.10G241500.1.p;Glyma.20G138100.1.p;Glyma.01G217100.1.p;Glyma.05G158700.1.p;Glyma.13G238700.1.p;Glyma.06G155500.1.p;Glyma.10G166600.1.p;Glyma.12G114100.1.p;Glyma.19G019200.1.p;Glyma.20G210800.1.p;Glyma.11G087200.1.p;Glyma.02G155100.1.p;Glyma.06G053200.1.p;Glyma.06G090700.1.p;Glyma.13G146700.1.p…	Glyma.17G020600.1.p;Glyma.07G086500.1.p;Glyma.03G192800.1.p;Glyma.09G261900.1.p;Glyma.05G229800.1.p;Glyma.06G153500.1.p;Glyma.19G060500.1.p;Glyma.05G074500.1.p;Glyma.11G058000.1.p;Glyma.01G022600.1.p;Glyma.12G143900.1.p;Glyma.06G212800.1.p;Glyma.18G249700	9.29831	11.6507	0.798087
OVER	GO:0042445	hormone metabolic process	BIOLOGICAL_PROCESS	0.0435685	0.00285496	2.5444	22	151	2871	41194	Glyma.01G216900.1.p;Glyma.14G097200.1.p;Glyma.07G087500.1.p;Glyma.17G257200.1.p;Glyma.02G256800.1.p;Glyma.11G067700.1.p;Glyma.17G242200.1.p;Glyma.04G055600.1.p;Glyma.13G104600.1.p;Glyma.07G010700.1.p;Glyma.19G033900.1.p;Glyma.09G160900.1.p;Glyma.04G247600.1.p;Glyma.13G052900.1.p;Glyma.14G082900.1.p;Glyma.01G175500.1.p;Glyma.04G025100.1.p;Glyma.12G076700.1.p;Glyma.06G115100.1.p;Glyma.06G025200.1.p…	Glyma.07G107800.1.p;Glyma.08G270600.1.p;Glyma.13G104700.1.p;Glyma.03G151800.1.p;Glyma.17G225700.1.p;Glyma.04G028900.1.p;Glyma.06G058200.1.p;Glyma.09G272400.1.p;Glyma.06G137100.1.p;Glyma.04G227700.1.p;Glyma.18G272300.1.p;Glyma.14G218100.1.p;Glyma.13G048100.1.p;Glyma.13G078900.1.p;Glyma.18G132000.1.p;Glyma.14G099000.1.p;Glyma.11G110300.1.p;Glyma.09G063500.1.p;Glyma.09G189200.1.p;Glyma.09G186700.1.p…	0.760456	0.365219	2.08219
OVER	GO:0009664	plant-type cell wall organization	BIOLOGICAL_PROCESS	0.000416626	1.19078e-05	4.92417	20	84	2873	41261	Glyma.01G214400.1.p;Glyma.14G221500.1.p;Glyma.10G140200.1.p;Glyma.08G362500.1.p;Glyma.18G054000.1.p;Glyma.12G150900.1.p;Glyma.17G260400.1.p;Glyma.04G167800.1.p;Glyma.03G225900.1.p;Glyma.19G222900.1.p;Glyma.14G203900.1.p;Glyma.07G132600.1.p;Glyma.06G021700.1.p;Glyma.04G021600.1.p;Glyma.08G249700.1.p;Glyma.17G133100.1.p;Glyma.12G111100.1.p;Glyma.11G160000.1.p;Glyma.20G033900.1.p;Glyma.20G089100.1.p	Glyma.11G149700.1.p;Glyma.04G160100.1.p;Glyma.07G229000.1.p;Glyma.06G021800.1.p;Glyma.13G336600.1.p;Glyma.17G222400.1.p;Glyma.05G019100.1.p;Glyma.15G026700.1.p;Glyma.11G091000.1.p;Glyma.19G186700.1.p;Glyma.01G153600.1.p;Glyma.05G051200.1.p;Glyma.08G243200.1.p;Glyma.02G109100.1.p;Glyma.18G272000.1.p;Glyma.19G024200.1.p;Glyma.02G083500.1.p;Glyma.13G053300.1.p;Glyma.01G240200.1.p;Glyma.04G222100.1.p…	0.691324	0.203168	3.40271
OVER	GO:0010563	negative regulation of phosphorus metabolic process	BIOLOGICAL_PROCESS	0.000293792	7.85085e-06	5.10508	19	74	2874	41271	Glyma.15G146100.1.p;Glyma.02G266300.1.p;Glyma.14G051200.1.p;Glyma.07G211300.1.p;Glyma.15G146600.1.p;Glyma.15G146000.1.p;Glyma.11G004400.1.p;Glyma.07G056900.1.p;Glyma.06G249800.1.p;Glyma.11G233300.1.p;Glyma.13G229300.1.p;Glyma.18G206000.1.p;Glyma.14G056300.1.p;Glyma.16G025900.1.p;Glyma.02G261900.1.p;Glyma.15G145900.1.p;Glyma.01G124700.1.p;Glyma.17G243000.1.p;Glyma.07G155500.1.p	Glyma.14G145400.1.p;Glyma.17G030400.1.p;Glyma.01G034000.1.p;Glyma.12G116000.1.p;Glyma.19G175500.1.p;Glyma.09G040500.1.p;Glyma.17G030100.1.p;Glyma.02G133700.1.p;Glyma.14G093700.1.p;Glyma.01G185400.1.p;Glyma.10G292000.1.p;Glyma.13G041800.1.p;Glyma.11G056700.1.p;Glyma.10G262200.1.p;Glyma.01G097000.1.p;Glyma.15G145600.1.p;Glyma.05G085000.1.p;Glyma.03G174800.1.p;Glyma.11G073400.1.p;Glyma.15G145800.1.p…	0.656758	0.178982	3.66941
OVER	GO:0045936	negative regulation of phosphate metabolic process	BIOLOGICAL_PROCESS	0.000293792	7.85085e-06	5.10508	19	74	2874	41271	Glyma.15G146100.1.p;Glyma.02G266300.1.p;Glyma.14G051200.1.p;Glyma.07G211300.1.p;Glyma.15G146600.1.p;Glyma.15G146000.1.p;Glyma.11G004400.1.p;Glyma.07G056900.1.p;Glyma.06G249800.1.p;Glyma.11G233300.1.p;Glyma.13G229300.1.p;Glyma.18G206000.1.p;Glyma.14G056300.1.p;Glyma.16G025900.1.p;Glyma.02G261900.1.p;Glyma.15G145900.1.p;Glyma.01G124700.1.p;Glyma.17G243000.1.p;Glyma.07G155500.1.p	Glyma.14G145400.1.p;Glyma.17G030400.1.p;Glyma.01G034000.1.p;Glyma.12G116000.1.p;Glyma.19G175500.1.p;Glyma.09G040500.1.p;Glyma.17G030100.1.p;Glyma.02G133700.1.p;Glyma.14G093700.1.p;Glyma.01G185400.1.p;Glyma.10G292000.1.p;Glyma.13G041800.1.p;Glyma.11G056700.1.p;Glyma.10G262200.1.p;Glyma.01G097000.1.p;Glyma.15G145600.1.p;Glyma.05G085000.1.p;Glyma.03G174800.1.p;Glyma.11G073400.1.p;Glyma.15G145800.1.p…	0.656758	0.178982	3.66941
UNDER	GO:0016071	mRNA metabolic process	BIOLOGICAL_PROCESS	0.00310189	0.000114244	3.94217	24	712	2869	40633	Glyma.11G117400.1.p;Glyma.01G157800.1.p;Glyma.11G087200.1.p;Glyma.16G015300.1.p;Glyma.13G082100.1.p;Glyma.14G163000.1.p;Glyma.05G187000.1.p;Glyma.06G102400.1.p;Glyma.06G067500.1.p;Glyma.07G046900.1.p;Glyma.15G129400.1.p;Glyma.02G102100.1.p;Glyma.19G046400.1.p;Glyma.14G174600.1.p;Glyma.04G100600.1.p;Glyma.15G255200.1.p;Glyma.11G099400.1.p;Glyma.07G159900.1.p;Glyma.06G050300.1.p;Glyma.05G005200.1.p…	Glyma.14G192900.1.p;Glyma.07G081200.1.p;Glyma.11G242300.1.p;Glyma.19G228900.1.p;Glyma.11G110600.1.p;Glyma.19G176100.1.p;Glyma.05G111100.1.p;Glyma.14G112300.1.p;Glyma.13G178100.1.p;Glyma.05G087600.1.p;Glyma.10G005100.1.p;Glyma.09G136900.1.p;Glyma.18G002000.1.p;Glyma.03G017200.1.p;Glyma.07G144500.1.p;Glyma.07G015000.1.p;Glyma.19G064500.1.p;Glyma.11G117300.1.p;Glyma.13G232100.1.p;Glyma.19G252800.1.p…	0.829589	1.72209	0.481732
UNDER	GO:0043601	nuclear replisome	CELLULAR_COMPONENT	0.00311897	0.000115748	3.93649	0	141	2893	41204		Glyma.08G105600.1.p;Glyma.04G179200.1.p;Glyma.14G121100.1.p;Glyma.01G126400.1.p;Glyma.05G078800.1.p;Glyma.08G244100.1.p;Glyma.02G161500.1.p;Glyma.15G135000.1.p;Glyma.02G163500.1.p;Glyma.03G112200.1.p;Glyma.14G156900.1.p;Glyma.10G114800.1.p;Glyma.08G268800.1.p;Glyma.15G208400.1.p;Glyma.08G079500.1.p;Glyma.10G105700.1.p;Glyma.06G267900.1.p;Glyma.18G009300.1.p;Glyma.09G253000.1.p;Glyma.12G119400.1.p…	0	0.341033	0
UNDER	GO:0030894	replisome	CELLULAR_COMPONENT	0.00311897	0.000115748	3.93649	0	141	2893	41204		Glyma.08G105600.1.p;Glyma.04G179200.1.p;Glyma.14G121100.1.p;Glyma.01G126400.1.p;Glyma.05G078800.1.p;Glyma.08G244100.1.p;Glyma.02G161500.1.p;Glyma.15G135000.1.p;Glyma.02G163500.1.p;Glyma.03G112200.1.p;Glyma.14G156900.1.p;Glyma.10G114800.1.p;Glyma.08G268800.1.p;Glyma.15G208400.1.p;Glyma.08G079500.1.p;Glyma.10G105700.1.p;Glyma.06G267900.1.p;Glyma.18G009300.1.p;Glyma.09G253000.1.p;Glyma.12G119400.1.p…	0	0.341033	0
UNDER	GO:0022627	cytosolic small ribosomal subunit	CELLULAR_COMPONENT	0.00311897	0.00011596	3.93569	1	179	2892	41166	Glyma.07G088100.1.p	Glyma.12G041300.1.p;Glyma.10G232700.1.p;Glyma.19G105700.1.p;Glyma.10G133100.1.p;Glyma.13G369700.1.p;Glyma.16G087700.1.p;Glyma.09G072600.1.p;Glyma.15G102600.1.p;Glyma.08G325000.1.p;Glyma.07G214900.1.p;Glyma.01G125100.1.p;Glyma.09G001900.1.p;Glyma.10G245200.1.p;Glyma.06G192500.1.p;Glyma.10G049400.1.p;Glyma.01G240000.1.p;Glyma.02G103600.1.p;Glyma.02G085300.1.p;Glyma.U021200.1.p;Glyma.05G223500.1.p;G…	0.0345662	0.432942	0.0798402
UNDER	GO:0043021	ribonucleoprotein complex binding	MOLECULAR_FUNCTION	0.00312261	0.000116458	3.93383	0	142	2893	41203		Glyma.18G192700.1.p;Glyma.17G080200.1.p;Glyma.20G215000.1.p;Glyma.08G008000.1.p;Glyma.03G260900.1.p;Glyma.15G232300.1.p;Glyma.12G167800.1.p;Glyma.10G175400.1.p;Glyma.04G206300.1.p;Glyma.02G112400.1.p;Glyma.06G225600.1.p;Glyma.01G054000.1.p;Glyma.03G210800.1.p;Glyma.16G134900.1.p;Glyma.09G247500.1.p;Glyma.16G208500.1.p;Glyma.11G232500.1.p;Glyma.02G205700.1.p;Glyma.14G018800.1.p;Glyma.19G259800.1.p…	0	0.343451	0
UNDER	GO:0070925	organelle assembly	BIOLOGICAL_PROCESS	0.00330959	0.000123816	3.90722	7	343	2886	41002	Glyma.19G046400.1.p;Glyma.14G026700.1.p;Glyma.15G255200.1.p;Glyma.08G146700.1.p;Glyma.17G070200.1.p;Glyma.17G071400.1.p;Glyma.10G152500.1.p	Glyma.20G215000.1.p;Glyma.19G105700.1.p;Glyma.20G124300.1.p;Glyma.20G051200.1.p;Glyma.05G031500.1.p;Glyma.07G072700.1.p;Glyma.19G077600.1.p;Glyma.20G035600.1.p;Glyma.13G280200.1.p;Glyma.17G184800.1.p;Glyma.07G211600.1.p;Glyma.17G259400.1.p;Glyma.12G026700.1.p;Glyma.15G271300.1.p;Glyma.16G208500.1.p;Glyma.08G316800.1.p;Glyma.02G080600.1.p;Glyma.06G140400.1.p;Glyma.11G247000.1.p;Glyma.11G228200.1.p…	0.241963	0.829605	0.291661
OVER	GO:0016125	sterol metabolic process	BIOLOGICAL_PROCESS	0.0871895	0.00690871	2.1606	19	131	2874	41214	Glyma.01G216900.1.p;Glyma.14G031200.1.p;Glyma.02G256800.1.p;Glyma.11G067700.1.p;Glyma.07G185500.1.p;Glyma.17G242200.1.p;Glyma.07G010700.1.p;Glyma.19G033900.1.p;Glyma.09G160900.1.p;Glyma.13G052900.1.p;Glyma.14G082900.1.p;Glyma.02G287300.1.p;Glyma.01G175500.1.p;Glyma.02G283400.1.p;Glyma.11G088000.1.p;Glyma.09G269200.1.p;Glyma.07G162900.1.p;Glyma.05G170400.1.p;Glyma.11G122700.1.p	Glyma.13G253000.1.p;Glyma.04G048200.1.p;Glyma.06G089400.1.p;Glyma.04G030100.1.p;Glyma.18G272300.1.p;Glyma.10G090500.1.p;Glyma.05G220500.1.p;Glyma.13G078900.1.p;Glyma.14G027600.1.p;Glyma.08G063700.1.p;Glyma.16G076600.1.p;Glyma.09G186700.1.p;Glyma.12G038200.1.p;Glyma.10G220300.1.p;Glyma.11G112000.1.p;Glyma.16G168900.1.p;Glyma.02G053700.1.p;Glyma.05G051900.1.p;Glyma.09G196000.1.p;Glyma.01G035100.1.p…	0.656758	0.316846	2.0728
OVER	GO:0031407	oxylipin metabolic process	BIOLOGICAL_PROCESS	2.18724e-07	3.20196e-09	8.49458	18	35	2875	41310	Glyma.08G189500.1.p;Glyma.U039300.1.p;Glyma.15G026500.1.p;Glyma.07G034900.1.p;Glyma.08G189600.1.p;Glyma.11G197500.1.p;Glyma.20G234400.1.p;Glyma.07G196800.1.p;Glyma.07G006700.1.p;Glyma.07G006800.1.p;Glyma.08G189200.1.p;Glyma.10G249100.1.p;Glyma.07G007000.1.p;Glyma.07G034800.1.p;Glyma.07G006900.1.p;Glyma.13G347800.1.p;Glyma.07G007100.1.p;Glyma.13G030300.1.p	Glyma.16G096200.1.p;Glyma.05G098600.1.p;Glyma.20G144600.1.p;Glyma.07G039900.1.p;Glyma.08G189300.1.p;Glyma.11G130300.1.p;Glyma.04G105500.1.p;Glyma.13G109700.1.p;Glyma.08G189100.1.p;Glyma.13G347600.1.p;Glyma.16G082600.1.p;Glyma.20G053700.1.p;Glyma.08G189400.1.p;Glyma.07G177800.1.p;Glyma.13G075900.1.p;Glyma.16G008700.1.p;Glyma.19G263300.1.p;Glyma.15G026400.1.p;Glyma.12G054700.1.p;Glyma.13G347500.1.p…	0.622191	0.0846535	7.34986
OVER	GO:0031408	oxylipin biosynthetic process	BIOLOGICAL_PROCESS	2.18724e-07	3.20196e-09	8.49458	18	35	2875	41310	Glyma.08G189500.1.p;Glyma.U039300.1.p;Glyma.15G026500.1.p;Glyma.07G034900.1.p;Glyma.08G189600.1.p;Glyma.11G197500.1.p;Glyma.20G234400.1.p;Glyma.07G196800.1.p;Glyma.07G006700.1.p;Glyma.07G006800.1.p;Glyma.08G189200.1.p;Glyma.10G249100.1.p;Glyma.07G007000.1.p;Glyma.07G034800.1.p;Glyma.07G006900.1.p;Glyma.13G347800.1.p;Glyma.07G007100.1.p;Glyma.13G030300.1.p	Glyma.16G096200.1.p;Glyma.05G098600.1.p;Glyma.20G144600.1.p;Glyma.07G039900.1.p;Glyma.08G189300.1.p;Glyma.11G130300.1.p;Glyma.04G105500.1.p;Glyma.13G109700.1.p;Glyma.08G189100.1.p;Glyma.13G347600.1.p;Glyma.16G082600.1.p;Glyma.20G053700.1.p;Glyma.08G189400.1.p;Glyma.07G177800.1.p;Glyma.13G075900.1.p;Glyma.16G008700.1.p;Glyma.19G263300.1.p;Glyma.15G026400.1.p;Glyma.12G054700.1.p;Glyma.13G347500.1.p…	0.622191	0.0846535	7.34986
UNDER	GO:0005802	trans-Golgi network	CELLULAR_COMPONENT	0.00356622	0.00013508	3.86941	5	291	2888	41054	Glyma.09G103000.1.p;Glyma.11G254900.1.p;Glyma.02G080900.1.p;Glyma.12G191500.1.p;Glyma.06G154800.1.p	Glyma.13G120000.1.p;Glyma.10G257300.1.p;Glyma.15G233600.1.p;Glyma.U001300.1.p;Glyma.03G110200.1.p;Glyma.18G221500.1.p;Glyma.03G164300.1.p;Glyma.13G310300.1.p;Glyma.13G167600.1.p;Glyma.18G129200.1.p;Glyma.02G106900.1.p;Glyma.09G208200.1.p;Glyma.02G312200.1.p;Glyma.04G067900.1.p;Glyma.07G202000.1.p;Glyma.01G232500.1.p;Glyma.07G077400.1.p;Glyma.10G039600.1.p;Glyma.09G049700.1.p;Glyma.15G233000.1.p;G…	0.172831	0.703834	0.245557
UNDER	GO:0006165	nucleoside diphosphate phosphorylation	BIOLOGICAL_PROCESS	0.00356622	0.000135489	3.8681	5	292	2888	41053	Glyma.05G231800.1.p;Glyma.08G182300.1.p;Glyma.19G020700.1.p;Glyma.08G175800.1.p;Glyma.07G087500.1.p	Glyma.08G097100.1.p;Glyma.01G007200.1.p;Glyma.11G247600.1.p;Glyma.12G072800.1.p;Glyma.15G140900.1.p;Glyma.13G151800.1.p;Glyma.10G065000.1.p;Glyma.17G091000.1.p;Glyma.02G040300.1.p;Glyma.09G176100.1.p;Glyma.13G098500.1.p;Glyma.16G150200.1.p;Glyma.17G033100.1.p;Glyma.04G104500.1.p;Glyma.07G126400.1.p;Glyma.11G095600.1.p;Glyma.19G078300.1.p;Glyma.09G189200.1.p;Glyma.05G216700.1.p;Glyma.08G200600.1.p…	0.172831	0.706252	0.244716
UNDER	GO:0046939	nucleotide phosphorylation	BIOLOGICAL_PROCESS	0.0036657	0.000139695	3.85482	5	295	2888	41050	Glyma.05G231800.1.p;Glyma.08G182300.1.p;Glyma.19G020700.1.p;Glyma.08G175800.1.p;Glyma.07G087500.1.p	Glyma.08G097100.1.p;Glyma.01G007200.1.p;Glyma.11G247600.1.p;Glyma.12G072800.1.p;Glyma.15G140900.1.p;Glyma.13G151800.1.p;Glyma.10G065000.1.p;Glyma.17G091000.1.p;Glyma.02G040300.1.p;Glyma.09G176100.1.p;Glyma.13G098500.1.p;Glyma.16G150200.1.p;Glyma.17G033100.1.p;Glyma.04G104500.1.p;Glyma.07G126400.1.p;Glyma.11G095600.1.p;Glyma.19G078300.1.p;Glyma.09G189200.1.p;Glyma.12G157700.1.p;Glyma.05G216700.1.p…	0.172831	0.713508	0.242227
UNDER	GO:0061024	membrane organization	BIOLOGICAL_PROCESS	0.0036785	0.000140609	3.85199	9	389	2884	40956	Glyma.10G236500.1.p;Glyma.15G067100.1.p;Glyma.18G001400.1.p;Glyma.04G239900.1.p;Glyma.13G039200.1.p;Glyma.14G123200.1.p;Glyma.14G193100.1.p;Glyma.08G086600.1.p;Glyma.18G014200.1.p	Glyma.16G082400.1.p;Glyma.01G209300.1.p;Glyma.02G004000.1.p;Glyma.08G048300.1.p;Glyma.08G031200.1.p;Glyma.11G231800.1.p;Glyma.11G250100.1.p;Glyma.06G075900.1.p;Glyma.12G083300.1.p;Glyma.13G100400.1.p;Glyma.17G149800.1.p;Glyma.15G229800.1.p;Glyma.04G098000.1.p;Glyma.13G158500.1.p;Glyma.19G007400.1.p;Glyma.03G104400.1.p;Glyma.01G096300.1.p;Glyma.02G308400.1.p;Glyma.04G138500.1.p;Glyma.08G135500.1.p…	0.311096	0.940863	0.330649
OVER	GO:0006536	glutamate metabolic process	BIOLOGICAL_PROCESS	0.0652342	0.00489019	2.31067	18	120	2875	41225	Glyma.04G007300.1.p;Glyma.12G036200.1.p;Glyma.19G042900.1.p;Glyma.08G066900.1.p;Glyma.20G023400.1.p;Glyma.11G164800.1.p;Glyma.09G222700.1.p;Glyma.05G029200.1.p;Glyma.06G235500.1.p;Glyma.02G234600.1.p;Glyma.11G213000.1.p;Glyma.20G148800.1.p;Glyma.05G004400.1.p;Glyma.02G088800.1.p;Glyma.03G069400.1.p;Glyma.13G049700.1.p;Glyma.09G222600.1.p;Glyma.19G004900.1.p	Glyma.19G044100.1.p;Glyma.18G278900.1.p;Glyma.20G177400.1.p;Glyma.05G141900.1.p;Glyma.12G161500.1.p;Glyma.20G057200.1.p;Glyma.16G155800.1.p;Glyma.06G082400.1.p;Glyma.18G034200.1.p;Glyma.06G275700.1.p;Glyma.15G060700.1.p;Glyma.18G024400.1.p;Glyma.07G012500.1.p;Glyma.19G257300.1.p;Glyma.08G006300.1.p;Glyma.06G145400.1.p;Glyma.15G181100.1.p;Glyma.08G091400.1.p;Glyma.14G211100.1.p;Glyma.14G065400.1.p…	0.622191	0.290241	2.14371
UNDER	GO:0007017	microtubule-based process	BIOLOGICAL_PROCESS	0.00402182	0.000154668	3.8106	19	603	2874	40742	Glyma.09G127000.1.p;Glyma.07G068600.1.p;Glyma.20G001000.1.p;Glyma.11G179600.1.p;Glyma.10G149500.1.p;Glyma.16G174900.1.p;Glyma.17G155500.1.p;Glyma.16G040100.1.p;Glyma.16G173700.1.p;Glyma.17G116000.1.p;Glyma.10G019400.1.p;Glyma.13G260500.1.p;Glyma.08G090700.1.p;Glyma.06G147600.1.p;Glyma.05G207500.1.p;Glyma.16G152800.1.p;Glyma.06G057900.1.p;Glyma.15G015900.1.p;Glyma.08G014200.1.p	Glyma.06G165300.1.p;Glyma.04G159900.1.p;Glyma.19G235400.1.p;Glyma.17G169400.1.p;Glyma.07G086500.1.p;Glyma.19G230100.1.p;Glyma.04G008200.1.p;Glyma.13G030600.1.p;Glyma.08G243100.1.p;Glyma.18G073500.1.p;Glyma.16G111200.1.p;Glyma.09G043100.1.p;Glyma.01G043500.1.p;Glyma.08G277600.1.p;Glyma.20G051200.1.p;Glyma.08G265800.1.p;Glyma.02G113400.1.p;Glyma.19G077600.1.p;Glyma.20G163300.1.p;Glyma.08G316800.1.p…	0.656758	1.45846	0.450309
UNDER	GO:0044265	cellular macromolecule catabolic process	BIOLOGICAL_PROCESS	0.00406551	0.00015682	3.8046	55	1278	2838	40067	Glyma.17G109100.1.p;Glyma.20G036200.1.p;Glyma.07G026200.1.p;Glyma.17G103500.1.p;Glyma.08G210700.1.p;Glyma.13G176100.1.p;Glyma.02G020000.1.p;Glyma.09G069800.1.p;Glyma.06G272400.1.p;Glyma.08G245500.1.p;Glyma.06G293400.1.p;Glyma.06G050300.1.p;Glyma.04G147000.1.p;Glyma.02G064300.1.p;Glyma.17G049600.1.p;Glyma.09G096300.1.p;Glyma.16G128400.1.p;Glyma.01G048400.1.p;Glyma.07G032000.1.p;Glyma.11G193800.1.p…	Glyma.07G190600.1.p;Glyma.13G162300.1.p;Glyma.17G220700.1.p;Glyma.17G127100.1.p;Glyma.08G236600.1.p;Glyma.10G172400.1.p;Glyma.11G193900.1.p;Glyma.04G155900.1.p;Glyma.15G269000.1.p;Glyma.07G061600.1.p;Glyma.10G096200.1.p;Glyma.12G100300.1.p;Glyma.01G105500.1.p;Glyma.13G229100.1.p;Glyma.01G023900.1.p;Glyma.11G052600.1.p;Glyma.02G184400.1.p;Glyma.16G035000.1.p;Glyma.01G189600.1.p;Glyma.11G021300.1.p…	1.90114	3.09106	0.615044
UNDER	GO:0030880	RNA polymerase complex	CELLULAR_COMPONENT	0.00418192	0.000161796	3.79103	4	265	2889	41080	Glyma.01G006500.1.p;Glyma.11G211300.1.p;Glyma.09G192600.1.p;Glyma.04G229800.1.p	Glyma.10G136100.1.p;Glyma.08G105600.1.p;Glyma.15G073800.1.p;Glyma.02G239900.1.p;Glyma.04G235500.1.p;Glyma.05G181900.1.p;Glyma.02G092400.1.p;Glyma.05G229800.1.p;Glyma.05G087600.1.p;Glyma.07G100200.1.p;Glyma.18G009300.1.p;Glyma.04G141500.1.p;Glyma.05G148900.1.p;Glyma.09G246500.1.p;Glyma.15G077800.1.p;Glyma.06G206500.1.p;Glyma.03G001900.1.p;Glyma.07G015500.1.p;Glyma.05G209700.1.p;Glyma.20G159500.1.p…	0.138265	0.640948	0.215719
OVER	GO:0048589	developmental growth	BIOLOGICAL_PROCESS	0.121768	0.0106814	1.97137	18	129	2875	41216	Glyma.10G209600.1.p;Glyma.14G009200.1.p;Glyma.04G211100.1.p;Glyma.08G141000.1.p;Glyma.10G031000.1.p;Glyma.08G247500.1.p;Glyma.16G045100.1.p;Glyma.07G127900.1.p;Glyma.07G274000.1.p;Glyma.04G161000.1.p;Glyma.02G143400.1.p;Glyma.01G004000.1.p;Glyma.19G031100.1.p;Glyma.05G183200.1.p;Glyma.14G213300.1.p;Glyma.13G055700.1.p;Glyma.18G268900.1.p;Glyma.13G203300.1.p	Glyma.08G313200.1.p;Glyma.01G088800.1.p;Glyma.13G035600.1.p;Glyma.02G124200.1.p;Glyma.06G255000.1.p;Glyma.16G208200.1.p;Glyma.07G079700.1.p;Glyma.02G092400.1.p;Glyma.03G101400.1.p;Glyma.08G138000.1.p;Glyma.08G272000.1.p;Glyma.10G289800.1.p;Glyma.13G107400.1.p;Glyma.09G251800.1.p;Glyma.08G019600.1.p;Glyma.09G224000.1.p;Glyma.05G017600.1.p;Glyma.11G164100.1.p;Glyma.16G120600.1.p;Glyma.02G065500.1.p…	0.622191	0.312009	1.99415
UNDER	GO:0042162	telomeric DNA binding	MOLECULAR_FUNCTION	0.00460168	0.000179106	3.74689	0	138	2893	41207		Glyma.04G179200.1.p;Glyma.14G121100.1.p;Glyma.01G126400.1.p;Glyma.05G078800.1.p;Glyma.08G244100.1.p;Glyma.02G161500.1.p;Glyma.20G248800.1.p;Glyma.02G163500.1.p;Glyma.03G112200.1.p;Glyma.14G156900.1.p;Glyma.10G114800.1.p;Glyma.08G268800.1.p;Glyma.15G208400.1.p;Glyma.10G105700.1.p;Glyma.06G267900.1.p;Glyma.20G040700.1.p;Glyma.09G253000.1.p;Glyma.12G119400.1.p;Glyma.17G078700.1.p;Glyma.13G150500.1.p…	0	0.333777	0
OVER	GO:0042446	hormone biosynthetic process	BIOLOGICAL_PROCESS	0.00278795	0.00010171	3.99264	17	76	2876	41269	Glyma.01G216900.1.p;Glyma.14G097200.1.p;Glyma.17G257200.1.p;Glyma.02G256800.1.p;Glyma.11G067700.1.p;Glyma.17G242200.1.p;Glyma.07G010700.1.p;Glyma.19G033900.1.p;Glyma.09G160900.1.p;Glyma.13G052900.1.p;Glyma.14G082900.1.p;Glyma.01G175500.1.p;Glyma.04G025100.1.p;Glyma.12G076700.1.p;Glyma.06G025200.1.p;Glyma.09G229100.1.p;Glyma.03G200800.1.p	Glyma.10G078500.1.p;Glyma.10G089000.1.p;Glyma.02G198300.1.p;Glyma.11G073300.1.p;Glyma.03G151800.1.p;Glyma.11G026200.1.p;Glyma.09G272400.1.p;Glyma.18G028300.1.p;Glyma.06G137100.1.p;Glyma.04G227700.1.p;Glyma.18G272300.1.p;Glyma.08G250000.1.p;Glyma.09G029400.1.p;Glyma.16G068100.1.p;Glyma.14G218100.1.p;Glyma.02G057500.1.p;Glyma.11G145100.1.p;Glyma.03G181300.1.p;Glyma.13G209100.1.p;Glyma.10G025300.1.p…	0.587625	0.183819	3.19676
OVER	GO:0031400	negative regulation of protein modification process	BIOLOGICAL_PROCESS	0.00278795	0.00010171	3.99264	17	76	2876	41269	Glyma.15G146100.1.p;Glyma.02G266300.1.p;Glyma.14G051200.1.p;Glyma.07G211300.1.p;Glyma.15G146600.1.p;Glyma.15G146000.1.p;Glyma.07G056900.1.p;Glyma.06G249800.1.p;Glyma.11G233300.1.p;Glyma.13G229300.1.p;Glyma.18G206000.1.p;Glyma.14G056300.1.p;Glyma.16G025900.1.p;Glyma.02G261900.1.p;Glyma.15G145900.1.p;Glyma.01G124700.1.p;Glyma.07G155500.1.p	Glyma.14G145400.1.p;Glyma.17G030400.1.p;Glyma.01G034000.1.p;Glyma.03G165600.1.p;Glyma.09G040500.1.p;Glyma.17G030100.1.p;Glyma.02G133700.1.p;Glyma.14G093700.1.p;Glyma.10G140000.1.p;Glyma.01G185400.1.p;Glyma.06G009400.1.p;Glyma.04G009500.1.p;Glyma.13G041800.1.p;Glyma.11G056700.1.p;Glyma.14G112000.1.p;Glyma.10G262200.1.p;Glyma.01G097000.1.p;Glyma.15G145600.1.p;Glyma.19G144400.1.p;Glyma.05G085000.1.p…	0.587625	0.183819	3.19676
UNDER	GO:0018209	peptidyl-serine modification	BIOLOGICAL_PROCESS	0.00475929	0.000186825	3.72857	2	205	2891	41140	Glyma.10G166600.1.p;Glyma.15G172300.1.p	Glyma.10G217000.1.p;Glyma.14G164400.1.p;Glyma.11G050000.1.p;Glyma.17G195900.1.p;Glyma.05G104600.1.p;Glyma.07G076700.1.p;Glyma.02G048300.1.p;Glyma.10G120300.1.p;Glyma.10G071900.1.p;Glyma.11G058000.1.p;Glyma.06G064800.1.p;Glyma.20G175100.1.p;Glyma.10G096800.1.p;Glyma.18G202100.1.p;Glyma.05G159400.1.p;Glyma.07G151000.1.p;Glyma.09G194200.1.p;Glyma.02G278900.1.p;Glyma.20G190000.1.p;Glyma.01G166100.1.p…	0.0691324	0.495828	0.139428
UNDER	GO:0006278	RNA-dependent DNA biosynthetic process	BIOLOGICAL_PROCESS	0.00483386	0.000190389	3.72036	0	140	2893	41205		Glyma.04G179200.1.p;Glyma.14G121100.1.p;Glyma.01G126400.1.p;Glyma.05G078800.1.p;Glyma.08G244100.1.p;Glyma.02G161500.1.p;Glyma.02G163500.1.p;Glyma.03G112200.1.p;Glyma.14G156900.1.p;Glyma.10G114800.1.p;Glyma.18G001000.1.p;Glyma.08G268800.1.p;Glyma.15G208400.1.p;Glyma.10G105700.1.p;Glyma.06G267900.1.p;Glyma.20G040700.1.p;Glyma.09G253000.1.p;Glyma.12G119400.1.p;Glyma.17G078700.1.p;Glyma.13G150500.1.p…	0	0.338614	0
OVER	GO:0042908	xenobiotic transport	BIOLOGICAL_PROCESS	0.0699105	0.00531213	2.27473	17	108	2876	41237	Glyma.02G090100.1.p;Glyma.20G155500.1.p;Glyma.09G276100.1.p;Glyma.01G213000.1.p;Glyma.11G133900.1.p;Glyma.07G099900.1.p;Glyma.17G136400.1.p;Glyma.05G054000.1.p;Glyma.10G239000.1.p;Glyma.05G054100.1.p;Glyma.18G293100.1.p;Glyma.16G198700.1.p;Glyma.18G214800.1.p;Glyma.03G005600.1.p;Glyma.09G102800.1.p;Glyma.10G231800.1.p;Glyma.15G274600.1.p	Glyma.17G027900.1.p;Glyma.20G123300.1.p;Glyma.14G032400.1.p;Glyma.08G033200.1.p;Glyma.02G089900.1.p;Glyma.06G103400.1.p;Glyma.02G039500.1.p;Glyma.11G028900.1.p;Glyma.17G131700.1.p;Glyma.14G001500.1.p;Glyma.04G097900.1.p;Glyma.09G134100.1.p;Glyma.09G178900.1.p;Glyma.19G001600.1.p;Glyma.10G267400.1.p;Glyma.16G180200.1.p;Glyma.10G267700.1.p;Glyma.13G275400.1.p;Glyma.07G124600.1.p;Glyma.02G310800.1.p…	0.587625	0.261217	2.24957
OVER	GO:0006857	oligopeptide transport	BIOLOGICAL_PROCESS	0.0791387	0.00612699	2.21275	17	112	2876	41233	Glyma.02G224600.1.p;Glyma.11G235200.1.p;Glyma.15G059700.1.p;Glyma.02G047200.1.p;Glyma.16G057600.1.p;Glyma.15G059800.1.p;Glyma.18G064900.1.p;Glyma.11G031500.1.p;Glyma.06G145200.1.p;Glyma.19G085200.1.p;Glyma.06G036200.1.p;Glyma.15G236100.1.p;Glyma.19G089800.1.p;Glyma.15G016900.1.p;Glyma.11G224200.1.p;Glyma.02G022200.1.p;Glyma.04G036100.1.p	Glyma.18G299200.1.p;Glyma.04G220700.1.p;Glyma.08G343700.1.p;Glyma.18G021700.1.p;Glyma.13G255000.1.p;Glyma.08G239600.1.p;Glyma.03G123000.1.p;Glyma.14G138200.1.p;Glyma.18G127200.1.p;Glyma.07G018800.1.p;Glyma.18G126500.1.p;Glyma.18G188900.1.p;Glyma.08G203900.1.p;Glyma.02G022700.1.p;Glyma.17G194600.1.p;Glyma.19G126600.1.p;Glyma.14G191300.1.p;Glyma.17G189300.1.p;Glyma.18G189600.1.p;Glyma.08G037200.1.p…	0.587625	0.270891	2.16923
UNDER	GO:0098827	endoplasmic reticulum subcompartment	CELLULAR_COMPONENT	0.00552631	0.000219589	3.65839	17	552	2876	40793	Glyma.10G236500.1.p;Glyma.09G263900.1.p;Glyma.01G157800.1.p;Glyma.15G067100.1.p;Glyma.11G087200.1.p;Glyma.03G251700.1.p;Glyma.07G030000.1.p;Glyma.18G001400.1.p;Glyma.12G111900.1.p;Glyma.19G249100.1.p;Glyma.02G111000.1.p;Glyma.09G065300.1.p;Glyma.11G088000.1.p;Glyma.08G212900.1.p;Glyma.09G250400.1.p;Glyma.09G269200.1.p;Glyma.15G087400.1.p	Glyma.09G114200.1.p;Glyma.16G082400.1.p;Glyma.18G119400.1.p;Glyma.06G316600.1.p;Glyma.18G031200.1.p;Glyma.08G351200.1.p;Glyma.07G191900.1.p;Glyma.13G309800.1.p;Glyma.13G096500.1.p;Glyma.20G035600.1.p;Glyma.17G149800.1.p;Glyma.10G167300.1.p;Glyma.09G259000.1.p;Glyma.15G149100.1.p;Glyma.14G145500.1.p;Glyma.08G185600.1.p;Glyma.19G147400.1.p;Glyma.11G112000.1.p;Glyma.15G183400.1.p;Glyma.04G074400.1.p…	0.587625	1.33511	0.440133
OVER	GO:0097306	cellular response to alcohol	BIOLOGICAL_PROCESS	0.0387043	0.0024238	2.6155	16	92	2877	41253	Glyma.15G146100.1.p;Glyma.15G146600.1.p;Glyma.15G146000.1.p;Glyma.15G172500.1.p;Glyma.07G056900.1.p;Glyma.06G249800.1.p;Glyma.08G157900.1.p;Glyma.11G233300.1.p;Glyma.13G229300.1.p;Glyma.18G206000.1.p;Glyma.14G056300.1.p;Glyma.16G025900.1.p;Glyma.02G261900.1.p;Glyma.15G145900.1.p;Glyma.01G124700.1.p;Glyma.07G155500.1.p	Glyma.14G145400.1.p;Glyma.17G030400.1.p;Glyma.01G034000.1.p;Glyma.17G005600.1.p;Glyma.09G048100.1.p;Glyma.13G279300.1.p;Glyma.15G233600.1.p;Glyma.02G198600.1.p;Glyma.09G040500.1.p;Glyma.17G030100.1.p;Glyma.05G104600.1.p;Glyma.14G108400.1.p;Glyma.20G229500.1.p;Glyma.14G093700.1.p;Glyma.15G155400.1.p;Glyma.03G080700.1.p;Glyma.04G204400.1.p;Glyma.13G041800.1.p;Glyma.01G097000.1.p;Glyma.15G145600.1.p…	0.553059	0.222518	2.48546
OVER	GO:0071215	cellular response to abscisic acid stimulus	BIOLOGICAL_PROCESS	0.0387043	0.0024238	2.6155	16	92	2877	41253	Glyma.15G146100.1.p;Glyma.15G146600.1.p;Glyma.15G146000.1.p;Glyma.15G172500.1.p;Glyma.07G056900.1.p;Glyma.06G249800.1.p;Glyma.08G157900.1.p;Glyma.11G233300.1.p;Glyma.13G229300.1.p;Glyma.18G206000.1.p;Glyma.14G056300.1.p;Glyma.16G025900.1.p;Glyma.02G261900.1.p;Glyma.15G145900.1.p;Glyma.01G124700.1.p;Glyma.07G155500.1.p	Glyma.14G145400.1.p;Glyma.17G030400.1.p;Glyma.01G034000.1.p;Glyma.17G005600.1.p;Glyma.09G048100.1.p;Glyma.13G279300.1.p;Glyma.15G233600.1.p;Glyma.02G198600.1.p;Glyma.09G040500.1.p;Glyma.17G030100.1.p;Glyma.05G104600.1.p;Glyma.14G108400.1.p;Glyma.20G229500.1.p;Glyma.14G093700.1.p;Glyma.15G155400.1.p;Glyma.03G080700.1.p;Glyma.04G204400.1.p;Glyma.13G041800.1.p;Glyma.01G097000.1.p;Glyma.15G145600.1.p…	0.553059	0.222518	2.48546
OVER	GO:0046942	carboxylic acid transport	BIOLOGICAL_PROCESS	0.0632214	0.00469367	2.32849	16	102	2877	41243	Glyma.U003600.1.p;Glyma.20G101500.1.p;Glyma.07G127900.1.p;Glyma.10G173400.1.p;Glyma.10G269700.1.p;Glyma.12G188500.1.p;Glyma.09G185600.1.p;Glyma.01G004000.1.p;Glyma.19G199900.1.p;Glyma.03G202200.1.p;Glyma.19G087200.1.p;Glyma.07G090300.1.p;Glyma.16G059800.1.p;Glyma.20G216800.1.p;Glyma.09G102800.1.p;Glyma.15G274600.1.p	Glyma.01G019000.1.p;Glyma.08G272600.1.p;Glyma.15G105900.1.p;Glyma.12G094400.1.p;Glyma.U042900.1.p;Glyma.11G042500.1.p;Glyma.05G233300.1.p;Glyma.17G154300.1.p;Glyma.07G156300.1.p;Glyma.02G147900.1.p;Glyma.16G065800.1.p;Glyma.10G280800.1.p;Glyma.10G287800.1.p;Glyma.19G005900.1.p;Glyma.08G260200.1.p;Glyma.08G266000.1.p;Glyma.17G015500.1.p;Glyma.04G143500.1.p;Glyma.01G199400.1.p;Glyma.20G101400.1.p;G…	0.553059	0.246705	2.24179
OVER	GO:0016049	cell growth	BIOLOGICAL_PROCESS	0.20475	0.0205535	1.68711	16	118	2877	41227	Glyma.10G209600.1.p;Glyma.17G144100.1.p;Glyma.04G211100.1.p;Glyma.08G141000.1.p;Glyma.10G031000.1.p;Glyma.08G247500.1.p;Glyma.16G045100.1.p;Glyma.07G127900.1.p;Glyma.04G161000.1.p;Glyma.02G143400.1.p;Glyma.01G004000.1.p;Glyma.19G031100.1.p;Glyma.05G183200.1.p;Glyma.14G213300.1.p;Glyma.13G055700.1.p;Glyma.18G268900.1.p	Glyma.08G313200.1.p;Glyma.01G088800.1.p;Glyma.09G278700.1.p;Glyma.13G035600.1.p;Glyma.02G119700.1.p;Glyma.09G048100.1.p;Glyma.06G255000.1.p;Glyma.16G208200.1.p;Glyma.07G079700.1.p;Glyma.02G092400.1.p;Glyma.03G101400.1.p;Glyma.08G138000.1.p;Glyma.15G155400.1.p;Glyma.13G107400.1.p;Glyma.08G019600.1.p;Glyma.09G224000.1.p;Glyma.16G120600.1.p;Glyma.02G065500.1.p;Glyma.05G007800.1.p;Glyma.06G155000.1.p…	0.553059	0.285403	1.93782
OVER	GO:0001101	response to acid chemical	BIOLOGICAL_PROCESS	0.309511	0.0377224	1.4234	16	125	2877	41220	Glyma.15G238500.1.p;Glyma.15G238400.1.p;Glyma.13G199900.1.p;Glyma.16G015300.1.p;Glyma.16G043200.1.p;Glyma.11G153800.1.p;Glyma.13G200000.1.p;Glyma.13G200100.1.p;Glyma.07G046900.1.p;Glyma.18G091600.1.p;Glyma.08G257300.1.p;Glyma.18G281400.1.p;Glyma.15G237800.1.p;Glyma.13G069900.1.p;Glyma.13G199500.1.p;Glyma.11G075500.1.p	Glyma.09G278700.1.p;Glyma.13G088700.1.p;Glyma.05G141900.1.p;Glyma.19G212800.1.p;Glyma.16G031300.1.p;Glyma.13G174100.1.p;Glyma.14G148000.1.p;Glyma.12G090400.1.p;Glyma.11G153600.1.p;Glyma.08G331600.1.p;Glyma.16G031000.1.p;Glyma.03G216300.1.p;Glyma.17G202300.1.p;Glyma.01G031400.1.p;Glyma.08G266000.1.p;Glyma.18G029400.1.p;Glyma.20G113200.1.p;Glyma.02G202900.1.p;Glyma.15G238300.1.p;Glyma.16G126600.1.p…	0.553059	0.302334	1.8293
UNDER	GO:0019866	organelle inner membrane	CELLULAR_COMPONENT	0.00626698	0.000253388	3.59621	9	376	2884	40969	Glyma.03G219600.1.p;Glyma.19G087200.1.p;Glyma.02G275800.1.p;Glyma.20G110900.1.p;Glyma.16G059800.1.p;Glyma.07G019200.1.p;Glyma.02G057400.1.p;Glyma.07G128500.1.p;Glyma.08G317100.1.p	Glyma.11G087800.1.p;Glyma.15G107900.1.p;Glyma.02G177300.1.p;Glyma.19G026800.1.p;Glyma.07G108800.1.p;Glyma.08G322000.1.p;Glyma.15G244100.1.p;Glyma.14G093300.1.p;Glyma.15G273900.1.p;Glyma.U008600.1.p;Glyma.11G250100.1.p;Glyma.13G261900.1.p;Glyma.04G206300.1.p;Glyma.17G208000.1.p;Glyma.13G351900.1.p;Glyma.15G229800.1.p;Glyma.U024200.1.p;Glyma.07G156300.1.p;Glyma.20G223900.1.p;Glyma.14G111000.1.p;Gly…	0.311096	0.909421	0.342081
UNDER	GO:0050684	regulation of mRNA processing	BIOLOGICAL_PROCESS	0.00629057	0.000255073	3.59334	1	170	2892	41175	Glyma.02G102100.1.p	Glyma.02G220800.1.p;Glyma.01G093300.1.p;Glyma.19G115200.1.p;Glyma.13G206200.1.p;Glyma.20G052200.1.p;Glyma.03G121000.1.p;Glyma.19G176100.1.p;Glyma.05G111100.1.p;Glyma.15G272900.1.p;Glyma.02G191700.1.p;Glyma.14G112300.1.p;Glyma.10G164900.1.p;Glyma.02G165200.1.p;Glyma.06G268900.1.p;Glyma.02G044000.1.p;Glyma.08G153100.1.p;Glyma.03G017200.1.p;Glyma.06G215800.1.p;Glyma.11G086500.1.p;Glyma.06G222300.1.p…	0.0345662	0.411174	0.084067
UNDER	GO:0006757	ATP generation from ADP	BIOLOGICAL_PROCESS	0.00630558	0.000258612	3.58735	5	278	2888	41067	Glyma.05G231800.1.p;Glyma.08G182300.1.p;Glyma.19G020700.1.p;Glyma.08G175800.1.p;Glyma.07G087500.1.p	Glyma.08G097100.1.p;Glyma.01G007200.1.p;Glyma.11G247600.1.p;Glyma.12G072800.1.p;Glyma.15G140900.1.p;Glyma.13G151800.1.p;Glyma.10G065000.1.p;Glyma.17G091000.1.p;Glyma.02G040300.1.p;Glyma.09G176100.1.p;Glyma.13G098500.1.p;Glyma.16G150200.1.p;Glyma.17G033100.1.p;Glyma.04G104500.1.p;Glyma.07G126400.1.p;Glyma.11G095600.1.p;Glyma.19G078300.1.p;Glyma.09G189200.1.p;Glyma.08G200600.1.p;Glyma.19G017200.1.p…	0.172831	0.672391	0.257039
UNDER	GO:0046031	ADP metabolic process	BIOLOGICAL_PROCESS	0.00630558	0.000258612	3.58735	5	278	2888	41067	Glyma.05G231800.1.p;Glyma.08G182300.1.p;Glyma.19G020700.1.p;Glyma.08G175800.1.p;Glyma.07G087500.1.p	Glyma.08G097100.1.p;Glyma.01G007200.1.p;Glyma.11G247600.1.p;Glyma.12G072800.1.p;Glyma.15G140900.1.p;Glyma.13G151800.1.p;Glyma.10G065000.1.p;Glyma.17G091000.1.p;Glyma.02G040300.1.p;Glyma.09G176100.1.p;Glyma.13G098500.1.p;Glyma.16G150200.1.p;Glyma.17G033100.1.p;Glyma.04G104500.1.p;Glyma.07G126400.1.p;Glyma.11G095600.1.p;Glyma.19G078300.1.p;Glyma.09G189200.1.p;Glyma.08G200600.1.p;Glyma.19G017200.1.p…	0.172831	0.672391	0.257039
UNDER	GO:0007051	spindle organization	BIOLOGICAL_PROCESS	0.00630558	0.000257176	3.58977	0	129	2893	41216		Glyma.12G116700.1.p;Glyma.17G169400.1.p;Glyma.08G243100.1.p;Glyma.06G096200.1.p;Glyma.20G051200.1.p;Glyma.19G077600.1.p;Glyma.04G036400.1.p;Glyma.14G085200.1.p;Glyma.08G316800.1.p;Glyma.08G199400.1.p;Glyma.12G136600.1.p;Glyma.02G251500.1.p;Glyma.02G017400.1.p;Glyma.06G318000.1.p;Glyma.20G132700.1.p;Glyma.04G120400.1.p;Glyma.04G155000.1.p;Glyma.11G028100.1.p;Glyma.12G215200.1.p;Glyma.02G205400.1.p…	0	0.312009	0
UNDER	GO:0006096	glycolytic process	BIOLOGICAL_PROCESS	0.00630558	0.000258612	3.58735	5	278	2888	41067	Glyma.05G231800.1.p;Glyma.08G182300.1.p;Glyma.19G020700.1.p;Glyma.08G175800.1.p;Glyma.07G087500.1.p	Glyma.08G097100.1.p;Glyma.01G007200.1.p;Glyma.11G247600.1.p;Glyma.12G072800.1.p;Glyma.15G140900.1.p;Glyma.13G151800.1.p;Glyma.10G065000.1.p;Glyma.17G091000.1.p;Glyma.02G040300.1.p;Glyma.09G176100.1.p;Glyma.13G098500.1.p;Glyma.16G150200.1.p;Glyma.17G033100.1.p;Glyma.04G104500.1.p;Glyma.07G126400.1.p;Glyma.11G095600.1.p;Glyma.19G078300.1.p;Glyma.09G189200.1.p;Glyma.08G200600.1.p;Glyma.19G017200.1.p…	0.172831	0.672391	0.257039
OVER	GO:0009739	response to gibberellin	BIOLOGICAL_PROCESS	0.0203325	0.00112683	2.94814	15	79	2878	41266	Glyma.01G036600.1.p;Glyma.02G223600.1.p;Glyma.05G013000.1.p;Glyma.17G144100.1.p;Glyma.08G366900.1.p;Glyma.09G129100.1.p;Glyma.06G249800.1.p;Glyma.02G029400.1.p;Glyma.16G176700.1.p;Glyma.02G151100.1.p;Glyma.06G043400.1.p;Glyma.17G237800.1.p;Glyma.13G009100.1.p;Glyma.07G074500.1.p;Glyma.19G214600.1.p	Glyma.09G266200.1.p;Glyma.02G026300.1.p;Glyma.08G095800.1.p;Glyma.07G139600.1.p;Glyma.20G117800.1.p;Glyma.01G059300.1.p;Glyma.03G148300.1.p;Glyma.10G272300.1.p;Glyma.11G216500.1.p;Glyma.18G224500.1.p;Glyma.05G062300.1.p;Glyma.19G022100.1.p;Glyma.20G106000.1.p;Glyma.03G198100.1.p;Glyma.09G039200.1.p;Glyma.04G042900.1.p;Glyma.15G019400.1.p;Glyma.17G242400.1.p;Glyma.07G175500.1.p;Glyma.19G084000.1.p…	0.518493	0.191075	2.71356
OVER	GO:0009826	unidimensional cell growth	BIOLOGICAL_PROCESS	0.0549796	0.00378896	2.42148	15	88	2878	41257	Glyma.10G209600.1.p;Glyma.04G211100.1.p;Glyma.08G141000.1.p;Glyma.10G031000.1.p;Glyma.08G247500.1.p;Glyma.16G045100.1.p;Glyma.07G127900.1.p;Glyma.04G161000.1.p;Glyma.02G143400.1.p;Glyma.01G004000.1.p;Glyma.19G031100.1.p;Glyma.05G183200.1.p;Glyma.14G213300.1.p;Glyma.13G055700.1.p;Glyma.18G268900.1.p	Glyma.08G313200.1.p;Glyma.01G088800.1.p;Glyma.03G157100.1.p;Glyma.11G149700.1.p;Glyma.08G056500.1.p;Glyma.13G035600.1.p;Glyma.01G001900.1.p;Glyma.04G108100.1.p;Glyma.10G029400.1.p;Glyma.16G208200.1.p;Glyma.02G092400.1.p;Glyma.10G172800.1.p;Glyma.03G101400.1.p;Glyma.08G138000.1.p;Glyma.05G248000.1.p;Glyma.05G243500.1.p;Glyma.02G138400.1.p;Glyma.06G119100.1.p;Glyma.13G107400.1.p;Glyma.08G019600.1.p…	0.518493	0.212843	2.43603
UNDER	GO:0007004	telomere maintenance via telomerase	BIOLOGICAL_PROCESS	0.00645041	0.000266243	3.57472	0	132	2893	41213		Glyma.04G179200.1.p;Glyma.14G121100.1.p;Glyma.01G126400.1.p;Glyma.05G078800.1.p;Glyma.08G244100.1.p;Glyma.02G161500.1.p;Glyma.02G163500.1.p;Glyma.03G112200.1.p;Glyma.14G156900.1.p;Glyma.10G114800.1.p;Glyma.08G268800.1.p;Glyma.15G208400.1.p;Glyma.10G105700.1.p;Glyma.06G267900.1.p;Glyma.20G040700.1.p;Glyma.09G253000.1.p;Glyma.12G119400.1.p;Glyma.17G078700.1.p;Glyma.13G150500.1.p;Glyma.09G067500.1.p…	0	0.319265	0
UNDER	GO:0006013	mannose metabolic process	BIOLOGICAL_PROCESS	0.00654644	0.000271532	3.56618	2	200	2891	41145	Glyma.08G182300.1.p;Glyma.08G365900.1.p	Glyma.01G007200.1.p;Glyma.05G099400.1.p;Glyma.13G151800.1.p;Glyma.12G113400.1.p;Glyma.02G040300.1.p;Glyma.14G065900.1.p;Glyma.07G126400.1.p;Glyma.11G095600.1.p;Glyma.19G072300.1.p;Glyma.14G215900.1.p;Glyma.08G200600.1.p;Glyma.09G170600.1.p;Glyma.03G229100.1.p;Glyma.19G103100.1.p;Glyma.16G168000.1.p;Glyma.01G221400.1.p;Glyma.18G187600.1.p;Glyma.15G189400.1.p;Glyma.19G226300.1.p;Glyma.09G280800.1.p…	0.0691324	0.483734	0.142914
UNDER	GO:0010833	telomere maintenance via telomere lengthening	BIOLOGICAL_PROCESS	0.00656968	0.00027326	3.56342	0	133	2893	41212		Glyma.04G179200.1.p;Glyma.14G121100.1.p;Glyma.01G126400.1.p;Glyma.05G078800.1.p;Glyma.08G244100.1.p;Glyma.02G161500.1.p;Glyma.02G163500.1.p;Glyma.03G112200.1.p;Glyma.14G156900.1.p;Glyma.10G114800.1.p;Glyma.08G268800.1.p;Glyma.15G208400.1.p;Glyma.10G105700.1.p;Glyma.06G267900.1.p;Glyma.20G040700.1.p;Glyma.09G253000.1.p;Glyma.12G119400.1.p;Glyma.17G078700.1.p;Glyma.13G150500.1.p;Glyma.09G067500.1.p…	0	0.321683	0
UNDER	GO:0006479	protein methylation	BIOLOGICAL_PROCESS	0.0066132	0.000276606	3.55814	2	201	2891	41144	Glyma.18G169700.1.p;Glyma.18G087100.1.p	Glyma.06G313300.1.p;Glyma.09G156500.1.p;Glyma.20G031600.1.p;Glyma.07G056000.1.p;Glyma.16G207200.1.p;Glyma.06G220600.1.p;Glyma.16G071900.1.p;Glyma.10G040100.1.p;Glyma.06G223300.1.p;Glyma.18G086000.1.p;Glyma.19G076300.1.p;Glyma.06G075300.1.p;Glyma.16G218800.1.p;Glyma.07G203300.1.p;Glyma.20G160600.1.p;Glyma.20G229400.1.p;Glyma.01G147300.1.p;Glyma.09G052200.1.p;Glyma.11G237200.1.p;Glyma.03G219800.1.p…	0.0691324	0.486153	0.142203
UNDER	GO:0008213	protein alkylation	BIOLOGICAL_PROCESS	0.0066132	0.000276606	3.55814	2	201	2891	41144	Glyma.18G169700.1.p;Glyma.18G087100.1.p	Glyma.06G313300.1.p;Glyma.09G156500.1.p;Glyma.20G031600.1.p;Glyma.07G056000.1.p;Glyma.16G207200.1.p;Glyma.06G220600.1.p;Glyma.16G071900.1.p;Glyma.10G040100.1.p;Glyma.06G223300.1.p;Glyma.18G086000.1.p;Glyma.19G076300.1.p;Glyma.06G075300.1.p;Glyma.16G218800.1.p;Glyma.07G203300.1.p;Glyma.20G160600.1.p;Glyma.20G229400.1.p;Glyma.01G147300.1.p;Glyma.09G052200.1.p;Glyma.11G237200.1.p;Glyma.03G219800.1.p…	0.0691324	0.486153	0.142203
OVER	GO:0009738	abscisic acid-activated signaling pathway	BIOLOGICAL_PROCESS	0.0575972	0.00401109	2.39674	15	89	2878	41256	Glyma.15G146100.1.p;Glyma.15G146600.1.p;Glyma.15G146000.1.p;Glyma.15G172500.1.p;Glyma.07G056900.1.p;Glyma.06G249800.1.p;Glyma.11G233300.1.p;Glyma.13G229300.1.p;Glyma.18G206000.1.p;Glyma.14G056300.1.p;Glyma.16G025900.1.p;Glyma.02G261900.1.p;Glyma.15G145900.1.p;Glyma.01G124700.1.p;Glyma.07G155500.1.p	Glyma.14G145400.1.p;Glyma.17G030400.1.p;Glyma.01G034000.1.p;Glyma.17G005600.1.p;Glyma.09G048100.1.p;Glyma.13G279300.1.p;Glyma.15G233600.1.p;Glyma.02G198600.1.p;Glyma.09G040500.1.p;Glyma.17G030100.1.p;Glyma.14G108400.1.p;Glyma.20G229500.1.p;Glyma.14G093700.1.p;Glyma.15G155400.1.p;Glyma.03G080700.1.p;Glyma.04G204400.1.p;Glyma.13G041800.1.p;Glyma.01G097000.1.p;Glyma.15G145600.1.p;Glyma.15G233000.1.p…	0.518493	0.215262	2.40866
UNDER	GO:0005789	endoplasmic reticulum membrane	CELLULAR_COMPONENT	0.00669683	0.000283217	3.54788	17	545	2876	40800	Glyma.10G236500.1.p;Glyma.09G263900.1.p;Glyma.01G157800.1.p;Glyma.15G067100.1.p;Glyma.11G087200.1.p;Glyma.03G251700.1.p;Glyma.07G030000.1.p;Glyma.18G001400.1.p;Glyma.12G111900.1.p;Glyma.19G249100.1.p;Glyma.02G111000.1.p;Glyma.09G065300.1.p;Glyma.11G088000.1.p;Glyma.08G212900.1.p;Glyma.09G250400.1.p;Glyma.09G269200.1.p;Glyma.15G087400.1.p	Glyma.09G114200.1.p;Glyma.16G082400.1.p;Glyma.18G119400.1.p;Glyma.06G316600.1.p;Glyma.18G031200.1.p;Glyma.08G351200.1.p;Glyma.07G191900.1.p;Glyma.13G309800.1.p;Glyma.13G096500.1.p;Glyma.20G035600.1.p;Glyma.17G149800.1.p;Glyma.10G167300.1.p;Glyma.09G259000.1.p;Glyma.15G149100.1.p;Glyma.14G145500.1.p;Glyma.08G185600.1.p;Glyma.19G147400.1.p;Glyma.11G112000.1.p;Glyma.15G183400.1.p;Glyma.18G123700.1.p…	0.587625	1.31818	0.445787
UNDER	GO:0005635	nuclear envelope	CELLULAR_COMPONENT	0.00669683	0.000282405	3.54913	0	134	2893	41211		Glyma.14G008200.1.p;Glyma.09G039600.1.p;Glyma.11G098600.1.p;Glyma.19G125000.1.p;Glyma.10G050200.1.p;Glyma.06G075900.1.p;Glyma.01G074700.1.p;Glyma.01G224700.1.p;Glyma.14G105500.1.p;Glyma.15G018900.1.p;Glyma.18G005300.1.p;Glyma.13G220600.1.p;Glyma.04G153300.1.p;Glyma.18G203900.1.p;Glyma.15G013600.1.p;Glyma.20G170700.1.p;Glyma.01G067900.1.p;Glyma.17G071100.1.p;Glyma.01G119300.1.p;Glyma.08G321800.1.p…	0	0.324102	0
UNDER	GO:0018105	peptidyl-serine phosphorylation	BIOLOGICAL_PROCESS	0.00669683	0.00028308	3.54809	2	202	2891	41143	Glyma.10G166600.1.p;Glyma.15G172300.1.p	Glyma.10G217000.1.p;Glyma.14G164400.1.p;Glyma.11G050000.1.p;Glyma.17G195900.1.p;Glyma.05G104600.1.p;Glyma.07G076700.1.p;Glyma.02G048300.1.p;Glyma.10G120300.1.p;Glyma.10G071900.1.p;Glyma.11G058000.1.p;Glyma.06G064800.1.p;Glyma.20G175100.1.p;Glyma.10G096800.1.p;Glyma.18G202100.1.p;Glyma.05G159400.1.p;Glyma.07G151000.1.p;Glyma.09G194200.1.p;Glyma.02G278900.1.p;Glyma.20G190000.1.p;Glyma.01G166100.1.p…	0.0691324	0.488572	0.141499
UNDER	GO:0042175	nuclear outer membrane-endoplasmic reticulum membrane network	CELLULAR_COMPONENT	0.00676264	0.000286786	3.54244	17	547	2876	40798	Glyma.10G236500.1.p;Glyma.09G263900.1.p;Glyma.01G157800.1.p;Glyma.15G067100.1.p;Glyma.11G087200.1.p;Glyma.03G251700.1.p;Glyma.07G030000.1.p;Glyma.18G001400.1.p;Glyma.12G111900.1.p;Glyma.19G249100.1.p;Glyma.02G111000.1.p;Glyma.09G065300.1.p;Glyma.11G088000.1.p;Glyma.08G212900.1.p;Glyma.09G250400.1.p;Glyma.09G269200.1.p;Glyma.15G087400.1.p	Glyma.09G114200.1.p;Glyma.16G082400.1.p;Glyma.18G119400.1.p;Glyma.06G316600.1.p;Glyma.18G031200.1.p;Glyma.08G351200.1.p;Glyma.07G191900.1.p;Glyma.13G309800.1.p;Glyma.13G096500.1.p;Glyma.20G035600.1.p;Glyma.17G149800.1.p;Glyma.10G167300.1.p;Glyma.09G259000.1.p;Glyma.15G149100.1.p;Glyma.14G145500.1.p;Glyma.08G185600.1.p;Glyma.19G147400.1.p;Glyma.11G112000.1.p;Glyma.15G183400.1.p;Glyma.18G123700.1.p…	0.587625	1.32301	0.444157
UNDER	GO:0000287	magnesium ion binding	MOLECULAR_FUNCTION	0.00745943	0.000317201	3.49867	4	253	2889	41092	Glyma.09G206100.1.p;Glyma.12G138600.1.p;Glyma.16G017200.1.p;Glyma.06G302200.1.p	Glyma.12G072800.1.p;Glyma.10G065000.1.p;Glyma.01G070700.1.p;Glyma.16G092200.1.p;Glyma.10G044700.1.p;Glyma.18G129200.1.p;Glyma.U010400.1.p;Glyma.15G072500.1.p;Glyma.13G304500.1.p;Glyma.19G007400.1.p;Glyma.06G197800.1.p;Glyma.20G171100.1.p;Glyma.03G154500.1.p;Glyma.05G070500.1.p;Glyma.03G089400.1.p;Glyma.01G092900.1.p;Glyma.19G219300.1.p;Glyma.02G038000.1.p;Glyma.18G121700.1.p;Glyma.02G071000.1.p;G…	0.138265	0.611924	0.225951
UNDER	GO:0036094	small molecule binding	MOLECULAR_FUNCTION	0.00759703	0.000323935	3.48954	403	6803	2490	34542	Glyma.13G241200.1.p;Glyma.05G128200.1.p;Glyma.18G176000.1.p;Glyma.16G040100.1.p;Glyma.20G138100.1.p;Glyma.01G217100.1.p;Glyma.05G158700.1.p;Glyma.13G238700.1.p;Glyma.15G016100.1.p;Glyma.18G084000.1.p;Glyma.04G079700.1.p;Glyma.19G019200.1.p;Glyma.20G210800.1.p;Glyma.11G087200.1.p;Glyma.05G182600.1.p;Glyma.06G053200.1.p;Glyma.06G090700.1.p;Glyma.13G146700.1.p;Glyma.04G055600.1.p;Glyma.01G006500.1.p…	Glyma.11G247600.1.p;Glyma.07G086500.1.p;Glyma.08G322000.1.p;Glyma.09G261900.1.p;Glyma.05G229800.1.p;Glyma.06G153500.1.p;Glyma.19G060500.1.p;Glyma.09G255000.1.p;Glyma.11G058000.1.p;Glyma.01G152900.1.p;Glyma.17G198600.1.p;Glyma.16G211000.1.p;Glyma.13G033300	13.9302	16.4542	0.846602
OVER	GO:0016101	diterpenoid metabolic process	BIOLOGICAL_PROCESS	0.0648179	0.00484233	2.31495	15	92	2878	41253	Glyma.03G009600.1.p;Glyma.04G211100.1.p;Glyma.14G031200.1.p;Glyma.07G087500.1.p;Glyma.10G092800.1.p;Glyma.13G259500.1.p;Glyma.03G131200.1.p;Glyma.19G133400.1.p;Glyma.13G361700.1.p;Glyma.02G283400.1.p;Glyma.05G130600.1.p;Glyma.19G133200.1.p;Glyma.13G222100.1.p;Glyma.17G205300.1.p;Glyma.03G221600.1.p	Glyma.03G131500.1.p;Glyma.11G237100.1.p;Glyma.08G163900.1.p;Glyma.19G062800.1.p;Glyma.13G035600.1.p;Glyma.13G183600.1.p;Glyma.06G072600.1.p;Glyma.15G090100.1.p;Glyma.04G071000.1.p;Glyma.06G051600.1.p;Glyma.09G144300.1.p;Glyma.10G123000.1.p;Glyma.13G232400.1.p;Glyma.18G056200.1.p;Glyma.19G218700.1.p;Glyma.13G048100.1.p;Glyma.15G231000.1.p;Glyma.17G037300.1.p;Glyma.07G033800.1.p;Glyma.09G189200.1.p…	0.518493	0.222518	2.33012
UNDER	GO:0006397	mRNA processing	BIOLOGICAL_PROCESS	0.00803033	0.000344277	3.46309	18	559	2875	40786	Glyma.11G117400.1.p;Glyma.01G157800.1.p;Glyma.11G087200.1.p;Glyma.16G015300.1.p;Glyma.05G187000.1.p;Glyma.06G102400.1.p;Glyma.06G067500.1.p;Glyma.07G046900.1.p;Glyma.15G129400.1.p;Glyma.02G102100.1.p;Glyma.14G174600.1.p;Glyma.04G100600.1.p;Glyma.11G099400.1.p;Glyma.07G159900.1.p;Glyma.02G215100.1.p;Glyma.10G251200.1.p;Glyma.05G242500.1.p;Glyma.08G200500.1.p	Glyma.14G192900.1.p;Glyma.07G081200.1.p;Glyma.11G242300.1.p;Glyma.19G228900.1.p;Glyma.11G110600.1.p;Glyma.19G176100.1.p;Glyma.05G111100.1.p;Glyma.14G112300.1.p;Glyma.13G178100.1.p;Glyma.05G087600.1.p;Glyma.09G136900.1.p;Glyma.18G002000.1.p;Glyma.03G017200.1.p;Glyma.07G144500.1.p;Glyma.07G015000.1.p;Glyma.19G064500.1.p;Glyma.11G117300.1.p;Glyma.13G232100.1.p;Glyma.17G211600.1.p;Glyma.13G104400.1.p…	0.622191	1.35204	0.460188
OVER	GO:0060560	developmental growth involved in morphogenesis	BIOLOGICAL_PROCESS	0.128462	0.0114477	1.94128	15	99	2878	41246	Glyma.10G209600.1.p;Glyma.04G211100.1.p;Glyma.08G141000.1.p;Glyma.10G031000.1.p;Glyma.08G247500.1.p;Glyma.16G045100.1.p;Glyma.07G127900.1.p;Glyma.04G161000.1.p;Glyma.02G143400.1.p;Glyma.01G004000.1.p;Glyma.19G031100.1.p;Glyma.05G183200.1.p;Glyma.14G213300.1.p;Glyma.13G055700.1.p;Glyma.18G268900.1.p	Glyma.08G313200.1.p;Glyma.01G088800.1.p;Glyma.13G035600.1.p;Glyma.06G255000.1.p;Glyma.16G208200.1.p;Glyma.07G079700.1.p;Glyma.02G092400.1.p;Glyma.03G101400.1.p;Glyma.08G138000.1.p;Glyma.13G107400.1.p;Glyma.08G019600.1.p;Glyma.09G224000.1.p;Glyma.16G120600.1.p;Glyma.02G065500.1.p;Glyma.05G007800.1.p;Glyma.06G155000.1.p;Glyma.09G157800.1.p;Glyma.02G119200.1.p;Glyma.14G091900.1.p;Glyma.12G053400.1.p…	0.518493	0.239449	2.16536
OVER	GO:0010921	regulation of phosphatase activity	BIOLOGICAL_PROCESS	0.151511	0.0138889	1.85733	15	104	2878	41241	Glyma.15G146100.1.p;Glyma.15G146600.1.p;Glyma.15G146000.1.p;Glyma.07G056900.1.p;Glyma.06G249800.1.p;Glyma.11G233300.1.p;Glyma.13G229300.1.p;Glyma.18G206000.1.p;Glyma.14G056300.1.p;Glyma.16G025900.1.p;Glyma.02G261900.1.p;Glyma.15G145900.1.p;Glyma.01G124700.1.p;Glyma.02G215100.1.p;Glyma.07G155500.1.p	Glyma.04G071700.1.p;Glyma.17G030400.1.p;Glyma.17G030100.1.p;Glyma.10G283500.1.p;Glyma.12G174000.1.p;Glyma.01G097000.1.p;Glyma.15G145600.1.p;Glyma.19G185700.1.p;Glyma.09G185700.1.p;Glyma.08G199400.1.p;Glyma.09G040400.1.p;Glyma.02G270300.1.p;Glyma.20G157200.1.p;Glyma.02G109400.1.p;Glyma.20G130700.1.p;Glyma.03G185200.1.p;Glyma.12G017100.1.p;Glyma.08G174000.1.p;Glyma.13G325400.1.p;Glyma.11G246900.1.p…	0.518493	0.251542	2.06126
OVER	GO:0035303	regulation of dephosphorylation	BIOLOGICAL_PROCESS	0.161918	0.0152568	1.81654	15	106	2878	41239	Glyma.15G146100.1.p;Glyma.15G146600.1.p;Glyma.15G146000.1.p;Glyma.07G056900.1.p;Glyma.06G249800.1.p;Glyma.11G233300.1.p;Glyma.13G229300.1.p;Glyma.18G206000.1.p;Glyma.14G056300.1.p;Glyma.16G025900.1.p;Glyma.02G261900.1.p;Glyma.15G145900.1.p;Glyma.01G124700.1.p;Glyma.02G215100.1.p;Glyma.07G155500.1.p	Glyma.04G071700.1.p;Glyma.17G030400.1.p;Glyma.17G030100.1.p;Glyma.10G283500.1.p;Glyma.12G174000.1.p;Glyma.01G097000.1.p;Glyma.15G145600.1.p;Glyma.19G185700.1.p;Glyma.09G185700.1.p;Glyma.08G199400.1.p;Glyma.09G040400.1.p;Glyma.02G270300.1.p;Glyma.20G157200.1.p;Glyma.02G109400.1.p;Glyma.20G130700.1.p;Glyma.03G185200.1.p;Glyma.12G017100.1.p;Glyma.08G174000.1.p;Glyma.13G325400.1.p;Glyma.11G246900.1.p…	0.518493	0.256379	2.02237
OVER	GO:0080163	regulation of protein serine/threonine phosphatase activity	BIOLOGICAL_PROCESS	0.000109199	2.52475e-06	5.59778	14	36	2879	41309	Glyma.15G146100.1.p;Glyma.15G146600.1.p;Glyma.15G146000.1.p;Glyma.07G056900.1.p;Glyma.06G249800.1.p;Glyma.11G233300.1.p;Glyma.13G229300.1.p;Glyma.18G206000.1.p;Glyma.14G056300.1.p;Glyma.16G025900.1.p;Glyma.02G261900.1.p;Glyma.15G145900.1.p;Glyma.01G124700.1.p;Glyma.07G155500.1.p	Glyma.04G050900.1.p;Glyma.15G145700.1.p;Glyma.09G204100.1.p;Glyma.07G243500.1.p;Glyma.14G145400.1.p;Glyma.17G030400.1.p;Glyma.03G066200.1.p;Glyma.09G040500.1.p;Glyma.17G030100.1.p;Glyma.14G093700.1.p;Glyma.03G025300.1.p;Glyma.15G146400.1.p;Glyma.04G085700.1.p;Glyma.13G041800.1.p;Glyma.01G097000.1.p;Glyma.08G272500.1.p;Glyma.15G145600.1.p;Glyma.17G229900.1.p;Glyma.06G126100.1.p;Glyma.06G051800.1.p…	0.483927	0.0870722	5.55776
OVER	GO:0035308	negative regulation of protein dephosphorylation	BIOLOGICAL_PROCESS	0.00115074	3.72731e-05	4.4286	14	48	2879	41297	Glyma.15G146100.1.p;Glyma.15G146600.1.p;Glyma.15G146000.1.p;Glyma.07G056900.1.p;Glyma.06G249800.1.p;Glyma.11G233300.1.p;Glyma.13G229300.1.p;Glyma.18G206000.1.p;Glyma.14G056300.1.p;Glyma.16G025900.1.p;Glyma.02G261900.1.p;Glyma.15G145900.1.p;Glyma.01G124700.1.p;Glyma.07G155500.1.p	Glyma.04G050900.1.p;Glyma.15G145700.1.p;Glyma.09G204100.1.p;Glyma.07G243500.1.p;Glyma.14G145400.1.p;Glyma.17G030400.1.p;Glyma.03G066200.1.p;Glyma.01G034000.1.p;Glyma.09G040500.1.p;Glyma.17G030100.1.p;Glyma.02G032300.1.p;Glyma.01G050500.1.p;Glyma.14G093700.1.p;Glyma.03G025300.1.p;Glyma.15G146400.1.p;Glyma.04G085700.1.p;Glyma.13G041800.1.p;Glyma.01G097000.1.p;Glyma.08G272500.1.p;Glyma.15G145600.1.p…	0.483927	0.116096	4.16832
OVER	GO:0032515	negative regulation of phosphoprotein phosphatase activity	BIOLOGICAL_PROCESS	0.00115074	3.72731e-05	4.4286	14	48	2879	41297	Glyma.15G146100.1.p;Glyma.15G146600.1.p;Glyma.15G146000.1.p;Glyma.07G056900.1.p;Glyma.06G249800.1.p;Glyma.11G233300.1.p;Glyma.13G229300.1.p;Glyma.18G206000.1.p;Glyma.14G056300.1.p;Glyma.16G025900.1.p;Glyma.02G261900.1.p;Glyma.15G145900.1.p;Glyma.01G124700.1.p;Glyma.07G155500.1.p	Glyma.04G050900.1.p;Glyma.15G145700.1.p;Glyma.09G204100.1.p;Glyma.07G243500.1.p;Glyma.14G145400.1.p;Glyma.17G030400.1.p;Glyma.03G066200.1.p;Glyma.01G034000.1.p;Glyma.09G040500.1.p;Glyma.17G030100.1.p;Glyma.02G032300.1.p;Glyma.01G050500.1.p;Glyma.14G093700.1.p;Glyma.03G025300.1.p;Glyma.15G146400.1.p;Glyma.04G085700.1.p;Glyma.13G041800.1.p;Glyma.01G097000.1.p;Glyma.08G272500.1.p;Glyma.15G145600.1.p…	0.483927	0.116096	4.16832
UNDER	GO:0055029	nuclear DNA-directed RNA polymerase complex	CELLULAR_COMPONENT	0.00839668	0.000365049	3.43765	3	224	2890	41121	Glyma.09G192600.1.p;Glyma.01G006500.1.p;Glyma.11G211300.1.p	Glyma.08G105600.1.p;Glyma.15G073800.1.p;Glyma.02G239900.1.p;Glyma.04G235500.1.p;Glyma.05G181900.1.p;Glyma.02G092400.1.p;Glyma.05G229800.1.p;Glyma.05G087600.1.p;Glyma.07G100200.1.p;Glyma.18G009300.1.p;Glyma.04G141500.1.p;Glyma.05G148900.1.p;Glyma.09G246500.1.p;Glyma.15G077800.1.p;Glyma.06G206500.1.p;Glyma.03G001900.1.p;Glyma.07G015500.1.p;Glyma.05G209700.1.p;Glyma.20G159500.1.p;Glyma.13G060000.1.p…	0.103699	0.541783	0.191403
UNDER	GO:0042274	ribosomal small subunit biogenesis	BIOLOGICAL_PROCESS	0.00843371	0.00037139	3.43017	1	164	2892	41181	Glyma.07G261800.1.p	Glyma.19G105700.1.p;Glyma.17G076700.1.p;Glyma.17G247300.1.p;Glyma.16G087700.1.p;Glyma.12G113700.1.p;Glyma.13G041400.1.p;Glyma.02G290200.1.p;Glyma.08G325000.1.p;Glyma.07G214900.1.p;Glyma.03G109700.1.p;Glyma.11G125100.1.p;Glyma.16G134900.1.p;Glyma.02G103600.1.p;Glyma.05G206400.1.p;Glyma.18G078500.1.p;Glyma.03G086400.1.p;Glyma.13G300200.1.p;Glyma.14G024600.1.p;Glyma.07G208300.1.p;Glyma.09G057700.1.p…	0.0345662	0.396662	0.0871426
OVER	GO:0035305	negative regulation of dephosphorylation	BIOLOGICAL_PROCESS	0.00158204	5.42234e-05	4.26581	14	50	2879	41295	Glyma.15G146100.1.p;Glyma.15G146600.1.p;Glyma.15G146000.1.p;Glyma.07G056900.1.p;Glyma.06G249800.1.p;Glyma.11G233300.1.p;Glyma.13G229300.1.p;Glyma.18G206000.1.p;Glyma.14G056300.1.p;Glyma.16G025900.1.p;Glyma.02G261900.1.p;Glyma.15G145900.1.p;Glyma.01G124700.1.p;Glyma.07G155500.1.p	Glyma.14G145400.1.p;Glyma.17G030400.1.p;Glyma.01G034000.1.p;Glyma.12G116000.1.p;Glyma.09G040500.1.p;Glyma.17G030100.1.p;Glyma.14G093700.1.p;Glyma.13G041800.1.p;Glyma.01G097000.1.p;Glyma.15G145600.1.p;Glyma.15G145800.1.p;Glyma.09G040400.1.p;Glyma.17G030000.1.p;Glyma.20G157200.1.p;Glyma.02G109400.1.p;Glyma.09G040800.1.p;Glyma.12G017100.1.p;Glyma.08G174000.1.p;Glyma.04G050900.1.p;Glyma.15G145700.1.p…	0.483927	0.120934	4.00159
OVER	GO:0010923	negative regulation of phosphatase activity	BIOLOGICAL_PROCESS	0.00158204	5.42234e-05	4.26581	14	50	2879	41295	Glyma.15G146100.1.p;Glyma.15G146600.1.p;Glyma.15G146000.1.p;Glyma.07G056900.1.p;Glyma.06G249800.1.p;Glyma.11G233300.1.p;Glyma.13G229300.1.p;Glyma.18G206000.1.p;Glyma.14G056300.1.p;Glyma.16G025900.1.p;Glyma.02G261900.1.p;Glyma.15G145900.1.p;Glyma.01G124700.1.p;Glyma.07G155500.1.p	Glyma.14G145400.1.p;Glyma.17G030400.1.p;Glyma.01G034000.1.p;Glyma.12G116000.1.p;Glyma.09G040500.1.p;Glyma.17G030100.1.p;Glyma.14G093700.1.p;Glyma.13G041800.1.p;Glyma.01G097000.1.p;Glyma.15G145600.1.p;Glyma.15G145800.1.p;Glyma.09G040400.1.p;Glyma.17G030000.1.p;Glyma.20G157200.1.p;Glyma.02G109400.1.p;Glyma.09G040800.1.p;Glyma.12G017100.1.p;Glyma.08G174000.1.p;Glyma.04G050900.1.p;Glyma.15G145700.1.p…	0.483927	0.120934	4.00159
OVER	GO:0042278	purine nucleoside metabolic process	BIOLOGICAL_PROCESS	0.00843371	0.000372349	3.42905	14	62	2879	41283	Glyma.03G138200.1.p;Glyma.08G066900.1.p;Glyma.09G080100.1.p;Glyma.08G283100.1.p;Glyma.07G039600.1.p;Glyma.03G193800.1.p;Glyma.19G141200.1.p;Glyma.08G255800.1.p;Glyma.13G206500.1.p;Glyma.16G008400.1.p;Glyma.02G088800.1.p;Glyma.19G193700.1.p;Glyma.15G186100.1.p;Glyma.18G278800.1.p	Glyma.13G210400.1.p;Glyma.13G117500.1.p;Glyma.15G106200.1.p;Glyma.03G216400.1.p;Glyma.07G183100.1.p;Glyma.15G263100.1.p;Glyma.01G071300.1.p;Glyma.17G127400.1.p;Glyma.05G208400.1.p;Glyma.17G020300.1.p;Glyma.20G228200.1.p;Glyma.09G285900.1.p;Glyma.18G294300.1.p;Glyma.16G119900.1.p;Glyma.02G167200.1.p;Glyma.20G171100.1.p;Glyma.05G216700.1.p;Glyma.01G229200.1.p;Glyma.19G182400.1.p;Glyma.20G000200.1.p…	0.483927	0.149958	3.22709
UNDER	GO:0042180	cellular ketone metabolic process	BIOLOGICAL_PROCESS	0.0085472	0.000378353	3.4221	2	190	2891	41155	Glyma.06G110900.1.p;Glyma.15G206100.1.p	Glyma.09G236400.1.p;Glyma.13G207200.1.p;Glyma.03G070600.1.p;Glyma.18G260800.1.p;Glyma.09G193800.1.p;Glyma.09G024500.1.p;Glyma.03G165600.1.p;Glyma.14G093300.1.p;Glyma.06G059200.1.p;Glyma.03G232400.1.p;Glyma.U008600.1.p;Glyma.18G155400.1.p;Glyma.03G080700.1.p;Glyma.08G003000.1.p;Glyma.06G325400.1.p;Glyma.14G026600.1.p;Glyma.10G098500.1.p;Glyma.09G007100.1.p;Glyma.02G288400.1.p;Glyma.09G182400.1.p;G…	0.0691324	0.459548	0.150436
UNDER	GO:0006000	fructose metabolic process	BIOLOGICAL_PROCESS	0.00856199	0.000380002	3.42021	2	192	2891	41153	Glyma.08G182300.1.p;Glyma.08G365900.1.p	Glyma.14G096300.1.p;Glyma.20G007400.1.p;Glyma.04G030400.1.p;Glyma.01G007200.1.p;Glyma.05G099400.1.p;Glyma.11G169700.1.p;Glyma.11G172200.1.p;Glyma.13G151800.1.p;Glyma.12G113400.1.p;Glyma.10G059500.1.p;Glyma.06G028800.1.p;Glyma.02G040300.1.p;Glyma.14G065900.1.p;Glyma.18G187900.1.p;Glyma.10G122000.1.p;Glyma.12G021700.1.p;Glyma.07G126400.1.p;Glyma.11G095600.1.p;Glyma.19G072300.1.p;Glyma.11G223700.1.p…	0.0691324	0.464385	0.148869
UNDER	GO:0008017	microtubule binding	MOLECULAR_FUNCTION	0.00887536	0.000394942	3.40347	6	294	2887	41051	Glyma.02G026600.1.p;Glyma.20G001000.1.p;Glyma.10G149500.1.p;Glyma.17G155500.1.p;Glyma.07G267400.1.p;Glyma.08G158800.1.p	Glyma.19G235400.1.p;Glyma.17G169400.1.p;Glyma.07G086500.1.p;Glyma.19G230100.1.p;Glyma.04G008200.1.p;Glyma.13G030600.1.p;Glyma.06G209200.1.p;Glyma.18G073500.1.p;Glyma.06G096200.1.p;Glyma.16G111200.1.p;Glyma.08G277600.1.p;Glyma.20G051200.1.p;Glyma.07G085200.1.p;Glyma.20G207200.1.p;Glyma.17G233200.1.p;Glyma.19G077600.1.p;Glyma.18G082000.1.p;Glyma.13G114200.1.p;Glyma.07G005200.1.p;Glyma.06G205200.1.p…	0.207397	0.71109	0.291661
UNDER	GO:0048285	organelle fission	BIOLOGICAL_PROCESS	0.00889186	0.000396709	3.40153	6	296	2887	41049	Glyma.08G282900.1.p;Glyma.09G088700.1.p;Glyma.15G036500.1.p;Glyma.02G284500.1.p;Glyma.04G160500.1.p;Glyma.08G358900.1.p	Glyma.14G164400.1.p;Glyma.07G190600.1.p;Glyma.18G041000.1.p;Glyma.19G026800.1.p;Glyma.15G038800.1.p;Glyma.20G201200.1.p;Glyma.04G201000.1.p;Glyma.19G194800.1.p;Glyma.15G150700.1.p;Glyma.02G280700.1.p;Glyma.16G194500.1.p;Glyma.14G223700.1.p;Glyma.09G002100.1.p;Glyma.10G100700.1.p;Glyma.19G131600.1.p;Glyma.06G062800.1.p;Glyma.02G157700.1.p;Glyma.18G143300.1.p;Glyma.01G029900.1.p;Glyma.04G187800.1.p…	0.207397	0.715927	0.28969
OVER	GO:0006855	drug transmembrane transport	BIOLOGICAL_PROCESS	0.177146	0.0170622	1.76797	14	95	2879	41250	Glyma.02G090100.1.p;Glyma.20G155500.1.p;Glyma.09G276100.1.p;Glyma.01G213000.1.p;Glyma.07G099900.1.p;Glyma.17G136400.1.p;Glyma.05G054000.1.p;Glyma.10G239000.1.p;Glyma.05G054100.1.p;Glyma.18G293100.1.p;Glyma.16G198700.1.p;Glyma.18G214800.1.p;Glyma.03G005600.1.p;Glyma.10G231800.1.p	Glyma.17G027900.1.p;Glyma.10G267800.1.p;Glyma.05G243100.1.p;Glyma.20G123300.1.p;Glyma.05G001700.1.p;Glyma.14G032400.1.p;Glyma.08G033200.1.p;Glyma.01G026200.1.p;Glyma.02G089900.1.p;Glyma.18G110800.1.p;Glyma.03G005800.1.p;Glyma.06G103400.1.p;Glyma.14G078000.1.p;Glyma.05G226400.1.p;Glyma.01G025200.1.p;Glyma.12G194000.1.p;Glyma.02G039500.1.p;Glyma.03G005500.1.p;Glyma.04G097700.1.p;Glyma.11G028900.1.p…	0.483927	0.229774	2.1061
OVER	GO:0015893	drug transport	BIOLOGICAL_PROCESS	0.177146	0.0170622	1.76797	14	95	2879	41250	Glyma.02G090100.1.p;Glyma.20G155500.1.p;Glyma.09G276100.1.p;Glyma.01G213000.1.p;Glyma.07G099900.1.p;Glyma.17G136400.1.p;Glyma.05G054000.1.p;Glyma.10G239000.1.p;Glyma.05G054100.1.p;Glyma.18G293100.1.p;Glyma.16G198700.1.p;Glyma.18G214800.1.p;Glyma.03G005600.1.p;Glyma.10G231800.1.p	Glyma.17G027900.1.p;Glyma.10G267800.1.p;Glyma.05G243100.1.p;Glyma.20G123300.1.p;Glyma.05G001700.1.p;Glyma.14G032400.1.p;Glyma.08G033200.1.p;Glyma.01G026200.1.p;Glyma.02G089900.1.p;Glyma.18G110800.1.p;Glyma.03G005800.1.p;Glyma.06G103400.1.p;Glyma.14G078000.1.p;Glyma.05G226400.1.p;Glyma.01G025200.1.p;Glyma.12G194000.1.p;Glyma.02G039500.1.p;Glyma.03G005500.1.p;Glyma.04G097700.1.p;Glyma.11G028900.1.p…	0.483927	0.229774	2.1061
UNDER	GO:0043168	anion binding	MOLECULAR_FUNCTION	0.0090034	0.000404823	3.39273	390	6589	2503	34756	Glyma.13G241200.1.p;Glyma.05G128200.1.p;Glyma.18G176000.1.p;Glyma.16G040100.1.p;Glyma.20G138100.1.p;Glyma.01G217100.1.p;Glyma.05G158700.1.p;Glyma.13G238700.1.p;Glyma.18G084000.1.p;Glyma.04G079700.1.p;Glyma.19G019200.1.p;Glyma.20G210800.1.p;Glyma.11G087200.1.p;Glyma.05G182600.1.p;Glyma.06G053200.1.p;Glyma.06G090700.1.p;Glyma.13G146700.1.p;Glyma.04G055600.1.p;Glyma.02G145300.1.p;Glyma.06G310000.1.p…	Glyma.07G086500.1.p;Glyma.09G261900.1.p;Glyma.05G229800.1.p;Glyma.06G153500.1.p;Glyma.19G060500.1.p;Glyma.09G255000.1.p;Glyma.11G058000.1.p;Glyma.01G152900.1.p;Glyma.17G198600.1.p;Glyma.16G211000.1.p;Glyma.13G033300.1.p;Glyma.03G006700.1.p;Glyma.18G083900	13.4808	15.9366	0.845901
UNDER	GO:0065002	intracellular protein transmembrane transport	BIOLOGICAL_PROCESS	0.0090059	0.000405982	3.39149	0	127	2893	41218		Glyma.09G114200.1.p;Glyma.19G155500.1.p;Glyma.05G241100.1.p;Glyma.08G192700.1.p;Glyma.16G008100.1.p;Glyma.11G125400.1.p;Glyma.08G322000.1.p;Glyma.18G117700.1.p;Glyma.10G118500.1.p;Glyma.20G223900.1.p;Glyma.04G157300.1.p;Glyma.11G162400.1.p;Glyma.12G106600.1.p;Glyma.04G081200.1.p;Glyma.04G138500.1.p;Glyma.15G038200.1.p;Glyma.15G250500.1.p;Glyma.13G137400.1.p;Glyma.12G070500.1.p;Glyma.06G320100.1.p…	0	0.307171	0
UNDER	GO:0015631	tubulin binding	MOLECULAR_FUNCTION	0.00928256	0.000422768	3.3739	7	316	2886	41029	Glyma.02G026600.1.p;Glyma.07G220200.1.p;Glyma.20G001000.1.p;Glyma.10G149500.1.p;Glyma.17G155500.1.p;Glyma.07G267400.1.p;Glyma.08G158800.1.p	Glyma.19G235400.1.p;Glyma.17G169400.1.p;Glyma.07G086500.1.p;Glyma.19G230100.1.p;Glyma.04G008200.1.p;Glyma.13G030600.1.p;Glyma.06G209200.1.p;Glyma.18G073500.1.p;Glyma.06G096200.1.p;Glyma.16G111200.1.p;Glyma.08G277600.1.p;Glyma.20G051200.1.p;Glyma.07G085200.1.p;Glyma.20G207200.1.p;Glyma.17G233200.1.p;Glyma.19G077600.1.p;Glyma.08G134800.1.p;Glyma.18G082000.1.p;Glyma.13G114200.1.p;Glyma.07G005200.1.p…	0.241963	0.7643	0.316581
UNDER	GO:0045298	tubulin complex	CELLULAR_COMPONENT	0.00928256	0.000422768	3.3739	7	316	2886	41029	Glyma.02G026600.1.p;Glyma.07G220200.1.p;Glyma.20G001000.1.p;Glyma.10G149500.1.p;Glyma.17G155500.1.p;Glyma.07G267400.1.p;Glyma.08G158800.1.p	Glyma.19G235400.1.p;Glyma.17G169400.1.p;Glyma.07G086500.1.p;Glyma.19G230100.1.p;Glyma.04G008200.1.p;Glyma.13G030600.1.p;Glyma.06G209200.1.p;Glyma.18G073500.1.p;Glyma.06G096200.1.p;Glyma.16G111200.1.p;Glyma.08G277600.1.p;Glyma.20G051200.1.p;Glyma.07G085200.1.p;Glyma.20G207200.1.p;Glyma.17G233200.1.p;Glyma.19G077600.1.p;Glyma.08G134800.1.p;Glyma.18G082000.1.p;Glyma.13G114200.1.p;Glyma.07G005200.1.p…	0.241963	0.7643	0.316581
UNDER	GO:0019319	hexose biosynthetic process	BIOLOGICAL_PROCESS	0.00928256	0.000422681	3.37399	7	317	2886	41028	Glyma.05G231800.1.p;Glyma.19G020700.1.p;Glyma.01G019200.1.p;Glyma.07G087500.1.p;Glyma.12G210600.1.p;Glyma.08G182300.1.p;Glyma.08G175800.1.p	Glyma.08G097100.1.p;Glyma.01G007200.1.p;Glyma.11G247600.1.p;Glyma.12G072800.1.p;Glyma.15G140900.1.p;Glyma.06G229900.1.p;Glyma.13G151800.1.p;Glyma.10G065000.1.p;Glyma.17G091000.1.p;Glyma.02G040300.1.p;Glyma.09G176100.1.p;Glyma.13G098500.1.p;Glyma.16G150200.1.p;Glyma.17G033100.1.p;Glyma.04G104500.1.p;Glyma.01G091000.1.p;Glyma.07G126400.1.p;Glyma.11G095600.1.p;Glyma.19G078300.1.p;Glyma.09G189200.1.p…	0.241963	0.766719	0.315583
UNDER	GO:0006094	gluconeogenesis	BIOLOGICAL_PROCESS	0.00928256	0.000422681	3.37399	7	317	2886	41028	Glyma.05G231800.1.p;Glyma.19G020700.1.p;Glyma.01G019200.1.p;Glyma.07G087500.1.p;Glyma.12G210600.1.p;Glyma.08G182300.1.p;Glyma.08G175800.1.p	Glyma.08G097100.1.p;Glyma.01G007200.1.p;Glyma.11G247600.1.p;Glyma.12G072800.1.p;Glyma.15G140900.1.p;Glyma.06G229900.1.p;Glyma.13G151800.1.p;Glyma.10G065000.1.p;Glyma.17G091000.1.p;Glyma.02G040300.1.p;Glyma.09G176100.1.p;Glyma.13G098500.1.p;Glyma.16G150200.1.p;Glyma.17G033100.1.p;Glyma.04G104500.1.p;Glyma.01G091000.1.p;Glyma.07G126400.1.p;Glyma.11G095600.1.p;Glyma.19G078300.1.p;Glyma.09G189200.1.p…	0.241963	0.766719	0.315583
UNDER	GO:0030554	adenyl nucleotide binding	MOLECULAR_FUNCTION	0.00938721	0.000428625	3.36792	308	5325	2585	36020	Glyma.13G241200.1.p;Glyma.05G128200.1.p;Glyma.08G083300.1.p;Glyma.18G176000.1.p;Glyma.04G103800.1.p;Glyma.08G154400.1.p;Glyma.10G241500.1.p;Glyma.20G138100.1.p;Glyma.01G217100.1.p;Glyma.05G158700.1.p;Glyma.13G238700.1.p;Glyma.06G155500.1.p;Glyma.18G084000.1.p;Glyma.10G166600.1.p;Glyma.16G214800.1.p;Glyma.12G114100.1.p;Glyma.19G019200.1.p;Glyma.20G210800.1.p;Glyma.11G087200.1.p;Glyma.02G155100.1.p…	Glyma.17G020600.1.p;Glyma.07G086500.1.p;Glyma.03G192800.1.p;Glyma.08G322000.1.p;Glyma.09G261900.1.p;Glyma.05G229800.1.p;Glyma.06G153500.1.p;Glyma.19G060500.1.p;Glyma.05G074500.1.p;Glyma.11G058000.1.p;Glyma.01G022600.1.p;Glyma.12G143900.1.p;Glyma.06G212800	10.6464	12.8794	0.82662
UNDER	GO:0046364	monosaccharide biosynthetic process	BIOLOGICAL_PROCESS	0.00946712	0.000434473	3.36204	7	321	2886	41024	Glyma.05G231800.1.p;Glyma.19G020700.1.p;Glyma.01G019200.1.p;Glyma.07G087500.1.p;Glyma.12G210600.1.p;Glyma.08G182300.1.p;Glyma.08G175800.1.p	Glyma.08G097100.1.p;Glyma.01G007200.1.p;Glyma.11G247600.1.p;Glyma.12G072800.1.p;Glyma.15G140900.1.p;Glyma.06G229900.1.p;Glyma.13G151800.1.p;Glyma.10G065000.1.p;Glyma.17G091000.1.p;Glyma.02G040300.1.p;Glyma.09G176100.1.p;Glyma.13G098500.1.p;Glyma.16G150200.1.p;Glyma.17G033100.1.p;Glyma.04G104500.1.p;Glyma.01G091000.1.p;Glyma.07G126400.1.p;Glyma.11G095600.1.p;Glyma.19G078300.1.p;Glyma.09G189200.1.p…	0.241963	0.776394	0.31165
UNDER	GO:0000003	reproduction	BIOLOGICAL_PROCESS	0.00946712	0.00043375	3.36276	43	1023	2850	40322	Glyma.14G009200.1.p;Glyma.07G080700.1.p;Glyma.02G136700.1.p;Glyma.19G194300.1.p;Glyma.01G144400.1.p;Glyma.04G050200.1.p;Glyma.12G142400.1.p;Glyma.05G183200.1.p;Glyma.08G355100.1.p;Glyma.02G182200.1.p;Glyma.06G128900.1.p;Glyma.17G086400.1.p;Glyma.04G042400.1.p;Glyma.05G182700.1.p;Glyma.17G155000.1.p;Glyma.13G093800.1.p;Glyma.10G209600.1.p;Glyma.03G022700.1.p;Glyma.10G100600.1.p;Glyma.13G331000.1.p…	Glyma.20G201200.1.p;Glyma.11G110600.1.p;Glyma.05G104600.1.p;Glyma.15G150700.1.p;Glyma.15G221800.1.p;Glyma.03G080700.1.p;Glyma.04G009500.1.p;Glyma.12G143900.1.p;Glyma.06G324400.1.p;Glyma.13G150500.1.p;Glyma.04G082200.1.p;Glyma.16G170400.1.p;Glyma.12G142100.1.p;Glyma.11G021300.1.p;Glyma.13G191000.1.p;Glyma.02G171800.1.p;Glyma.05G004300.1.p;Glyma.12G055400.1.p;Glyma.01G029300.1.p;Glyma.20G061600.1.p…	1.48635	2.4743	0.600713
OVER	GO:0042493	response to drug	BIOLOGICAL_PROCESS	0.186935	0.0183525	1.73631	14	97	2879	41248	Glyma.02G090100.1.p;Glyma.20G155500.1.p;Glyma.09G276100.1.p;Glyma.01G213000.1.p;Glyma.07G099900.1.p;Glyma.17G136400.1.p;Glyma.05G054000.1.p;Glyma.10G239000.1.p;Glyma.05G054100.1.p;Glyma.18G293100.1.p;Glyma.16G198700.1.p;Glyma.18G214800.1.p;Glyma.03G005600.1.p;Glyma.10G231800.1.p	Glyma.17G027900.1.p;Glyma.05G243100.1.p;Glyma.20G123300.1.p;Glyma.14G032400.1.p;Glyma.08G033200.1.p;Glyma.02G089900.1.p;Glyma.06G103400.1.p;Glyma.02G039500.1.p;Glyma.11G028900.1.p;Glyma.17G131700.1.p;Glyma.04G097900.1.p;Glyma.09G134100.1.p;Glyma.09G178900.1.p;Glyma.19G001600.1.p;Glyma.10G267400.1.p;Glyma.16G180200.1.p;Glyma.10G267700.1.p;Glyma.13G275400.1.p;Glyma.07G124600.1.p;Glyma.07G100000.1.p…	0.483927	0.234611	2.06268
UNDER	GO:0000428	DNA-directed RNA polymerase complex	CELLULAR_COMPONENT	0.00960957	0.000443244	3.35336	4	247	2889	41098	Glyma.01G006500.1.p;Glyma.11G211300.1.p;Glyma.09G192600.1.p;Glyma.04G229800.1.p	Glyma.08G105600.1.p;Glyma.15G073800.1.p;Glyma.02G239900.1.p;Glyma.04G235500.1.p;Glyma.05G181900.1.p;Glyma.02G092400.1.p;Glyma.05G229800.1.p;Glyma.05G087600.1.p;Glyma.07G100200.1.p;Glyma.18G009300.1.p;Glyma.04G141500.1.p;Glyma.05G148900.1.p;Glyma.09G246500.1.p;Glyma.15G077800.1.p;Glyma.06G206500.1.p;Glyma.03G001900.1.p;Glyma.07G015500.1.p;Glyma.05G209700.1.p;Glyma.20G159500.1.p;Glyma.13G060000.1.p…	0.138265	0.597412	0.23144
UNDER	GO:0099081	supramolecular polymer	CELLULAR_COMPONENT	0.00982089	0.000456414	3.34064	9	364	2884	40981	Glyma.02G026600.1.p;Glyma.05G207500.1.p;Glyma.11G179600.1.p;Glyma.10G149500.1.p;Glyma.17G155500.1.p;Glyma.16G040100.1.p;Glyma.17G116000.1.p;Glyma.15G015900.1.p;Glyma.08G014200.1.p	Glyma.19G235400.1.p;Glyma.12G116700.1.p;Glyma.17G169400.1.p;Glyma.07G086500.1.p;Glyma.11G021900.1.p;Glyma.19G230100.1.p;Glyma.04G008200.1.p;Glyma.13G030600.1.p;Glyma.08G243100.1.p;Glyma.06G209200.1.p;Glyma.18G073500.1.p;Glyma.06G096200.1.p;Glyma.16G111200.1.p;Glyma.09G043100.1.p;Glyma.08G277600.1.p;Glyma.20G051200.1.p;Glyma.20G207200.1.p;Glyma.17G233200.1.p;Glyma.16G083100.1.p;Glyma.13G168300.1.p…	0.311096	0.880397	0.353359
UNDER	GO:0099512	supramolecular fiber	CELLULAR_COMPONENT	0.00982089	0.000456414	3.34064	9	364	2884	40981	Glyma.02G026600.1.p;Glyma.05G207500.1.p;Glyma.11G179600.1.p;Glyma.10G149500.1.p;Glyma.17G155500.1.p;Glyma.16G040100.1.p;Glyma.17G116000.1.p;Glyma.15G015900.1.p;Glyma.08G014200.1.p	Glyma.19G235400.1.p;Glyma.12G116700.1.p;Glyma.17G169400.1.p;Glyma.07G086500.1.p;Glyma.11G021900.1.p;Glyma.19G230100.1.p;Glyma.04G008200.1.p;Glyma.13G030600.1.p;Glyma.08G243100.1.p;Glyma.06G209200.1.p;Glyma.18G073500.1.p;Glyma.06G096200.1.p;Glyma.16G111200.1.p;Glyma.09G043100.1.p;Glyma.08G277600.1.p;Glyma.20G051200.1.p;Glyma.20G207200.1.p;Glyma.17G233200.1.p;Glyma.16G083100.1.p;Glyma.13G168300.1.p…	0.311096	0.880397	0.353359
UNDER	GO:0099513	polymeric cytoskeletal fiber	CELLULAR_COMPONENT	0.00982089	0.000456414	3.34064	9	364	2884	40981	Glyma.02G026600.1.p;Glyma.05G207500.1.p;Glyma.11G179600.1.p;Glyma.10G149500.1.p;Glyma.17G155500.1.p;Glyma.16G040100.1.p;Glyma.17G116000.1.p;Glyma.15G015900.1.p;Glyma.08G014200.1.p	Glyma.19G235400.1.p;Glyma.12G116700.1.p;Glyma.17G169400.1.p;Glyma.07G086500.1.p;Glyma.11G021900.1.p;Glyma.19G230100.1.p;Glyma.04G008200.1.p;Glyma.13G030600.1.p;Glyma.08G243100.1.p;Glyma.06G209200.1.p;Glyma.18G073500.1.p;Glyma.06G096200.1.p;Glyma.16G111200.1.p;Glyma.09G043100.1.p;Glyma.08G277600.1.p;Glyma.20G051200.1.p;Glyma.20G207200.1.p;Glyma.17G233200.1.p;Glyma.16G083100.1.p;Glyma.13G168300.1.p…	0.311096	0.880397	0.353359
UNDER	GO:0003924	GTPase activity	MOLECULAR_FUNCTION	0.00988503	0.000460543	3.33673	9	365	2884	40980	Glyma.11G060300.1.p;Glyma.15G102200.1.p;Glyma.05G207500.1.p;Glyma.02G176000.1.p;Glyma.16G040100.1.p;Glyma.11G249500.1.p;Glyma.11G040500.1.p;Glyma.08G014200.1.p;Glyma.07G101400.1.p	Glyma.11G240300.1.p;Glyma.08G361000.1.p;Glyma.12G230600.1.p;Glyma.06G070600.1.p;Glyma.10G280500.1.p;Glyma.08G142600.1.p;Glyma.03G110200.1.p;Glyma.17G151600.1.p;Glyma.11G123100.1.p;Glyma.17G226700.1.p;Glyma.06G285200.1.p;Glyma.16G021800.1.p;Glyma.04G206300.1.p;Glyma.12G099700.1.p;Glyma.19G194800.1.p;Glyma.19G153200.1.p;Glyma.11G125100.1.p;Glyma.09G002100.1.p;Glyma.11G044200.1.p;Glyma.14G098000.1.p…	0.311096	0.882815	0.352391
UNDER	GO:0032559	adenyl ribonucleotide binding	MOLECULAR_FUNCTION	0.0101437	0.000473772	3.32443	308	5315	2585	36030	Glyma.13G241200.1.p;Glyma.05G128200.1.p;Glyma.08G083300.1.p;Glyma.18G176000.1.p;Glyma.04G103800.1.p;Glyma.08G154400.1.p;Glyma.10G241500.1.p;Glyma.20G138100.1.p;Glyma.01G217100.1.p;Glyma.05G158700.1.p;Glyma.13G238700.1.p;Glyma.06G155500.1.p;Glyma.18G084000.1.p;Glyma.10G166600.1.p;Glyma.16G214800.1.p;Glyma.12G114100.1.p;Glyma.19G019200.1.p;Glyma.20G210800.1.p;Glyma.11G087200.1.p;Glyma.02G155100.1.p…	Glyma.17G020600.1.p;Glyma.07G086500.1.p;Glyma.03G192800.1.p;Glyma.09G261900.1.p;Glyma.05G229800.1.p;Glyma.06G153500.1.p;Glyma.19G060500.1.p;Glyma.05G074500.1.p;Glyma.11G058000.1.p;Glyma.01G022600.1.p;Glyma.12G143900.1.p;Glyma.06G212800.1.p;Glyma.18G249700	10.6464	12.8552	0.828175
UNDER	GO:0098588	bounding membrane of organelle	CELLULAR_COMPONENT	0.0102804	0.000481355	3.31753	44	1043	2849	40302	Glyma.10G236500.1.p;Glyma.09G263900.1.p;Glyma.18G001400.1.p;Glyma.06G302500.1.p;Glyma.13G186600.1.p;Glyma.20G101500.1.p;Glyma.13G323800.1.p;Glyma.05G145000.1.p;Glyma.10G173400.1.p;Glyma.16G057600.1.p;Glyma.13G127500.1.p;Glyma.02G160900.1.p;Glyma.08G282300.1.p;Glyma.12G188500.1.p;Glyma.10G109500.1.p;Glyma.08G101500.1.p;Glyma.11G088000.1.p;Glyma.10G227400.1.p;Glyma.19G089800.1.p;Glyma.20G181900.1.p…	Glyma.09G114200.1.p;Glyma.16G082400.1.p;Glyma.06G308800.1.p;Glyma.12G230600.1.p;Glyma.08G194700.1.p;Glyma.14G124100.1.p;Glyma.18G141900.1.p;Glyma.11G118600.1.p;Glyma.11G250100.1.p;Glyma.09G269900.1.p;Glyma.03G161000.1.p;Glyma.08G336900.1.p;Glyma.06G266900.1.p;Glyma.05G029700.1.p;Glyma.14G037400.1.p;Glyma.19G131600.1.p;Glyma.17G015000.1.p;Glyma.01G233200.1.p;Glyma.03G104400.1.p;Glyma.09G068000.1.p…	1.52091	2.52268	0.602897
OVER	GO:0043666	regulation of phosphoprotein phosphatase activity	BIOLOGICAL_PROCESS	0.213227	0.0218321	1.6609	14	101	2879	41244	Glyma.15G146100.1.p;Glyma.15G146600.1.p;Glyma.15G146000.1.p;Glyma.07G056900.1.p;Glyma.06G249800.1.p;Glyma.11G233300.1.p;Glyma.13G229300.1.p;Glyma.18G206000.1.p;Glyma.14G056300.1.p;Glyma.16G025900.1.p;Glyma.02G261900.1.p;Glyma.15G145900.1.p;Glyma.01G124700.1.p;Glyma.07G155500.1.p	Glyma.04G071700.1.p;Glyma.17G030400.1.p;Glyma.17G030100.1.p;Glyma.10G283500.1.p;Glyma.12G174000.1.p;Glyma.01G097000.1.p;Glyma.15G145600.1.p;Glyma.19G185700.1.p;Glyma.09G185700.1.p;Glyma.08G199400.1.p;Glyma.09G040400.1.p;Glyma.02G270300.1.p;Glyma.20G157200.1.p;Glyma.02G109400.1.p;Glyma.20G130700.1.p;Glyma.03G185200.1.p;Glyma.12G017100.1.p;Glyma.08G174000.1.p;Glyma.13G325400.1.p;Glyma.11G246900.1.p…	0.483927	0.244286	1.98099
OVER	GO:0035304	regulation of protein dephosphorylation	BIOLOGICAL_PROCESS	0.213227	0.0218321	1.6609	14	101	2879	41244	Glyma.15G146100.1.p;Glyma.15G146600.1.p;Glyma.15G146000.1.p;Glyma.07G056900.1.p;Glyma.06G249800.1.p;Glyma.11G233300.1.p;Glyma.13G229300.1.p;Glyma.18G206000.1.p;Glyma.14G056300.1.p;Glyma.16G025900.1.p;Glyma.02G261900.1.p;Glyma.15G145900.1.p;Glyma.01G124700.1.p;Glyma.07G155500.1.p	Glyma.04G071700.1.p;Glyma.17G030400.1.p;Glyma.17G030100.1.p;Glyma.10G283500.1.p;Glyma.12G174000.1.p;Glyma.01G097000.1.p;Glyma.15G145600.1.p;Glyma.19G185700.1.p;Glyma.09G185700.1.p;Glyma.08G199400.1.p;Glyma.09G040400.1.p;Glyma.02G270300.1.p;Glyma.20G157200.1.p;Glyma.02G109400.1.p;Glyma.20G130700.1.p;Glyma.03G185200.1.p;Glyma.12G017100.1.p;Glyma.08G174000.1.p;Glyma.13G325400.1.p;Glyma.11G246900.1.p…	0.483927	0.244286	1.98099
OVER	GO:0035672	oligopeptide transmembrane transport	BIOLOGICAL_PROCESS	0.308278	0.0375006	1.42596	14	105	2879	41240	Glyma.02G224600.1.p;Glyma.11G235200.1.p;Glyma.15G059700.1.p;Glyma.02G047200.1.p;Glyma.15G059800.1.p;Glyma.18G064900.1.p;Glyma.06G145200.1.p;Glyma.19G085200.1.p;Glyma.06G036200.1.p;Glyma.15G236100.1.p;Glyma.15G016900.1.p;Glyma.11G224200.1.p;Glyma.02G022200.1.p;Glyma.04G036100.1.p	Glyma.18G299200.1.p;Glyma.04G220700.1.p;Glyma.08G343700.1.p;Glyma.18G021700.1.p;Glyma.13G255000.1.p;Glyma.08G239600.1.p;Glyma.03G123000.1.p;Glyma.14G138200.1.p;Glyma.18G127200.1.p;Glyma.07G018800.1.p;Glyma.18G126500.1.p;Glyma.18G188900.1.p;Glyma.08G203900.1.p;Glyma.02G022700.1.p;Glyma.17G194600.1.p;Glyma.19G126600.1.p;Glyma.14G191300.1.p;Glyma.17G189300.1.p;Glyma.18G189600.1.p;Glyma.08G037200.1.p…	0.483927	0.253961	1.90552
UNDER	GO:0043484	regulation of RNA splicing	BIOLOGICAL_PROCESS	0.0110426	0.000522171	3.28219	1	155	2892	41190	Glyma.02G102100.1.p	Glyma.02G220800.1.p;Glyma.01G093300.1.p;Glyma.19G115200.1.p;Glyma.13G206200.1.p;Glyma.20G052200.1.p;Glyma.19G176100.1.p;Glyma.05G111100.1.p;Glyma.02G191700.1.p;Glyma.14G112300.1.p;Glyma.10G164900.1.p;Glyma.02G165200.1.p;Glyma.06G268900.1.p;Glyma.02G044000.1.p;Glyma.03G017200.1.p;Glyma.06G215800.1.p;Glyma.06G222300.1.p;Glyma.14G149800.1.p;Glyma.13G032300.1.p;Glyma.01G061600.1.p;Glyma.16G004900.1.p…	0.0345662	0.374894	0.0922025
UNDER	GO:0022414	reproductive process	BIOLOGICAL_PROCESS	0.0111256	0.000527389	3.27787	43	1016	2850	40329	Glyma.14G009200.1.p;Glyma.07G080700.1.p;Glyma.02G136700.1.p;Glyma.19G194300.1.p;Glyma.01G144400.1.p;Glyma.04G050200.1.p;Glyma.12G142400.1.p;Glyma.05G183200.1.p;Glyma.08G355100.1.p;Glyma.02G182200.1.p;Glyma.06G128900.1.p;Glyma.17G086400.1.p;Glyma.04G042400.1.p;Glyma.05G182700.1.p;Glyma.17G155000.1.p;Glyma.13G093800.1.p;Glyma.10G209600.1.p;Glyma.03G022700.1.p;Glyma.10G100600.1.p;Glyma.13G331000.1.p…	Glyma.20G201200.1.p;Glyma.11G110600.1.p;Glyma.05G104600.1.p;Glyma.15G150700.1.p;Glyma.15G221800.1.p;Glyma.03G080700.1.p;Glyma.04G009500.1.p;Glyma.12G143900.1.p;Glyma.06G324400.1.p;Glyma.13G150500.1.p;Glyma.04G082200.1.p;Glyma.16G170400.1.p;Glyma.12G142100.1.p;Glyma.11G021300.1.p;Glyma.13G191000.1.p;Glyma.02G171800.1.p;Glyma.05G004300.1.p;Glyma.12G055400.1.p;Glyma.01G029300.1.p;Glyma.20G061600.1.p…	1.48635	2.45737	0.604852
OVER	GO:0034605	cellular response to heat	BIOLOGICAL_PROCESS	0.319649	0.0393126	1.40547	14	107	2879	41238	Glyma.18G287900.1.p;Glyma.05G151800.1.p;Glyma.14G036200.1.p;Glyma.07G235600.1.p;Glyma.10G244000.1.p;Glyma.17G241300.1.p;Glyma.02G278400.1.p;Glyma.05G240500.1.p;Glyma.07G086300.1.p;Glyma.14G083700.1.p;Glyma.07G086400.1.p;Glyma.01G238600.1.p;Glyma.06G040900.1.p;Glyma.02G205600.1.p	Glyma.18G049300.1.p;Glyma.02G085600.1.p;Glyma.08G025700.1.p;Glyma.03G171100.1.p;Glyma.08G332900.1.p;Glyma.10G003100.1.p;Glyma.13G105700.1.p;Glyma.20G156800.1.p;Glyma.02G154700.1.p;Glyma.20G037900.1.p;Glyma.12G166200.1.p;Glyma.02G092100.1.p;Glyma.17G072400.1.p;Glyma.17G182500.1.p;Glyma.11G140500.1.p;Glyma.07G207600.1.p;Glyma.04G220100.1.p;Glyma.18G289100.1.p;Glyma.13G130900.1.p;Glyma.05G055600.1.p…	0.483927	0.258798	1.8699
OVER	GO:0040008	regulation of growth	BIOLOGICAL_PROCESS	0.00127812	4.20249e-05	4.37649	13	42	2880	41303	Glyma.17G144100.1.p;Glyma.14G009200.1.p;Glyma.08G141000.1.p;Glyma.10G031000.1.p;Glyma.08G247500.1.p;Glyma.07G274000.1.p;Glyma.04G161000.1.p;Glyma.02G143400.1.p;Glyma.19G031100.1.p;Glyma.05G183200.1.p;Glyma.13G055700.1.p;Glyma.18G268900.1.p;Glyma.13G203300.1.p	Glyma.09G278700.1.p;Glyma.01G061500.1.p;Glyma.02G119700.1.p;Glyma.08G272100.1.p;Glyma.02G124200.1.p;Glyma.09G278500.1.p;Glyma.06G204400.1.p;Glyma.05G104600.1.p;Glyma.01G015700.1.p;Glyma.01G018700.1.p;Glyma.11G128900.1.p;Glyma.18G240800.1.p;Glyma.05G062300.1.p;Glyma.03G101400.1.p;Glyma.17G082400.1.p;Glyma.01G067700.1.p;Glyma.19G210500.1.p;Glyma.19G240800.1.p;Glyma.09G206700.1.p;Glyma.17G161800.1.p…	0.449361	0.101584	4.42353
OVER	GO:0044275	cellular carbohydrate catabolic process	BIOLOGICAL_PROCESS	0.156894	0.0145647	1.8367	13	87	2880	41258	Glyma.12G027200.1.p;Glyma.17G150100.1.p;Glyma.02G016400.1.p;Glyma.11G101300.1.p;Glyma.03G216100.1.p;Glyma.18G134600.1.p;Glyma.12G004800.1.p;Glyma.06G145000.1.p;Glyma.05G224500.1.p;Glyma.07G126600.1.p;Glyma.08G199300.1.p;Glyma.07G013900.1.p;Glyma.17G071400.1.p	Glyma.15G235600.1.p;Glyma.10G214700.1.p;Glyma.04G111300.1.p;Glyma.U017400.1.p;Glyma.06G025100.1.p;Glyma.07G126100.1.p;Glyma.03G230400.1.p;Glyma.14G047500.1.p;Glyma.02G293900.1.p;Glyma.07G107100.1.p;Glyma.10G059500.1.p;Glyma.17G037400.1.p;Glyma.09G231800.1.p;Glyma.06G323100.1.p;Glyma.15G038100.1.p;Glyma.10G145600.1.p;Glyma.05G185500.1.p;Glyma.15G124600.1.p;Glyma.12G024000.1.p;Glyma.02G269400.1.p;G…	0.449361	0.210424	2.1355
OVER	GO:0006771	riboflavin metabolic process	BIOLOGICAL_PROCESS	0.229415	0.0245754	1.6095	13	90	2880	41255	Glyma.06G028100.1.p;Glyma.12G007500.1.p;Glyma.10G134700.1.p;Glyma.10G071000.1.p;Glyma.12G012000.1.p;Glyma.05G138400.1.p;Glyma.08G014400.1.p;Glyma.16G220900.1.p;Glyma.19G194000.1.p;Glyma.U041700.1.p;Glyma.13G291000.1.p;Glyma.20G085500.1.p;Glyma.05G247900.1.p	Glyma.08G291600.1.p;Glyma.18G024700.1.p;Glyma.12G221100.1.p;Glyma.13G280500.1.p;Glyma.03G194100.1.p;Glyma.12G210300.1.p;Glyma.02G117000.1.p;Glyma.10G157100.1.p;Glyma.13G332600.1.p;Glyma.05G247800.1.p;Glyma.20G011900.1.p;Glyma.03G145000.1.p;Glyma.17G109400.1.p;Glyma.03G001500.1.p;Glyma.05G138300.1.p;Glyma.07G190300.1.p;Glyma.13G256700.1.p;Glyma.09G229200.1.p;Glyma.08G093500.1.p;Glyma.18G001300.1.p…	0.449361	0.21768	2.06431
OVER	GO:0042726	flavin-containing compound metabolic process	BIOLOGICAL_PROCESS	0.229415	0.0245754	1.6095	13	90	2880	41255	Glyma.06G028100.1.p;Glyma.12G007500.1.p;Glyma.10G134700.1.p;Glyma.10G071000.1.p;Glyma.12G012000.1.p;Glyma.05G138400.1.p;Glyma.08G014400.1.p;Glyma.16G220900.1.p;Glyma.19G194000.1.p;Glyma.U041700.1.p;Glyma.13G291000.1.p;Glyma.20G085500.1.p;Glyma.05G247900.1.p	Glyma.08G291600.1.p;Glyma.18G024700.1.p;Glyma.12G221100.1.p;Glyma.13G280500.1.p;Glyma.03G194100.1.p;Glyma.12G210300.1.p;Glyma.02G117000.1.p;Glyma.10G157100.1.p;Glyma.13G332600.1.p;Glyma.05G247800.1.p;Glyma.20G011900.1.p;Glyma.03G145000.1.p;Glyma.17G109400.1.p;Glyma.03G001500.1.p;Glyma.05G138300.1.p;Glyma.07G190300.1.p;Glyma.13G256700.1.p;Glyma.09G229200.1.p;Glyma.08G093500.1.p;Glyma.18G001300.1.p…	0.449361	0.21768	2.06431
OVER	GO:0048638	regulation of developmental growth	BIOLOGICAL_PROCESS	0.000234894	5.94944e-06	5.22552	12	28	2881	41317	Glyma.02G143400.1.p;Glyma.19G031100.1.p;Glyma.14G009200.1.p;Glyma.05G183200.1.p;Glyma.08G141000.1.p;Glyma.13G055700.1.p;Glyma.10G031000.1.p;Glyma.08G247500.1.p;Glyma.18G268900.1.p;Glyma.13G203300.1.p;Glyma.07G274000.1.p;Glyma.04G161000.1.p	Glyma.08G272100.1.p;Glyma.02G124200.1.p;Glyma.06G204400.1.p;Glyma.01G015700.1.p;Glyma.01G018700.1.p;Glyma.11G128900.1.p;Glyma.18G240800.1.p;Glyma.03G101400.1.p;Glyma.17G082400.1.p;Glyma.01G067700.1.p;Glyma.19G240800.1.p;Glyma.09G206700.1.p;Glyma.01G096800.1.p;Glyma.08G272000.1.p;Glyma.02G119600.1.p;Glyma.09G251800.1.p;Glyma.02G304600.1.p;Glyma.05G017600.1.p;Glyma.02G112800.1.p;Glyma.08G272200.1.p…	0.414794	0.0677228	6.12488
OVER	GO:0016129	phytosteroid biosynthetic process	BIOLOGICAL_PROCESS	0.00645041	0.0002668	3.57381	12	45	2881	41300	Glyma.01G216900.1.p;Glyma.09G160900.1.p;Glyma.13G052900.1.p;Glyma.14G031200.1.p;Glyma.14G082900.1.p;Glyma.01G175500.1.p;Glyma.02G283400.1.p;Glyma.02G256800.1.p;Glyma.11G067700.1.p;Glyma.17G242200.1.p;Glyma.07G010700.1.p;Glyma.19G033900.1.p	Glyma.15G135200.1.p;Glyma.02G132200.1.p;Glyma.11G073300.1.p;Glyma.01G120600.1.p;Glyma.11G026200.1.p;Glyma.06G089400.1.p;Glyma.08G306200.1.p;Glyma.18G028300.1.p;Glyma.01G122300.1.p;Glyma.18G272300.1.p;Glyma.04G087700.1.p;Glyma.02G104000.1.p;Glyma.08G250000.1.p;Glyma.09G029400.1.p;Glyma.16G068100.1.p;Glyma.02G104100.1.p;Glyma.18G000600.1.p;Glyma.16G210300.1.p;Glyma.14G059900.1.p;Glyma.12G146400.1.p…	0.414794	0.10884	3.81104
OVER	GO:0016128	phytosteroid metabolic process	BIOLOGICAL_PROCESS	0.00956218	0.000439947	3.3566	12	48	2881	41297	Glyma.01G216900.1.p;Glyma.09G160900.1.p;Glyma.13G052900.1.p;Glyma.14G031200.1.p;Glyma.14G082900.1.p;Glyma.01G175500.1.p;Glyma.02G283400.1.p;Glyma.02G256800.1.p;Glyma.11G067700.1.p;Glyma.17G242200.1.p;Glyma.07G010700.1.p;Glyma.19G033900.1.p	Glyma.15G135200.1.p;Glyma.02G132200.1.p;Glyma.17G118100.1.p;Glyma.05G010200.1.p;Glyma.11G073300.1.p;Glyma.01G120600.1.p;Glyma.11G026200.1.p;Glyma.06G215200.1.p;Glyma.06G089400.1.p;Glyma.08G306200.1.p;Glyma.18G028300.1.p;Glyma.01G122300.1.p;Glyma.18G272300.1.p;Glyma.04G087700.1.p;Glyma.02G104000.1.p;Glyma.08G250000.1.p;Glyma.09G029400.1.p;Glyma.16G068100.1.p;Glyma.02G104100.1.p;Glyma.18G000600.1.p…	0.414794	0.116096	3.57285
UNDER	GO:0098847	sequence-specific single stranded DNA binding	MOLECULAR_FUNCTION	0.0117839	0.000572286	3.24239	0	117	2893	41228		Glyma.04G179200.1.p;Glyma.14G121100.1.p;Glyma.01G126400.1.p;Glyma.05G078800.1.p;Glyma.08G244100.1.p;Glyma.02G161500.1.p;Glyma.02G163500.1.p;Glyma.03G112200.1.p;Glyma.14G156900.1.p;Glyma.10G114800.1.p;Glyma.08G268800.1.p;Glyma.15G208400.1.p;Glyma.10G105700.1.p;Glyma.06G267900.1.p;Glyma.09G253000.1.p;Glyma.12G119400.1.p;Glyma.17G078700.1.p;Glyma.13G150500.1.p;Glyma.09G067500.1.p;Glyma.13G027500.1.p…	0	0.282985	0
UNDER	GO:0043047	single-stranded telomeric DNA binding	MOLECULAR_FUNCTION	0.0117839	0.000572286	3.24239	0	117	2893	41228		Glyma.04G179200.1.p;Glyma.14G121100.1.p;Glyma.01G126400.1.p;Glyma.05G078800.1.p;Glyma.08G244100.1.p;Glyma.02G161500.1.p;Glyma.02G163500.1.p;Glyma.03G112200.1.p;Glyma.14G156900.1.p;Glyma.10G114800.1.p;Glyma.08G268800.1.p;Glyma.15G208400.1.p;Glyma.10G105700.1.p;Glyma.06G267900.1.p;Glyma.09G253000.1.p;Glyma.12G119400.1.p;Glyma.17G078700.1.p;Glyma.13G150500.1.p;Glyma.09G067500.1.p;Glyma.13G027500.1.p…	0	0.282985	0
UNDER	GO:0072655	establishment of protein localization to mitochondrion	BIOLOGICAL_PROCESS	0.0120746	0.000589212	3.22973	0	120	2893	41225		Glyma.05G241100.1.p;Glyma.08G192700.1.p;Glyma.16G008100.1.p;Glyma.02G058100.1.p;Glyma.10G034900.1.p;Glyma.08G323000.1.p;Glyma.08G322000.1.p;Glyma.15G244100.1.p;Glyma.17G151300.1.p;Glyma.11G231800.1.p;Glyma.11G250100.1.p;Glyma.13G261900.1.p;Glyma.18G007000.1.p;Glyma.07G148800.1.p;Glyma.18G117700.1.p;Glyma.15G229800.1.p;Glyma.20G223900.1.p;Glyma.14G111000.1.p;Glyma.18G025400.1.p;Glyma.13G312000.1.p…	0	0.290241	0
UNDER	GO:0070585	protein localization to mitochondrion	BIOLOGICAL_PROCESS	0.0120746	0.000589212	3.22973	0	120	2893	41225		Glyma.05G241100.1.p;Glyma.08G192700.1.p;Glyma.16G008100.1.p;Glyma.02G058100.1.p;Glyma.10G034900.1.p;Glyma.08G323000.1.p;Glyma.08G322000.1.p;Glyma.15G244100.1.p;Glyma.17G151300.1.p;Glyma.11G231800.1.p;Glyma.11G250100.1.p;Glyma.13G261900.1.p;Glyma.18G007000.1.p;Glyma.07G148800.1.p;Glyma.18G117700.1.p;Glyma.15G229800.1.p;Glyma.20G223900.1.p;Glyma.14G111000.1.p;Glyma.18G025400.1.p;Glyma.13G312000.1.p…	0	0.290241	0
OVER	GO:0055088	lipid homeostasis	BIOLOGICAL_PROCESS	0.0221274	0.00123401	2.90868	12	55	2881	41290	Glyma.05G180100.1.p;Glyma.01G216900.1.p;Glyma.09G160900.1.p;Glyma.13G052900.1.p;Glyma.14G082900.1.p;Glyma.14G173200.1.p;Glyma.01G175500.1.p;Glyma.02G256800.1.p;Glyma.11G067700.1.p;Glyma.17G242200.1.p;Glyma.07G010700.1.p;Glyma.19G033900.1.p	Glyma.05G010200.1.p;Glyma.11G073300.1.p;Glyma.11G026200.1.p;Glyma.18G028300.1.p;Glyma.18G272300.1.p;Glyma.08G250000.1.p;Glyma.09G029400.1.p;Glyma.16G068100.1.p;Glyma.06G026500.1.p;Glyma.02G057500.1.p;Glyma.08G184900.1.p;Glyma.17G144000.1.p;Glyma.11G228900.1.p;Glyma.01G081600.1.p;Glyma.01G062800.1.p;Glyma.U023500.1.p;Glyma.01G199800.1.p;Glyma.18G246300.1.p;Glyma.04G030200.1.p;Glyma.01G170000.1.p;G…	0.414794	0.133027	3.11812
UNDER	GO:0005662	DNA replication factor A complex	CELLULAR_COMPONENT	0.0126936	0.000622367	3.20595	0	122	2893	41223		Glyma.04G179200.1.p;Glyma.14G121100.1.p;Glyma.01G126400.1.p;Glyma.05G078800.1.p;Glyma.08G244100.1.p;Glyma.02G161500.1.p;Glyma.02G163500.1.p;Glyma.03G112200.1.p;Glyma.14G156900.1.p;Glyma.10G114800.1.p;Glyma.08G268800.1.p;Glyma.15G208400.1.p;Glyma.10G105700.1.p;Glyma.06G267900.1.p;Glyma.09G253000.1.p;Glyma.12G119400.1.p;Glyma.17G078700.1.p;Glyma.13G150500.1.p;Glyma.09G067500.1.p;Glyma.13G027500.1.p…	0	0.295078	0
OVER	GO:0042196	chlorinated hydrocarbon metabolic process	BIOLOGICAL_PROCESS	0.0494225	0.00331895	2.479	12	63	2881	41282	Glyma.06G285900.1.p;Glyma.05G138400.1.p;Glyma.16G220900.1.p;Glyma.06G028100.1.p;Glyma.19G194000.1.p;Glyma.U041700.1.p;Glyma.12G007500.1.p;Glyma.10G134700.1.p;Glyma.20G085500.1.p;Glyma.10G071000.1.p;Glyma.12G012000.1.p;Glyma.05G247900.1.p	Glyma.08G291600.1.p;Glyma.18G024700.1.p;Glyma.12G221100.1.p;Glyma.13G280500.1.p;Glyma.03G194100.1.p;Glyma.02G117000.1.p;Glyma.10G157100.1.p;Glyma.05G247800.1.p;Glyma.20G011900.1.p;Glyma.17G109400.1.p;Glyma.03G001500.1.p;Glyma.05G138300.1.p;Glyma.13G256700.1.p;Glyma.09G229200.1.p;Glyma.08G093500.1.p;Glyma.18G001300.1.p;Glyma.08G314800.1.p;Glyma.06G170400.1.p;Glyma.08G067900.1.p;Glyma.13G161900.1.p…	0.414794	0.152376	2.72217
OVER	GO:0042197	halogenated hydrocarbon metabolic process	BIOLOGICAL_PROCESS	0.0494225	0.00331895	2.479	12	63	2881	41282	Glyma.06G285900.1.p;Glyma.05G138400.1.p;Glyma.16G220900.1.p;Glyma.06G028100.1.p;Glyma.19G194000.1.p;Glyma.U041700.1.p;Glyma.12G007500.1.p;Glyma.10G134700.1.p;Glyma.20G085500.1.p;Glyma.10G071000.1.p;Glyma.12G012000.1.p;Glyma.05G247900.1.p	Glyma.08G291600.1.p;Glyma.18G024700.1.p;Glyma.12G221100.1.p;Glyma.13G280500.1.p;Glyma.03G194100.1.p;Glyma.02G117000.1.p;Glyma.10G157100.1.p;Glyma.05G247800.1.p;Glyma.20G011900.1.p;Glyma.17G109400.1.p;Glyma.03G001500.1.p;Glyma.05G138300.1.p;Glyma.13G256700.1.p;Glyma.09G229200.1.p;Glyma.08G093500.1.p;Glyma.18G001300.1.p;Glyma.08G314800.1.p;Glyma.06G170400.1.p;Glyma.08G067900.1.p;Glyma.13G161900.1.p…	0.414794	0.152376	2.72217
OVER	GO:0009312	oligosaccharide biosynthetic process	BIOLOGICAL_PROCESS	0.0678598	0.00511688	2.29099	12	67	2881	41278	Glyma.07G172000.1.p;Glyma.06G104800.1.p;Glyma.17G150100.1.p;Glyma.17G067800.1.p;Glyma.04G119700.1.p;Glyma.18G018100.1.p;Glyma.18G136200.1.p;Glyma.08G182300.1.p;Glyma.04G180900.1.p;Glyma.08G288600.1.p;Glyma.13G092500.1.p;Glyma.02G151100.1.p	Glyma.11G002900.1.p;Glyma.20G120300.1.p;Glyma.02G100600.1.p;Glyma.03G148300.1.p;Glyma.07G165100.1.p;Glyma.09G146300.1.p;Glyma.06G126300.1.p;Glyma.14G144100.1.p;Glyma.05G036100.1.p;Glyma.01G240700.1.p;Glyma.20G070500.1.p;Glyma.12G146200.1.p;Glyma.02G033500.1.p;Glyma.07G169000.1.p;Glyma.06G184200.1.p;Glyma.06G275600.1.p;Glyma.11G226900.1.p;Glyma.17G138700.1.p;Glyma.05G068000.1.p;Glyma.16G168000.1.p…	0.414794	0.162051	2.55965
OVER	GO:0010228	vegetative to reproductive phase transition of meristem	BIOLOGICAL_PROCESS	0.12249	0.0107996	1.96659	12	70	2881	41275	Glyma.10G209600.1.p;Glyma.01G213100.1.p;Glyma.03G022700.1.p;Glyma.05G183200.1.p;Glyma.08G141000.1.p;Glyma.09G143500.1.p;Glyma.03G194700.1.p;Glyma.17G136600.1.p;Glyma.19G194300.1.p;Glyma.11G028800.1.p;Glyma.01G144400.1.p;Glyma.04G050200.1.p	Glyma.01G188000.1.p;Glyma.08G256600.1.p;Glyma.06G215400.1.p;Glyma.05G104600.1.p;Glyma.06G051600.1.p;Glyma.10G026400.1.p;Glyma.06G009400.1.p;Glyma.04G009500.1.p;Glyma.14G133300.1.p;Glyma.05G054200.1.p;Glyma.02G185500.1.p;Glyma.14G028600.1.p;Glyma.17G095700.1.p;Glyma.11G008100.1.p;Glyma.17G161800.1.p;Glyma.16G010400.1.p;Glyma.07G013500.1.p;Glyma.08G258500.1.p;Glyma.04G050800.1.p;Glyma.02G069500.1.p…	0.414794	0.169307	2.44995
OVER	GO:0006541	glutamine metabolic process	BIOLOGICAL_PROCESS	0.131631	0.0117607	1.92957	12	72	2881	41273	Glyma.04G007300.1.p;Glyma.12G036200.1.p;Glyma.20G148800.1.p;Glyma.08G066900.1.p;Glyma.02G088800.1.p;Glyma.14G213300.1.p;Glyma.09G222700.1.p;Glyma.08G264800.1.p;Glyma.14G195000.1.p;Glyma.18G061100.1.p;Glyma.11G171400.1.p;Glyma.09G222600.1.p	Glyma.20G179400.1.p;Glyma.20G057200.1.p;Glyma.17G070700.1.p;Glyma.07G183100.1.p;Glyma.11G215500.1.p;Glyma.10G014900.1.p;Glyma.05G188500.1.p;Glyma.05G208400.1.p;Glyma.13G210800.1.p;Glyma.02G014200.1.p;Glyma.09G173200.1.p;Glyma.03G060100.1.p;Glyma.18G294300.1.p;Glyma.08G323300.1.p;Glyma.20G016600.1.p;Glyma.11G170300.1.p;Glyma.04G236900.1.p;Glyma.15G217500.1.p;Glyma.11G240200.1.p;Glyma.14G162300.1.p…	0.414794	0.174144	2.3819
UNDER	GO:0019318	hexose metabolic process	BIOLOGICAL_PROCESS	0.0136038	0.000676477	3.16975	25	677	2868	40668	Glyma.05G217100.1.p;Glyma.05G231800.1.p;Glyma.U018900.1.p;Glyma.07G087500.1.p;Glyma.12G210600.1.p;Glyma.08G211300.1.p;Glyma.01G225800.1.p;Glyma.19G227700.1.p;Glyma.19G020700.1.p;Glyma.07G013800.1.p;Glyma.19G077300.1.p;Glyma.19G032200.1.p;Glyma.08G365900.1.p;Glyma.20G047400.1.p;Glyma.13G349300.1.p;Glyma.17G111400.1.p;Glyma.14G010500.1.p;Glyma.19G227800.1.p;Glyma.08G182300.1.p;Glyma.08G175800.1.p;G…	Glyma.12G239900.1.p;Glyma.08G097100.1.p;Glyma.11G247600.1.p;Glyma.05G099400.1.p;Glyma.12G072800.1.p;Glyma.06G229900.1.p;Glyma.13G151800.1.p;Glyma.12G113400.1.p;Glyma.15G136000.1.p;Glyma.02G241100.1.p;Glyma.04G099300.1.p;Glyma.10G115800.1.p;Glyma.08G319500.1.p;Glyma.19G140700.1.p;Glyma.09G176100.1.p;Glyma.07G223400.1.p;Glyma.04G104500.1.p;Glyma.01G091000.1.p;Glyma.19G072300.1.p;Glyma.18G211700.1.p…	0.864155	1.63744	0.527747
OVER	GO:0016102	diterpenoid biosynthetic process	BIOLOGICAL_PROCESS	0.142307	0.0130121	1.88565	12	74	2881	41271	Glyma.03G131200.1.p;Glyma.03G009600.1.p;Glyma.19G133400.1.p;Glyma.04G211100.1.p;Glyma.13G361700.1.p;Glyma.14G031200.1.p;Glyma.02G283400.1.p;Glyma.05G130600.1.p;Glyma.10G092800.1.p;Glyma.19G133200.1.p;Glyma.13G222100.1.p;Glyma.17G205300.1.p	Glyma.03G131500.1.p;Glyma.08G163900.1.p;Glyma.19G062800.1.p;Glyma.13G035600.1.p;Glyma.13G183600.1.p;Glyma.06G072600.1.p;Glyma.15G090100.1.p;Glyma.04G071000.1.p;Glyma.06G051600.1.p;Glyma.09G144300.1.p;Glyma.10G123000.1.p;Glyma.13G232400.1.p;Glyma.18G056200.1.p;Glyma.13G048100.1.p;Glyma.15G231000.1.p;Glyma.07G033800.1.p;Glyma.06G119100.1.p;Glyma.03G154500.1.p;Glyma.02G189200.1.p;Glyma.04G050800.1.p…	0.414794	0.178982	2.31752
UNDER	GO:0006511	ubiquitin-dependent protein catabolic process	BIOLOGICAL_PROCESS	0.0148468	0.000741736	3.12975	24	658	2869	40687	Glyma.17G109100.1.p;Glyma.14G062100.1.p;Glyma.07G026200.1.p;Glyma.07G032000.1.p;Glyma.08G210700.1.p;Glyma.13G050800.1.p;Glyma.02G020000.1.p;Glyma.10G244900.1.p;Glyma.06G043400.1.p;Glyma.12G112000.1.p;Glyma.02G284500.1.p;Glyma.18G005400.1.p;Glyma.06G272400.1.p;Glyma.17G237800.1.p;Glyma.18G275900.1.p;Glyma.06G293400.1.p;Glyma.01G128200.1.p;Glyma.04G147000.1.p;Glyma.15G201800.1.p;Glyma.17G049600.1.p…	Glyma.07G190600.1.p;Glyma.13G162300.1.p;Glyma.17G220700.1.p;Glyma.14G022900.1.p;Glyma.17G127100.1.p;Glyma.06G316600.1.p;Glyma.10G172400.1.p;Glyma.15G165200.1.p;Glyma.17G082500.1.p;Glyma.14G105800.1.p;Glyma.15G269000.1.p;Glyma.18G186900.1.p;Glyma.07G265700.1.p;Glyma.10G096200.1.p;Glyma.12G100300.1.p;Glyma.01G105500.1.p;Glyma.15G149100.1.p;Glyma.09G049700.1.p;Glyma.01G023900.1.p;Glyma.11G052600.1.p…	0.829589	1.59149	0.521267
UNDER	GO:0034062	5'-3' RNA polymerase activity	MOLECULAR_FUNCTION	0.0149584	0.000759085	3.11971	1	148	2892	41197	Glyma.01G006500.1.p	Glyma.08G105600.1.p;Glyma.15G073800.1.p;Glyma.06G225900.1.p;Glyma.04G150600.1.p;Glyma.15G236600.1.p;Glyma.04G204000.1.p;Glyma.04G155600.1.p;Glyma.08G331900.1.p;Glyma.18G281100.1.p;Glyma.04G141500.1.p;Glyma.05G148900.1.p;Glyma.10G095200.1.p;Glyma.09G246500.1.p;Glyma.15G077800.1.p;Glyma.13G085400.1.p;Glyma.20G159500.1.p;Glyma.18G130000.1.p;Glyma.04G183800.1.p;Glyma.13G132900.1.p;Glyma.11G081200.1.p…	0.0345662	0.357963	0.0965635
OVER	GO:0022603	regulation of anatomical structure morphogenesis	BIOLOGICAL_PROCESS	0.319649	0.0392664	1.40598	12	88	2881	41257	Glyma.02G143400.1.p;Glyma.12G208800.1.p;Glyma.19G031100.1.p;Glyma.11G057100.1.p;Glyma.05G183200.1.p;Glyma.08G141000.1.p;Glyma.13G055700.1.p;Glyma.10G031000.1.p;Glyma.08G247500.1.p;Glyma.18G268900.1.p;Glyma.13G271700.1.p;Glyma.04G161000.1.p	Glyma.08G152400.1.p;Glyma.03G157100.1.p;Glyma.03G039900.1.p;Glyma.11G057300.1.p;Glyma.06G284500.1.p;Glyma.01G185000.1.p;Glyma.07G084200.1.p;Glyma.10G029400.1.p;Glyma.17G176900.1.p;Glyma.17G121500.1.p;Glyma.13G047400.1.p;Glyma.03G101400.1.p;Glyma.15G142600.1.p;Glyma.02G012900.1.p;Glyma.05G035200.1.p;Glyma.17G244700.1.p;Glyma.12G120600.1.p;Glyma.05G084000.1.p;Glyma.16G124400.1.p;Glyma.12G208000.1.p…	0.414794	0.212843	1.94883
UNDER	GO:0097747	RNA polymerase activity	MOLECULAR_FUNCTION	0.0149584	0.000759085	3.11971	1	148	2892	41197	Glyma.01G006500.1.p	Glyma.08G105600.1.p;Glyma.15G073800.1.p;Glyma.06G225900.1.p;Glyma.04G150600.1.p;Glyma.15G236600.1.p;Glyma.04G204000.1.p;Glyma.04G155600.1.p;Glyma.08G331900.1.p;Glyma.18G281100.1.p;Glyma.04G141500.1.p;Glyma.05G148900.1.p;Glyma.10G095200.1.p;Glyma.09G246500.1.p;Glyma.15G077800.1.p;Glyma.13G085400.1.p;Glyma.20G159500.1.p;Glyma.18G130000.1.p;Glyma.04G183800.1.p;Glyma.13G132900.1.p;Glyma.11G081200.1.p…	0.0345662	0.357963	0.0965635
OVER	GO:0061408	positive regulation of transcription from RNA polymerase II promoter in response to heat stress	BIOLOGICAL_PROCESS	0.0112575	0.000541172	3.26666	11	42	2882	41303	Glyma.17G241300.1.p;Glyma.02G278400.1.p;Glyma.05G240500.1.p;Glyma.07G086300.1.p;Glyma.05G151800.1.p;Glyma.14G036200.1.p;Glyma.07G235600.1.p;Glyma.14G083700.1.p;Glyma.07G086400.1.p;Glyma.10G244000.1.p;Glyma.06G040900.1.p	Glyma.03G191100.1.p;Glyma.09G206600.1.p;Glyma.13G225700.1.p;Glyma.08G119900.1.p;Glyma.11G025700.1.p;Glyma.17G053700.1.p;Glyma.03G135800.1.p;Glyma.14G096800.1.p;Glyma.17G174900.1.p;Glyma.03G157300.1.p;Glyma.10G003100.1.p;Glyma.19G191700.1.p;Glyma.01G233000.1.p;Glyma.13G105700.1.p;Glyma.20G156800.1.p;Glyma.20G150300.1.p;Glyma.17G227600.1.p;Glyma.01G015900.1.p;Glyma.11G056200.1.p;Glyma.10G029600.1.p…	0.380228	0.101584	3.74298
OVER	GO:0036003	positive regulation of transcription from RNA polymerase II promoter in response to stress	BIOLOGICAL_PROCESS	0.0112575	0.000541172	3.26666	11	42	2882	41303	Glyma.17G241300.1.p;Glyma.02G278400.1.p;Glyma.05G240500.1.p;Glyma.07G086300.1.p;Glyma.05G151800.1.p;Glyma.14G036200.1.p;Glyma.07G235600.1.p;Glyma.14G083700.1.p;Glyma.07G086400.1.p;Glyma.10G244000.1.p;Glyma.06G040900.1.p	Glyma.03G191100.1.p;Glyma.09G206600.1.p;Glyma.13G225700.1.p;Glyma.08G119900.1.p;Glyma.11G025700.1.p;Glyma.17G053700.1.p;Glyma.03G135800.1.p;Glyma.14G096800.1.p;Glyma.17G174900.1.p;Glyma.03G157300.1.p;Glyma.10G003100.1.p;Glyma.19G191700.1.p;Glyma.01G233000.1.p;Glyma.13G105700.1.p;Glyma.20G156800.1.p;Glyma.20G150300.1.p;Glyma.17G227600.1.p;Glyma.01G015900.1.p;Glyma.11G056200.1.p;Glyma.10G029600.1.p…	0.380228	0.101584	3.74298
UNDER	GO:0045292	mRNA cis splicing, via spliceosome	BIOLOGICAL_PROCESS	0.0149584	0.000759085	3.11971	1	148	2892	41197	Glyma.02G102100.1.p	Glyma.02G293200.1.p;Glyma.02G220800.1.p;Glyma.01G093300.1.p;Glyma.19G115200.1.p;Glyma.20G052200.1.p;Glyma.19G176100.1.p;Glyma.05G111100.1.p;Glyma.02G191700.1.p;Glyma.14G112300.1.p;Glyma.17G141500.1.p;Glyma.10G164900.1.p;Glyma.02G165200.1.p;Glyma.06G268900.1.p;Glyma.03G017200.1.p;Glyma.06G215800.1.p;Glyma.06G222300.1.p;Glyma.14G149800.1.p;Glyma.13G032300.1.p;Glyma.03G167000.1.p;Glyma.01G061600.1.p…	0.0345662	0.357963	0.0965635
UNDER	GO:0018022	peptidyl-lysine methylation	BIOLOGICAL_PROCESS	0.0149584	0.000759475	3.11949	1	149	2892	41196	Glyma.18G087100.1.p	Glyma.06G313300.1.p;Glyma.01G188000.1.p;Glyma.09G156500.1.p;Glyma.20G005400.1.p;Glyma.05G074800.1.p;Glyma.20G031600.1.p;Glyma.20G168900.1.p;Glyma.07G056000.1.p;Glyma.02G296200.1.p;Glyma.04G236500.1.p;Glyma.02G047300.1.p;Glyma.16G207200.1.p;Glyma.06G220600.1.p;Glyma.17G222400.1.p;Glyma.12G096100.1.p;Glyma.16G071900.1.p;Glyma.15G166200.1.p;Glyma.10G040100.1.p;Glyma.19G066800.1.p;Glyma.09G194500.1.p…	0.0345662	0.360382	0.0959154
UNDER	GO:0018205	peptidyl-lysine modification	BIOLOGICAL_PROCESS	0.0151829	0.00077264	3.11202	7	304	2886	41041	Glyma.06G001400.1.p;Glyma.05G103500.1.p;Glyma.09G098400.1.p;Glyma.05G043800.1.p;Glyma.05G043900.1.p;Glyma.18G087100.1.p;Glyma.04G190900.1.p	Glyma.06G313300.1.p;Glyma.10G036900.1.p;Glyma.09G156500.1.p;Glyma.18G115400.1.p;Glyma.10G112500.1.p;Glyma.20G031600.1.p;Glyma.07G056000.1.p;Glyma.03G165600.1.p;Glyma.16G207200.1.p;Glyma.06G220600.1.p;Glyma.06G151500.1.p;Glyma.07G019000.1.p;Glyma.16G069000.1.p;Glyma.17G126400.1.p;Glyma.16G071900.1.p;Glyma.04G009500.1.p;Glyma.14G156600.1.p;Glyma.10G040100.1.p;Glyma.06G223300.1.p;Glyma.18G086000.1.p…	0.241963	0.735276	0.329078
OVER	GO:0043620	regulation of DNA-templated transcription in response to stress	BIOLOGICAL_PROCESS	0.0167678	0.000882518	3.05428	11	45	2882	41300	Glyma.17G241300.1.p;Glyma.02G278400.1.p;Glyma.05G240500.1.p;Glyma.07G086300.1.p;Glyma.05G151800.1.p;Glyma.14G036200.1.p;Glyma.07G235600.1.p;Glyma.14G083700.1.p;Glyma.07G086400.1.p;Glyma.10G244000.1.p;Glyma.06G040900.1.p	Glyma.03G191100.1.p;Glyma.09G206600.1.p;Glyma.13G225700.1.p;Glyma.08G119900.1.p;Glyma.11G025700.1.p;Glyma.19G136000.1.p;Glyma.17G053700.1.p;Glyma.03G135800.1.p;Glyma.14G096800.1.p;Glyma.17G174900.1.p;Glyma.03G157300.1.p;Glyma.10G003100.1.p;Glyma.03G133700.1.p;Glyma.19G191700.1.p;Glyma.01G233000.1.p;Glyma.13G105700.1.p;Glyma.20G156800.1.p;Glyma.10G106500.1.p;Glyma.20G150300.1.p;Glyma.17G227600.1.p…	0.380228	0.10884	3.49345
OVER	GO:0043618	regulation of transcription from RNA polymerase II promoter in response to stress	BIOLOGICAL_PROCESS	0.0167678	0.000882518	3.05428	11	45	2882	41300	Glyma.17G241300.1.p;Glyma.02G278400.1.p;Glyma.05G240500.1.p;Glyma.07G086300.1.p;Glyma.05G151800.1.p;Glyma.14G036200.1.p;Glyma.07G235600.1.p;Glyma.14G083700.1.p;Glyma.07G086400.1.p;Glyma.10G244000.1.p;Glyma.06G040900.1.p	Glyma.03G191100.1.p;Glyma.09G206600.1.p;Glyma.13G225700.1.p;Glyma.08G119900.1.p;Glyma.11G025700.1.p;Glyma.19G136000.1.p;Glyma.17G053700.1.p;Glyma.03G135800.1.p;Glyma.14G096800.1.p;Glyma.17G174900.1.p;Glyma.03G157300.1.p;Glyma.10G003100.1.p;Glyma.03G133700.1.p;Glyma.19G191700.1.p;Glyma.01G233000.1.p;Glyma.13G105700.1.p;Glyma.20G156800.1.p;Glyma.10G106500.1.p;Glyma.20G150300.1.p;Glyma.17G227600.1.p…	0.380228	0.10884	3.49345
UNDER	GO:0008170	N-methyltransferase activity	MOLECULAR_FUNCTION	0.0152208	0.00077635	3.10994	2	180	2891	41165	Glyma.18G087100.1.p;Glyma.09G016200.1.p	Glyma.06G313300.1.p;Glyma.01G188000.1.p;Glyma.09G156500.1.p;Glyma.19G034300.1.p;Glyma.20G005400.1.p;Glyma.05G074800.1.p;Glyma.20G031600.1.p;Glyma.20G168900.1.p;Glyma.07G056000.1.p;Glyma.02G296200.1.p;Glyma.04G236500.1.p;Glyma.02G047300.1.p;Glyma.16G207200.1.p;Glyma.06G220600.1.p;Glyma.17G222400.1.p;Glyma.16G071900.1.p;Glyma.10G040100.1.p;Glyma.19G066800.1.p;Glyma.09G194500.1.p;Glyma.06G223300.1.p…	0.0691324	0.435361	0.158793
UNDER	GO:0051247	positive regulation of protein metabolic process	BIOLOGICAL_PROCESS	0.0153227	0.000786875	3.10409	11	394	2882	40951	Glyma.16G153100.1.p;Glyma.08G355200.1.p;Glyma.08G355100.1.p;Glyma.04G020100.1.p;Glyma.05G002600.1.p;Glyma.11G166000.1.p;Glyma.10G249800.1.p;Glyma.08G146700.1.p;Glyma.15G242800.1.p;Glyma.14G080100.1.p;Glyma.17G071400.1.p	Glyma.11G200000.1.p;Glyma.13G039900.1.p;Glyma.08G243100.1.p;Glyma.05G075800.1.p;Glyma.01G054000.1.p;Glyma.05G074500.1.p;Glyma.07G265700.1.p;Glyma.01G022600.1.p;Glyma.07G003200.1.p;Glyma.05G191700.1.p;Glyma.13G001900.1.p;Glyma.05G080900.1.p;Glyma.09G172600.1.p;Glyma.03G191000.1.p;Glyma.19G074900.1.p;Glyma.18G037800.1.p;Glyma.08G356500.1.p;Glyma.16G002300.1.p;Glyma.20G197800.1.p;Glyma.07G025400.1.p…	0.380228	0.952957	0.398998
UNDER	GO:0005874	microtubule	CELLULAR_COMPONENT	0.015575	0.000805261	3.09406	9	350	2884	40995	Glyma.02G026600.1.p;Glyma.05G207500.1.p;Glyma.11G179600.1.p;Glyma.10G149500.1.p;Glyma.17G155500.1.p;Glyma.16G040100.1.p;Glyma.17G116000.1.p;Glyma.15G015900.1.p;Glyma.08G014200.1.p	Glyma.19G235400.1.p;Glyma.12G116700.1.p;Glyma.17G169400.1.p;Glyma.07G086500.1.p;Glyma.11G021900.1.p;Glyma.19G230100.1.p;Glyma.04G008200.1.p;Glyma.13G030600.1.p;Glyma.08G243100.1.p;Glyma.06G209200.1.p;Glyma.18G073500.1.p;Glyma.06G096200.1.p;Glyma.16G111200.1.p;Glyma.09G043100.1.p;Glyma.08G277600.1.p;Glyma.20G051200.1.p;Glyma.20G207200.1.p;Glyma.17G233200.1.p;Glyma.13G168300.1.p;Glyma.18G082000.1.p…	0.311096	0.846535	0.367493
UNDER	GO:0008276	protein methyltransferase activity	MOLECULAR_FUNCTION	0.015575	0.000803769	3.09487	1	153	2892	41192	Glyma.18G087100.1.p	Glyma.06G313300.1.p;Glyma.01G188000.1.p;Glyma.09G156500.1.p;Glyma.20G005400.1.p;Glyma.05G074800.1.p;Glyma.20G031600.1.p;Glyma.20G168900.1.p;Glyma.07G056000.1.p;Glyma.02G296200.1.p;Glyma.04G236500.1.p;Glyma.02G047300.1.p;Glyma.16G207200.1.p;Glyma.06G220600.1.p;Glyma.17G222400.1.p;Glyma.15G014900.1.p;Glyma.16G071900.1.p;Glyma.10G040100.1.p;Glyma.19G066800.1.p;Glyma.09G194500.1.p;Glyma.06G223300.1.p…	0.0345662	0.370057	0.0934078
UNDER	GO:0048024	regulation of mRNA splicing, via spliceosome	BIOLOGICAL_PROCESS	0.015575	0.000803769	3.09487	1	153	2892	41192	Glyma.02G102100.1.p	Glyma.02G220800.1.p;Glyma.01G093300.1.p;Glyma.19G115200.1.p;Glyma.13G206200.1.p;Glyma.20G052200.1.p;Glyma.19G176100.1.p;Glyma.05G111100.1.p;Glyma.02G191700.1.p;Glyma.14G112300.1.p;Glyma.10G164900.1.p;Glyma.02G165200.1.p;Glyma.06G268900.1.p;Glyma.02G044000.1.p;Glyma.03G017200.1.p;Glyma.06G215800.1.p;Glyma.06G222300.1.p;Glyma.14G149800.1.p;Glyma.13G032300.1.p;Glyma.01G061600.1.p;Glyma.16G004900.1.p…	0.0345662	0.370057	0.0934078
OVER	GO:0046351	disaccharide biosynthetic process	BIOLOGICAL_PROCESS	0.0344536	0.00210156	2.67746	11	51	2882	41294	Glyma.07G172000.1.p;Glyma.06G104800.1.p;Glyma.17G150100.1.p;Glyma.17G067800.1.p;Glyma.04G119700.1.p;Glyma.18G018100.1.p;Glyma.18G136200.1.p;Glyma.08G182300.1.p;Glyma.04G180900.1.p;Glyma.08G288600.1.p;Glyma.13G092500.1.p	Glyma.20G120300.1.p;Glyma.07G165100.1.p;Glyma.09G146300.1.p;Glyma.06G126300.1.p;Glyma.14G144100.1.p;Glyma.05G036100.1.p;Glyma.20G070500.1.p;Glyma.12G146200.1.p;Glyma.02G033500.1.p;Glyma.07G169000.1.p;Glyma.06G184200.1.p;Glyma.06G275600.1.p;Glyma.11G226900.1.p;Glyma.17G138700.1.p;Glyma.05G068000.1.p;Glyma.16G168000.1.p;Glyma.17G192300.1.p;Glyma.01G092600.1.p;Glyma.04G103600.1.p;Glyma.14G171700.1.p…	0.380228	0.123352	3.08246
OVER	GO:0009119	ribonucleoside metabolic process	BIOLOGICAL_PROCESS	0.0660338	0.00496385	2.30418	11	58	2882	41287	Glyma.03G138200.1.p;Glyma.16G008400.1.p;Glyma.07G129300.1.p;Glyma.08G066900.1.p;Glyma.02G088800.1.p;Glyma.08G283100.1.p;Glyma.07G039600.1.p;Glyma.19G141200.1.p;Glyma.18G278800.1.p;Glyma.08G255800.1.p;Glyma.13G206500.1.p	Glyma.13G210400.1.p;Glyma.15G106200.1.p;Glyma.08G029000.1.p;Glyma.03G216400.1.p;Glyma.13G000800.1.p;Glyma.07G183100.1.p;Glyma.15G263100.1.p;Glyma.01G071300.1.p;Glyma.17G127400.1.p;Glyma.05G208400.1.p;Glyma.17G020300.1.p;Glyma.08G367700.1.p;Glyma.04G099000.1.p;Glyma.18G294300.1.p;Glyma.02G167200.1.p;Glyma.20G171100.1.p;Glyma.05G216700.1.p;Glyma.01G229200.1.p;Glyma.19G182400.1.p;Glyma.02G182400.1.p…	0.380228	0.140283	2.71044
UNDER	GO:0006626	protein targeting to mitochondrion	BIOLOGICAL_PROCESS	0.0167417	0.000877254	3.05687	0	114	2893	41231		Glyma.05G241100.1.p;Glyma.08G192700.1.p;Glyma.16G008100.1.p;Glyma.02G058100.1.p;Glyma.10G034900.1.p;Glyma.08G323000.1.p;Glyma.08G322000.1.p;Glyma.15G244100.1.p;Glyma.17G151300.1.p;Glyma.11G231800.1.p;Glyma.11G250100.1.p;Glyma.13G261900.1.p;Glyma.18G007000.1.p;Glyma.07G148800.1.p;Glyma.18G117700.1.p;Glyma.15G229800.1.p;Glyma.20G223900.1.p;Glyma.14G111000.1.p;Glyma.18G025400.1.p;Glyma.13G312000.1.p…	0	0.275729	0
UNDER	GO:0070972	protein localization to endoplasmic reticulum	BIOLOGICAL_PROCESS	0.0167417	0.000877254	3.05687	0	114	2893	41231		Glyma.09G114200.1.p;Glyma.19G155500.1.p;Glyma.01G209300.1.p;Glyma.11G249600.1.p;Glyma.08G008000.1.p;Glyma.12G004000.1.p;Glyma.07G079700.1.p;Glyma.14G061900.1.p;Glyma.08G351200.1.p;Glyma.07G191900.1.p;Glyma.05G235300.1.p;Glyma.13G309800.1.p;Glyma.13G080100.1.p;Glyma.03G084400.1.p;Glyma.04G157300.1.p;Glyma.18G164800.1.p;Glyma.10G156000.1.p;Glyma.04G024300.1.p;Glyma.09G005400.1.p;Glyma.15G183400.1.p…	0	0.275729	0
UNDER	GO:0051603	proteolysis involved in cellular protein catabolic process	BIOLOGICAL_PROCESS	0.0167417	0.000871772	3.0596	38	911	2855	40434	Glyma.04G200200.1.p;Glyma.17G109100.1.p;Glyma.18G169700.1.p;Glyma.07G026200.1.p;Glyma.06G042600.1.p;Glyma.08G210700.1.p;Glyma.13G050800.1.p;Glyma.17G073200.1.p;Glyma.13G176100.1.p;Glyma.02G020000.1.p;Glyma.09G069800.1.p;Glyma.06G272400.1.p;Glyma.08G245500.1.p;Glyma.17G042100.1.p;Glyma.06G293400.1.p;Glyma.19G128100.1.p;Glyma.04G147000.1.p;Glyma.17G049600.1.p;Glyma.07G254400.1.p;Glyma.09G096300.1.p…	Glyma.07G190600.1.p;Glyma.13G162300.1.p;Glyma.17G220700.1.p;Glyma.17G127100.1.p;Glyma.10G172400.1.p;Glyma.11G193900.1.p;Glyma.04G155900.1.p;Glyma.15G269000.1.p;Glyma.10G096200.1.p;Glyma.12G100300.1.p;Glyma.01G105500.1.p;Glyma.13G229100.1.p;Glyma.01G023900.1.p;Glyma.11G052600.1.p;Glyma.02G184400.1.p;Glyma.16G035000.1.p;Glyma.01G189600.1.p;Glyma.13G206800.1.p;Glyma.12G130300.1.p;Glyma.05G186600.1.p…	1.31352	2.20341	0.596128
UNDER	GO:0015931	nucleobase-containing compound transport	BIOLOGICAL_PROCESS	0.0167417	0.000877075	3.05696	4	236	2889	41109	Glyma.13G302800.1.p;Glyma.14G092900.1.p;Glyma.15G011500.1.p;Glyma.15G066500.1.p	Glyma.07G081200.1.p;Glyma.20G215000.1.p;Glyma.17G076700.1.p;Glyma.19G073600.1.p;Glyma.09G247200.1.p;Glyma.07G033100.1.p;Glyma.04G039400.1.p;Glyma.06G221300.1.p;Glyma.17G152300.1.p;Glyma.01G044200.1.p;Glyma.16G208500.1.p;Glyma.13G232100.1.p;Glyma.15G242700.1.p;Glyma.11G226200.1.p;Glyma.13G264100.1.p;Glyma.11G090900.1.p;Glyma.18G123700.1.p;Glyma.04G202800.1.p;Glyma.11G227400.1.p;Glyma.05G069400.1.p…	0.138265	0.570807	0.242227
OVER	GO:0019497	hexachlorocyclohexane metabolic process	BIOLOGICAL_PROCESS	0.0941347	0.00763402	2.11725	11	62	2882	41283	Glyma.05G138400.1.p;Glyma.16G220900.1.p;Glyma.06G028100.1.p;Glyma.19G194000.1.p;Glyma.U041700.1.p;Glyma.12G007500.1.p;Glyma.10G134700.1.p;Glyma.20G085500.1.p;Glyma.10G071000.1.p;Glyma.12G012000.1.p;Glyma.05G247900.1.p	Glyma.08G291600.1.p;Glyma.18G024700.1.p;Glyma.12G221100.1.p;Glyma.13G280500.1.p;Glyma.03G194100.1.p;Glyma.02G117000.1.p;Glyma.10G157100.1.p;Glyma.05G247800.1.p;Glyma.20G011900.1.p;Glyma.17G109400.1.p;Glyma.03G001500.1.p;Glyma.05G138300.1.p;Glyma.13G256700.1.p;Glyma.09G229200.1.p;Glyma.08G093500.1.p;Glyma.18G001300.1.p;Glyma.08G314800.1.p;Glyma.06G170400.1.p;Glyma.08G067900.1.p;Glyma.13G161900.1.p…	0.380228	0.149958	2.53557
OVER	GO:0034329	cell junction assembly	BIOLOGICAL_PROCESS	4.32259e-06	7.52515e-08	7.12349	10	9	2883	41336	Glyma.02G200900.1.p;Glyma.13G315000.1.p;Glyma.02G201200.1.p;Glyma.10G075400.1.p;Glyma.10G075600.1.p;Glyma.19G083200.1.p;Glyma.02G201100.1.p;Glyma.02G109600.1.p;Glyma.10G075500.1.p;Glyma.12G186500.1.p	Glyma.20G033700.1.p;Glyma.10G075700.1.p;Glyma.01G050700.1.p;Glyma.02G201000.1.p;Glyma.01G050800.1.p;Glyma.20G033800.1.p;Glyma.15G097400.1.p;Glyma.07G251200.1.p;Glyma.17G023100.1.p	0.345662	0.021768	15.8793
UNDER	GO:0030163	protein catabolic process	BIOLOGICAL_PROCESS	0.0168986	0.000891363	3.04995	49	1109	2844	40236	Glyma.10G288100.1.p;Glyma.17G109100.1.p;Glyma.14G009200.1.p;Glyma.07G026200.1.p;Glyma.08G210700.1.p;Glyma.13G176100.1.p;Glyma.02G020000.1.p;Glyma.09G069800.1.p;Glyma.06G272400.1.p;Glyma.08G245500.1.p;Glyma.18G037100.1.p;Glyma.06G293400.1.p;Glyma.04G147000.1.p;Glyma.17G049600.1.p;Glyma.09G096300.1.p;Glyma.07G032000.1.p;Glyma.11G193800.1.p;Glyma.10G244900.1.p;Glyma.06G043400.1.p;Glyma.12G112000.1.p…	Glyma.07G190600.1.p;Glyma.13G162300.1.p;Glyma.17G220700.1.p;Glyma.17G127100.1.p;Glyma.08G149900.1.p;Glyma.10G172400.1.p;Glyma.11G193900.1.p;Glyma.04G155900.1.p;Glyma.15G269000.1.p;Glyma.10G096200.1.p;Glyma.12G100300.1.p;Glyma.01G105500.1.p;Glyma.13G229100.1.p;Glyma.01G023900.1.p;Glyma.11G052600.1.p;Glyma.02G184400.1.p;Glyma.16G035000.1.p;Glyma.01G189600.1.p;Glyma.14G067400.1.p;Glyma.13G206800.1.p…	1.69374	2.68231	0.63145
UNDER	GO:0006612	protein targeting to membrane	BIOLOGICAL_PROCESS	0.0169804	0.00089765	3.04689	0	115	2893	41230		Glyma.09G114200.1.p;Glyma.19G155500.1.p;Glyma.08G008000.1.p;Glyma.12G004000.1.p;Glyma.20G004400.1.p;Glyma.07G079700.1.p;Glyma.19G124000.1.p;Glyma.13G080100.1.p;Glyma.10G222900.1.p;Glyma.04G157300.1.p;Glyma.12G106600.1.p;Glyma.03G025500.1.p;Glyma.15G183400.1.p;Glyma.07G185000.1.p;Glyma.12G070500.1.p;Glyma.20G182800.1.p;Glyma.02G204600.1.p;Glyma.19G241400.1.p;Glyma.03G119800.1.p;Glyma.01G099100.1.p…	0	0.278147	0
OVER	GO:0007043	cell-cell junction assembly	BIOLOGICAL_PROCESS	4.32259e-06	7.52515e-08	7.12349	10	9	2883	41336	Glyma.02G200900.1.p;Glyma.13G315000.1.p;Glyma.02G201200.1.p;Glyma.10G075400.1.p;Glyma.10G075600.1.p;Glyma.19G083200.1.p;Glyma.02G201100.1.p;Glyma.02G109600.1.p;Glyma.10G075500.1.p;Glyma.12G186500.1.p	Glyma.20G033700.1.p;Glyma.10G075700.1.p;Glyma.01G050700.1.p;Glyma.02G201000.1.p;Glyma.01G050800.1.p;Glyma.20G033800.1.p;Glyma.15G097400.1.p;Glyma.07G251200.1.p;Glyma.17G023100.1.p	0.345662	0.021768	15.8793
OVER	GO:0001558	regulation of cell growth	BIOLOGICAL_PROCESS	3.43783e-05	7.30943e-07	6.13612	10	13	2883	41332	Glyma.02G143400.1.p;Glyma.19G031100.1.p;Glyma.17G144100.1.p;Glyma.05G183200.1.p;Glyma.08G141000.1.p;Glyma.13G055700.1.p;Glyma.10G031000.1.p;Glyma.08G247500.1.p;Glyma.18G268900.1.p;Glyma.04G161000.1.p	Glyma.09G278700.1.p;Glyma.01G061500.1.p;Glyma.02G119700.1.p;Glyma.09G278500.1.p;Glyma.06G204400.1.p;Glyma.11G128900.1.p;Glyma.05G062300.1.p;Glyma.03G101400.1.p;Glyma.18G210300.1.p;Glyma.05G019800.1.p;Glyma.17G080000.1.p;Glyma.03G072000.1.p;Glyma.12G053400.1.p	0.345662	0.0314427	10.9934
OVER	GO:0045216	cell-cell junction organization	BIOLOGICAL_PROCESS	3.43783e-05	7.30943e-07	6.13612	10	13	2883	41332	Glyma.02G200900.1.p;Glyma.13G315000.1.p;Glyma.02G201200.1.p;Glyma.10G075400.1.p;Glyma.10G075600.1.p;Glyma.19G083200.1.p;Glyma.02G201100.1.p;Glyma.02G109600.1.p;Glyma.10G075500.1.p;Glyma.12G186500.1.p	Glyma.10G075700.1.p;Glyma.01G050700.1.p;Glyma.11G149700.1.p;Glyma.01G050800.1.p;Glyma.15G097400.1.p;Glyma.07G251200.1.p;Glyma.17G023100.1.p;Glyma.06G026400.1.p;Glyma.20G033700.1.p;Glyma.11G149500.1.p;Glyma.02G201000.1.p;Glyma.04G141900.1.p;Glyma.20G033800.1.p	0.345662	0.0314427	10.9934
OVER	GO:0034330	cell junction organization	BIOLOGICAL_PROCESS	0.000170119	4.22976e-06	5.37368	10	17	2883	41328	Glyma.02G200900.1.p;Glyma.13G315000.1.p;Glyma.02G201200.1.p;Glyma.10G075400.1.p;Glyma.10G075600.1.p;Glyma.19G083200.1.p;Glyma.02G201100.1.p;Glyma.02G109600.1.p;Glyma.10G075500.1.p;Glyma.12G186500.1.p	Glyma.10G075700.1.p;Glyma.01G050700.1.p;Glyma.11G149700.1.p;Glyma.01G050800.1.p;Glyma.15G275500.1.p;Glyma.15G097400.1.p;Glyma.07G251200.1.p;Glyma.17G023100.1.p;Glyma.06G026400.1.p;Glyma.20G033700.1.p;Glyma.11G149500.1.p;Glyma.10G089200.1.p;Glyma.02G201000.1.p;Glyma.04G141900.1.p;Glyma.12G007600.1.p;Glyma.09G229000.1.p;Glyma.20G033800.1.p	0.345662	0.0411174	8.4067
UNDER	GO:0008092	cytoskeletal protein binding	MOLECULAR_FUNCTION	0.0175908	0.000940137	3.02681	18	536	2875	40809	Glyma.07G220200.1.p;Glyma.20G001000.1.p;Glyma.08G094900.1.p;Glyma.10G149500.1.p;Glyma.17G061200.1.p;Glyma.17G155500.1.p;Glyma.15G020700.1.p;Glyma.13G098600.1.p;Glyma.07G267400.1.p;Glyma.08G158800.1.p;Glyma.08G161500.1.p;Glyma.13G087500.1.p;Glyma.02G026600.1.p;Glyma.12G031700.1.p;Glyma.03G248800.1.p;Glyma.15G266300.1.p;Glyma.19G246400.1.p;Glyma.07G125700.1.p	Glyma.19G235400.1.p;Glyma.10G110500.1.p;Glyma.17G169400.1.p;Glyma.07G086500.1.p;Glyma.19G230100.1.p;Glyma.04G008200.1.p;Glyma.13G030600.1.p;Glyma.18G073500.1.p;Glyma.16G111200.1.p;Glyma.08G277600.1.p;Glyma.20G051200.1.p;Glyma.07G085200.1.p;Glyma.19G077600.1.p;Glyma.13G087400.1.p;Glyma.09G002100.1.p;Glyma.08G316800.1.p;Glyma.01G038400.1.p;Glyma.09G019200.1.p;Glyma.09G184400.1.p;Glyma.20G226600.1.p…	0.622191	1.29641	0.479935
OVER	GO:0016132	brassinosteroid biosynthetic process	BIOLOGICAL_PROCESS	0.00839668	0.000366812	3.43556	10	33	2883	41312	Glyma.01G216900.1.p;Glyma.09G160900.1.p;Glyma.13G052900.1.p;Glyma.14G082900.1.p;Glyma.01G175500.1.p;Glyma.02G256800.1.p;Glyma.11G067700.1.p;Glyma.17G242200.1.p;Glyma.07G010700.1.p;Glyma.19G033900.1.p	Glyma.15G135200.1.p;Glyma.02G132200.1.p;Glyma.11G073300.1.p;Glyma.01G120600.1.p;Glyma.11G026200.1.p;Glyma.18G028300.1.p;Glyma.01G122300.1.p;Glyma.18G272300.1.p;Glyma.02G104000.1.p;Glyma.08G250000.1.p;Glyma.09G029400.1.p;Glyma.16G068100.1.p;Glyma.02G104100.1.p;Glyma.16G210300.1.p;Glyma.14G059900.1.p;Glyma.12G146400.1.p;Glyma.02G057500.1.p;Glyma.08G193900.1.p;Glyma.07G126700.1.p;Glyma.06G030200.1.p…	0.345662	0.0798162	4.33073
UNDER	GO:0009570	chloroplast stroma	CELLULAR_COMPONENT	0.0178257	0.00095795	3.01866	13	430	2880	40915	Glyma.08G115500.1.p;Glyma.17G150100.1.p;Glyma.08G283100.1.p;Glyma.06G269700.1.p;Glyma.07G235700.1.p;Glyma.14G193100.1.p;Glyma.13G097100.1.p;Glyma.20G216200.1.p;Glyma.05G005200.1.p;Glyma.18G036400.1.p;Glyma.07G021800.1.p;Glyma.04G229800.1.p;Glyma.08G213000.1.p	Glyma.20G048700.1.p;Glyma.17G020600.1.p;Glyma.05G099400.1.p;Glyma.12G072800.1.p;Glyma.07G029900.1.p;Glyma.04G083500.1.p;Glyma.20G031600.1.p;Glyma.09G110200.1.p;Glyma.06G085100.1.p;Glyma.07G089200.1.p;Glyma.13G038600.1.p;Glyma.11G030400.1.p;Glyma.19G076300.1.p;Glyma.02G229000.1.p;Glyma.03G229600.1.p;Glyma.18G132800.1.p;Glyma.10G117200.1.p;Glyma.12G232000.1.p;Glyma.02G262500.1.p;Glyma.05G048000.1.p…	0.449361	1.04003	0.432065
UNDER	GO:0044257	cellular protein catabolic process	BIOLOGICAL_PROCESS	0.0178257	0.000958906	3.01822	39	925	2854	40420	Glyma.04G200200.1.p;Glyma.17G109100.1.p;Glyma.18G169700.1.p;Glyma.07G026200.1.p;Glyma.06G042600.1.p;Glyma.08G210700.1.p;Glyma.13G050800.1.p;Glyma.17G073200.1.p;Glyma.13G176100.1.p;Glyma.02G020000.1.p;Glyma.09G069800.1.p;Glyma.06G272400.1.p;Glyma.08G245500.1.p;Glyma.17G042100.1.p;Glyma.06G293400.1.p;Glyma.19G128100.1.p;Glyma.04G147000.1.p;Glyma.17G049600.1.p;Glyma.07G254400.1.p;Glyma.09G096300.1.p…	Glyma.07G190600.1.p;Glyma.13G162300.1.p;Glyma.17G220700.1.p;Glyma.17G127100.1.p;Glyma.10G172400.1.p;Glyma.11G193900.1.p;Glyma.04G155900.1.p;Glyma.15G269000.1.p;Glyma.10G096200.1.p;Glyma.12G100300.1.p;Glyma.01G105500.1.p;Glyma.13G229100.1.p;Glyma.01G023900.1.p;Glyma.11G052600.1.p;Glyma.02G184400.1.p;Glyma.16G035000.1.p;Glyma.01G189600.1.p;Glyma.13G206800.1.p;Glyma.12G130300.1.p;Glyma.05G186600.1.p…	1.34808	2.23727	0.602556
OVER	GO:0120178	steroid hormone biosynthetic process	BIOLOGICAL_PROCESS	0.00839668	0.000366812	3.43556	10	33	2883	41312	Glyma.01G216900.1.p;Glyma.09G160900.1.p;Glyma.13G052900.1.p;Glyma.14G082900.1.p;Glyma.01G175500.1.p;Glyma.02G256800.1.p;Glyma.11G067700.1.p;Glyma.17G242200.1.p;Glyma.07G010700.1.p;Glyma.19G033900.1.p	Glyma.15G135200.1.p;Glyma.02G132200.1.p;Glyma.11G073300.1.p;Glyma.01G120600.1.p;Glyma.11G026200.1.p;Glyma.18G028300.1.p;Glyma.01G122300.1.p;Glyma.18G272300.1.p;Glyma.02G104000.1.p;Glyma.08G250000.1.p;Glyma.09G029400.1.p;Glyma.16G068100.1.p;Glyma.02G104100.1.p;Glyma.16G210300.1.p;Glyma.14G059900.1.p;Glyma.12G146400.1.p;Glyma.02G057500.1.p;Glyma.08G193900.1.p;Glyma.07G126700.1.p;Glyma.06G030200.1.p…	0.345662	0.0798162	4.33073
OVER	GO:0010268	brassinosteroid homeostasis	BIOLOGICAL_PROCESS	0.00839668	0.000366812	3.43556	10	33	2883	41312	Glyma.01G216900.1.p;Glyma.09G160900.1.p;Glyma.13G052900.1.p;Glyma.14G082900.1.p;Glyma.01G175500.1.p;Glyma.02G256800.1.p;Glyma.11G067700.1.p;Glyma.17G242200.1.p;Glyma.07G010700.1.p;Glyma.19G033900.1.p	Glyma.15G135200.1.p;Glyma.02G132200.1.p;Glyma.17G118100.1.p;Glyma.05G010200.1.p;Glyma.11G073300.1.p;Glyma.01G120600.1.p;Glyma.11G026200.1.p;Glyma.06G215200.1.p;Glyma.18G028300.1.p;Glyma.01G122300.1.p;Glyma.18G272300.1.p;Glyma.02G104000.1.p;Glyma.08G250000.1.p;Glyma.09G029400.1.p;Glyma.16G068100.1.p;Glyma.02G104100.1.p;Glyma.16G210300.1.p;Glyma.14G059900.1.p;Glyma.12G146400.1.p;Glyma.02G057500.1.p…	0.345662	0.0798162	4.33073
UNDER	GO:0009532	plastid stroma	CELLULAR_COMPONENT	0.0180997	0.000979952	3.0088	13	434	2880	40911	Glyma.08G115500.1.p;Glyma.17G150100.1.p;Glyma.08G283100.1.p;Glyma.06G269700.1.p;Glyma.07G235700.1.p;Glyma.14G193100.1.p;Glyma.13G097100.1.p;Glyma.20G216200.1.p;Glyma.05G005200.1.p;Glyma.18G036400.1.p;Glyma.07G021800.1.p;Glyma.04G229800.1.p;Glyma.08G213000.1.p	Glyma.20G048700.1.p;Glyma.17G020600.1.p;Glyma.05G099400.1.p;Glyma.12G072800.1.p;Glyma.07G029900.1.p;Glyma.04G083500.1.p;Glyma.20G031600.1.p;Glyma.09G110200.1.p;Glyma.06G085100.1.p;Glyma.07G089200.1.p;Glyma.13G038600.1.p;Glyma.11G030400.1.p;Glyma.19G076300.1.p;Glyma.02G229000.1.p;Glyma.03G229600.1.p;Glyma.18G132800.1.p;Glyma.10G117200.1.p;Glyma.12G232000.1.p;Glyma.02G262500.1.p;Glyma.05G048000.1.p…	0.449361	1.0497	0.428083
OVER	GO:0016131	brassinosteroid metabolic process	BIOLOGICAL_PROCESS	0.0131546	0.000651735	3.18593	10	36	2883	41309	Glyma.01G216900.1.p;Glyma.09G160900.1.p;Glyma.13G052900.1.p;Glyma.14G082900.1.p;Glyma.01G175500.1.p;Glyma.02G256800.1.p;Glyma.11G067700.1.p;Glyma.17G242200.1.p;Glyma.07G010700.1.p;Glyma.19G033900.1.p	Glyma.15G135200.1.p;Glyma.02G132200.1.p;Glyma.17G118100.1.p;Glyma.05G010200.1.p;Glyma.11G073300.1.p;Glyma.01G120600.1.p;Glyma.11G026200.1.p;Glyma.06G215200.1.p;Glyma.18G028300.1.p;Glyma.01G122300.1.p;Glyma.18G272300.1.p;Glyma.02G104000.1.p;Glyma.08G250000.1.p;Glyma.09G029400.1.p;Glyma.16G068100.1.p;Glyma.02G104100.1.p;Glyma.16G210300.1.p;Glyma.14G059900.1.p;Glyma.12G146400.1.p;Glyma.02G057500.1.p…	0.345662	0.0870722	3.96983
UNDER	GO:0005681	spliceosomal complex	CELLULAR_COMPONENT	0.0185479	0.00100853	2.99631	3	205	2890	41140	Glyma.07G159900.1.p;Glyma.08G286000.1.p;Glyma.06G067500.1.p	Glyma.03G236700.1.p;Glyma.18G117400.1.p;Glyma.19G228900.1.p;Glyma.08G143900.1.p;Glyma.18G004000.1.p;Glyma.13G178100.1.p;Glyma.02G082600.1.p;Glyma.17G211600.1.p;Glyma.03G167000.1.p;Glyma.13G104400.1.p;Glyma.15G244700.1.p;Glyma.08G162800.1.p;Glyma.07G194000.1.p;Glyma.19G157200.1.p;Glyma.12G012900.1.p;Glyma.20G218800.1.p;Glyma.10G267100.1.p;Glyma.07G053200.1.p;Glyma.08G302400.1.p;Glyma.18G229600.1.p…	0.103699	0.495828	0.209142
OVER	GO:0006829	zinc ion transport	BIOLOGICAL_PROCESS	0.0174018	0.000928017	3.03244	10	38	2883	41307	Glyma.20G022500.1.p;Glyma.18G060300.1.p;Glyma.13G338300.1.p;Glyma.13G004400.1.p;Glyma.13G099600.1.p;Glyma.15G036200.1.p;Glyma.02G153800.1.p;Glyma.08G164700.1.p;Glyma.07G223200.1.p;Glyma.09G055600.1.p	Glyma.02G126000.1.p;Glyma.17G060400.1.p;Glyma.15G262400.1.p;Glyma.13G338200.1.p;Glyma.02G237600.1.p;Glyma.18G217100.1.p;Glyma.18G050500.1.p;Glyma.02G095400.1.p;Glyma.08G328000.1.p;Glyma.14G196200.1.p;Glyma.09G271900.1.p;Glyma.05G137400.1.p;Glyma.15G033500.1.p;Glyma.08G164400.1.p;Glyma.10G020300.1.p;Glyma.18G286100.1.p;Glyma.09G122600.1.p;Glyma.18G050400.1.p;Glyma.15G262800.1.p;Glyma.17G228600.1.p…	0.345662	0.0919095	3.76089
UNDER	GO:0032270	positive regulation of cellular protein metabolic process	BIOLOGICAL_PROCESS	0.0188942	0.00103167	2.98646	11	387	2882	40958	Glyma.16G153100.1.p;Glyma.08G355200.1.p;Glyma.08G355100.1.p;Glyma.04G020100.1.p;Glyma.05G002600.1.p;Glyma.11G166000.1.p;Glyma.10G249800.1.p;Glyma.08G146700.1.p;Glyma.15G242800.1.p;Glyma.14G080100.1.p;Glyma.17G071400.1.p	Glyma.11G200000.1.p;Glyma.13G039900.1.p;Glyma.08G243100.1.p;Glyma.05G075800.1.p;Glyma.01G054000.1.p;Glyma.05G074500.1.p;Glyma.01G022600.1.p;Glyma.07G003200.1.p;Glyma.05G191700.1.p;Glyma.13G001900.1.p;Glyma.05G080900.1.p;Glyma.09G172600.1.p;Glyma.03G191000.1.p;Glyma.19G074900.1.p;Glyma.18G037800.1.p;Glyma.08G356500.1.p;Glyma.16G002300.1.p;Glyma.20G197800.1.p;Glyma.07G025400.1.p;Glyma.09G066600.1.p…	0.380228	0.936026	0.406215
UNDER	GO:0065008	regulation of biological quality	BIOLOGICAL_PROCESS	0.0189701	0.0010381	2.98376	84	1701	2809	39644	Glyma.06G195100.1.p;Glyma.15G219600.1.p;Glyma.17G144100.1.p;Glyma.11G236800.1.p;Glyma.04G103800.1.p;Glyma.15G020700.1.p;Glyma.07G087500.1.p;Glyma.13G065400.1.p;Glyma.03G001800.1.p;Glyma.10G225900.1.p;Glyma.13G097900.1.p;Glyma.02G220500.1.p;Glyma.06G182000.1.p;Glyma.13G052900.1.p;Glyma.06G050300.1.p;Glyma.01G194200.1.p;Glyma.17G160800.1.p;Glyma.06G115100.1.p;Glyma.16G017200.1.p;Glyma.12G136400.1.p…	Glyma.08G280100.1.p;Glyma.09G061800.1.p;Glyma.08G176000.1.p;Glyma.02G168800.1.p;Glyma.03G151800.1.p;Glyma.19G190800.1.p;Glyma.09G272400.1.p;Glyma.13G174100.1.p;Glyma.13G150500.1.p;Glyma.14G196900.1.p;Glyma.14G142800.1.p;Glyma.08G076200.1.p;Glyma.17G144000	2.90356	4.11416	0.705748
UNDER	GO:0098798	mitochondrial protein-containing complex	CELLULAR_COMPONENT	0.0190012	0.00104201	2.98213	7	298	2886	41047	Glyma.03G070200.1.p;Glyma.04G212100.1.p;Glyma.06G120300.1.p;Glyma.20G110900.1.p;Glyma.04G243000.1.p;Glyma.02G057400.1.p;Glyma.08G317100.1.p	Glyma.15G107900.1.p;Glyma.05G235600.1.p;Glyma.07G108800.1.p;Glyma.10G034900.1.p;Glyma.08G322000.1.p;Glyma.15G244100.1.p;Glyma.14G093300.1.p;Glyma.11G231800.1.p;Glyma.15G273900.1.p;Glyma.U008600.1.p;Glyma.11G250100.1.p;Glyma.13G261900.1.p;Glyma.17G208000.1.p;Glyma.13G351900.1.p;Glyma.20G223900.1.p;Glyma.14G111000.1.p;Glyma.02G221500.1.p;Glyma.18G025400.1.p;Glyma.06G203200.1.p;Glyma.18G017100.1.p;G…	0.241963	0.720764	0.335704
OVER	GO:0071577	zinc ion transmembrane transport	BIOLOGICAL_PROCESS	0.0174018	0.000928017	3.03244	10	38	2883	41307	Glyma.20G022500.1.p;Glyma.18G060300.1.p;Glyma.13G338300.1.p;Glyma.13G004400.1.p;Glyma.13G099600.1.p;Glyma.15G036200.1.p;Glyma.02G153800.1.p;Glyma.08G164700.1.p;Glyma.07G223200.1.p;Glyma.09G055600.1.p	Glyma.02G126000.1.p;Glyma.17G060400.1.p;Glyma.15G262400.1.p;Glyma.13G338200.1.p;Glyma.02G237600.1.p;Glyma.18G217100.1.p;Glyma.18G050500.1.p;Glyma.02G095400.1.p;Glyma.08G328000.1.p;Glyma.14G196200.1.p;Glyma.09G271900.1.p;Glyma.05G137400.1.p;Glyma.15G033500.1.p;Glyma.08G164400.1.p;Glyma.10G020300.1.p;Glyma.18G286100.1.p;Glyma.09G122600.1.p;Glyma.18G050400.1.p;Glyma.15G262800.1.p;Glyma.17G228600.1.p…	0.345662	0.0919095	3.76089
OVER	GO:0018106	peptidyl-histidine phosphorylation	BIOLOGICAL_PROCESS	0.0174018	0.000928017	3.03244	10	38	2883	41307	Glyma.03G219100.1.p;Glyma.20G093000.1.p;Glyma.08G105000.1.p;Glyma.17G220800.1.p;Glyma.16G125100.1.p;Glyma.20G025800.1.p;Glyma.14G020000.1.p;Glyma.05G148100.1.p;Glyma.14G105400.1.p;Glyma.02G306000.1.p	Glyma.06G202600.1.p;Glyma.01G058300.1.p;Glyma.06G284700.1.p;Glyma.12G121200.1.p;Glyma.02G294000.1.p;Glyma.04G152100.1.p;Glyma.03G170100.1.p;Glyma.17G202900.1.p;Glyma.20G062900.1.p;Glyma.02G070500.1.p;Glyma.11G048700.1.p;Glyma.14G007000.1.p;Glyma.13G262400.1.p;Glyma.09G089000.1.p;Glyma.14G130300.1.p;Glyma.07G266700.1.p;Glyma.03G228600.1.p;Glyma.04G058400.1.p;Glyma.01G193100.1.p;Glyma.15G243000.1.p…	0.345662	0.0919095	3.76089
UNDER	GO:0007018	microtubule-based movement	BIOLOGICAL_PROCESS	0.0200729	0.00110778	2.95555	2	174	2891	41171	Glyma.17G155500.1.p;Glyma.10G149500.1.p	Glyma.05G208100.1.p;Glyma.19G235400.1.p;Glyma.17G169400.1.p;Glyma.07G086500.1.p;Glyma.19G230100.1.p;Glyma.04G008200.1.p;Glyma.13G030600.1.p;Glyma.06G209200.1.p;Glyma.09G190500.1.p;Glyma.18G073500.1.p;Glyma.06G096200.1.p;Glyma.16G111200.1.p;Glyma.08G277600.1.p;Glyma.03G217000.1.p;Glyma.20G207200.1.p;Glyma.17G233200.1.p;Glyma.09G142400.1.p;Glyma.05G014900.1.p;Glyma.06G258300.1.p;Glyma.17G208300.1.p…	0.0691324	0.420849	0.164269
OVER	GO:0006595	polyamine metabolic process	BIOLOGICAL_PROCESS	0.0523376	0.00358768	2.44519	10	47	2883	41298	Glyma.14G209400.1.p;Glyma.02G240000.1.p;Glyma.18G045100.1.p;Glyma.05G034900.1.p;Glyma.15G276500.1.p;Glyma.06G020300.1.p;Glyma.13G153100.1.p;Glyma.06G184100.1.p;Glyma.18G278800.1.p;Glyma.08G255800.1.p	Glyma.04G237300.1.p;Glyma.02G128000.1.p;Glyma.15G174000.1.p;Glyma.17G131300.1.p;Glyma.10G090700.1.p;Glyma.02G018800.1.p;Glyma.01G031700.1.p;Glyma.13G315800.1.p;Glyma.10G060200.1.p;Glyma.08G074800.1.p;Glyma.05G146000.1.p;Glyma.10G248800.1.p;Glyma.17G207500.1.p;Glyma.06G126700.1.p;Glyma.01G071300.1.p;Glyma.17G083400.1.p;Glyma.17G020300.1.p;Glyma.17G092400.1.p;Glyma.03G028000.1.p;Glyma.08G303800.1.p…	0.345662	0.113678	3.04072
OVER	GO:0006835	dicarboxylic acid transport	BIOLOGICAL_PROCESS	0.0768829	0.00591338	2.22816	10	51	2883	41294	Glyma.12G188500.1.p;Glyma.09G185600.1.p;Glyma.U003600.1.p;Glyma.19G199900.1.p;Glyma.03G202200.1.p;Glyma.20G101500.1.p;Glyma.07G090300.1.p;Glyma.20G216800.1.p;Glyma.10G173400.1.p;Glyma.10G269700.1.p	Glyma.10G269800.1.p;Glyma.01G223300.1.p;Glyma.06G093900.1.p;Glyma.12G094400.1.p;Glyma.11G042500.1.p;Glyma.05G233300.1.p;Glyma.08G040700.1.p;Glyma.17G154300.1.p;Glyma.02G040700.1.p;Glyma.02G147900.1.p;Glyma.10G287800.1.p;Glyma.08G260200.1.p;Glyma.20G121400.1.p;Glyma.10G287700.1.p;Glyma.01G199400.1.p;Glyma.20G101400.1.p;Glyma.19G155200.1.p;Glyma.11G179100.1.p;Glyma.14G179300.1.p;Glyma.05G233400.1.p…	0.345662	0.123352	2.80223
UNDER	GO:1903311	regulation of mRNA metabolic process	BIOLOGICAL_PROCESS	0.0208606	0.00115852	2.9361	2	177	2891	41168	Glyma.02G102100.1.p;Glyma.06G050300.1.p	Glyma.02G220800.1.p;Glyma.01G093300.1.p;Glyma.19G115200.1.p;Glyma.13G206200.1.p;Glyma.20G052200.1.p;Glyma.03G121000.1.p;Glyma.19G176100.1.p;Glyma.03G008400.1.p;Glyma.05G111100.1.p;Glyma.15G272900.1.p;Glyma.02G191700.1.p;Glyma.14G112300.1.p;Glyma.10G164900.1.p;Glyma.02G165200.1.p;Glyma.06G268900.1.p;Glyma.02G044000.1.p;Glyma.08G153100.1.p;Glyma.03G017200.1.p;Glyma.06G215800.1.p;Glyma.11G086500.1.p…	0.0691324	0.428105	0.161485
OVER	GO:0046128	purine ribonucleoside metabolic process	BIOLOGICAL_PROCESS	0.0768829	0.00591338	2.22816	10	51	2883	41294	Glyma.03G138200.1.p;Glyma.16G008400.1.p;Glyma.08G066900.1.p;Glyma.02G088800.1.p;Glyma.08G283100.1.p;Glyma.07G039600.1.p;Glyma.19G141200.1.p;Glyma.18G278800.1.p;Glyma.08G255800.1.p;Glyma.13G206500.1.p	Glyma.13G210400.1.p;Glyma.15G106200.1.p;Glyma.03G216400.1.p;Glyma.07G183100.1.p;Glyma.15G263100.1.p;Glyma.01G071300.1.p;Glyma.17G127400.1.p;Glyma.05G208400.1.p;Glyma.17G020300.1.p;Glyma.18G294300.1.p;Glyma.02G167200.1.p;Glyma.20G171100.1.p;Glyma.05G216700.1.p;Glyma.01G229200.1.p;Glyma.19G182400.1.p;Glyma.02G182400.1.p;Glyma.17G015300.1.p;Glyma.07G115900.1.p;Glyma.03G181900.1.p;Glyma.08G237000.1.p…	0.345662	0.123352	2.80223
OVER	GO:0009126	purine nucleoside monophosphate metabolic process	BIOLOGICAL_PROCESS	0.0997609	0.0083221	2.07977	10	54	2883	41291	Glyma.04G007300.1.p;Glyma.12G036200.1.p;Glyma.03G138200.1.p;Glyma.08G066900.1.p;Glyma.02G088800.1.p;Glyma.09G222700.1.p;Glyma.08G283100.1.p;Glyma.03G055900.1.p;Glyma.19G141200.1.p;Glyma.09G222600.1.p	Glyma.17G142800.1.p;Glyma.13G210400.1.p;Glyma.19G115900.1.p;Glyma.07G183100.1.p;Glyma.15G263100.1.p;Glyma.12G016500.1.p;Glyma.02G211300.1.p;Glyma.14G062500.1.p;Glyma.05G208400.1.p;Glyma.16G037200.1.p;Glyma.19G142400.1.p;Glyma.08G001000.1.p;Glyma.14G178900.1.p;Glyma.18G294300.1.p;Glyma.20G171100.1.p;Glyma.08G280800.1.p;Glyma.19G182400.1.p;Glyma.10G163700.1.p;Glyma.02G182400.1.p;Glyma.01G119500.1.p…	0.345662	0.130608	2.64655
UNDER	GO:0042181	ketone biosynthetic process	BIOLOGICAL_PROCESS	0.0227328	0.0012757	2.89425	0	105	2893	41240		Glyma.09G236400.1.p;Glyma.03G070600.1.p;Glyma.18G260800.1.p;Glyma.09G024500.1.p;Glyma.14G093300.1.p;Glyma.06G059200.1.p;Glyma.U008600.1.p;Glyma.18G155400.1.p;Glyma.08G003000.1.p;Glyma.06G325400.1.p;Glyma.14G026600.1.p;Glyma.10G098500.1.p;Glyma.02G288400.1.p;Glyma.15G130500.1.p;Glyma.18G100900.1.p;Glyma.14G132200.1.p;Glyma.03G000400.1.p;Glyma.20G079400.1.p;Glyma.02G171800.1.p;Glyma.08G050600.1.p;G…	0	0.253961	0
UNDER	GO:1901661	quinone metabolic process	BIOLOGICAL_PROCESS	0.0227328	0.0012757	2.89425	0	105	2893	41240		Glyma.09G236400.1.p;Glyma.03G070600.1.p;Glyma.18G260800.1.p;Glyma.09G024500.1.p;Glyma.14G093300.1.p;Glyma.06G059200.1.p;Glyma.U008600.1.p;Glyma.18G155400.1.p;Glyma.08G003000.1.p;Glyma.06G325400.1.p;Glyma.14G026600.1.p;Glyma.10G098500.1.p;Glyma.02G288400.1.p;Glyma.15G130500.1.p;Glyma.18G100900.1.p;Glyma.14G132200.1.p;Glyma.03G000400.1.p;Glyma.20G079400.1.p;Glyma.02G171800.1.p;Glyma.08G050600.1.p;G…	0	0.253961	0
UNDER	GO:1901663	quinone biosynthetic process	BIOLOGICAL_PROCESS	0.0227328	0.0012757	2.89425	0	105	2893	41240		Glyma.09G236400.1.p;Glyma.03G070600.1.p;Glyma.18G260800.1.p;Glyma.09G024500.1.p;Glyma.14G093300.1.p;Glyma.06G059200.1.p;Glyma.U008600.1.p;Glyma.18G155400.1.p;Glyma.08G003000.1.p;Glyma.06G325400.1.p;Glyma.14G026600.1.p;Glyma.10G098500.1.p;Glyma.02G288400.1.p;Glyma.15G130500.1.p;Glyma.18G100900.1.p;Glyma.14G132200.1.p;Glyma.03G000400.1.p;Glyma.20G079400.1.p;Glyma.02G171800.1.p;Glyma.08G050600.1.p;G…	0	0.253961	0
OVER	GO:0009167	purine ribonucleoside monophosphate metabolic process	BIOLOGICAL_PROCESS	0.0997609	0.0083221	2.07977	10	54	2883	41291	Glyma.04G007300.1.p;Glyma.12G036200.1.p;Glyma.03G138200.1.p;Glyma.08G066900.1.p;Glyma.02G088800.1.p;Glyma.09G222700.1.p;Glyma.08G283100.1.p;Glyma.03G055900.1.p;Glyma.19G141200.1.p;Glyma.09G222600.1.p	Glyma.17G142800.1.p;Glyma.13G210400.1.p;Glyma.19G115900.1.p;Glyma.07G183100.1.p;Glyma.15G263100.1.p;Glyma.12G016500.1.p;Glyma.02G211300.1.p;Glyma.14G062500.1.p;Glyma.05G208400.1.p;Glyma.16G037200.1.p;Glyma.19G142400.1.p;Glyma.08G001000.1.p;Glyma.14G178900.1.p;Glyma.18G294300.1.p;Glyma.20G171100.1.p;Glyma.08G280800.1.p;Glyma.19G182400.1.p;Glyma.10G163700.1.p;Glyma.02G182400.1.p;Glyma.01G119500.1.p…	0.345662	0.130608	2.64655
UNDER	GO:0005996	monosaccharide metabolic process	BIOLOGICAL_PROCESS	0.0229848	0.00129518	2.88767	32	790	2861	40555	Glyma.05G217100.1.p;Glyma.05G231800.1.p;Glyma.06G266700.1.p;Glyma.U018900.1.p;Glyma.07G087500.1.p;Glyma.12G210600.1.p;Glyma.08G211300.1.p;Glyma.01G225800.1.p;Glyma.19G227700.1.p;Glyma.19G020700.1.p;Glyma.07G013800.1.p;Glyma.19G077300.1.p;Glyma.19G032200.1.p;Glyma.08G365900.1.p;Glyma.12G136400.1.p;Glyma.20G047400.1.p;Glyma.13G349300.1.p;Glyma.17G111400.1.p;Glyma.17G027300.1.p;Glyma.14G010500.1.p;G…	Glyma.12G239900.1.p;Glyma.03G120000.1.p;Glyma.11G247600.1.p;Glyma.05G099400.1.p;Glyma.12G072800.1.p;Glyma.13G151800.1.p;Glyma.12G113400.1.p;Glyma.02G241100.1.p;Glyma.10G115800.1.p;Glyma.08G319500.1.p;Glyma.01G091000.1.p;Glyma.19G072300.1.p;Glyma.18G211700.1.p;Glyma.17G203300.1.p;Glyma.13G076900.1.p;Glyma.05G017900.1.p;Glyma.12G070200.1.p;Glyma.03G229100.1.p;Glyma.08G252700.1.p;Glyma.09G069300.1.p…	1.10612	1.91075	0.578892
UNDER	GO:0016779	nucleotidyltransferase activity	MOLECULAR_FUNCTION	0.0231375	0.00130647	2.8839	12	403	2881	40942	Glyma.01G006500.1.p;Glyma.09G051200.1.p;Glyma.19G139200.1.p;Glyma.03G020100.1.p;Glyma.04G191200.1.p;Glyma.13G145400.1.p;Glyma.05G005200.1.p;Glyma.05G242500.1.p;Glyma.08G200500.1.p;Glyma.16G053800.1.p;Glyma.09G033500.1.p;Glyma.01G064600.1.p	Glyma.02G137000.1.p;Glyma.13G120000.1.p;Glyma.06G225900.1.p;Glyma.04G150600.1.p;Glyma.02G241100.1.p;Glyma.16G025800.1.p;Glyma.08G211700.1.p;Glyma.08G319500.1.p;Glyma.14G191600.1.p;Glyma.07G031100.1.p;Glyma.11G222700.1.p;Glyma.11G046200.1.p;Glyma.07G144500.1.p;Glyma.19G072300.1.p;Glyma.04G141500.1.p;Glyma.07G015000.1.p;Glyma.01G159600.1.p;Glyma.02G276900.1.p;Glyma.05G089000.1.p;Glyma.20G159500.1.p…	0.414794	0.974725	0.42555
UNDER	GO:0032787	monocarboxylic acid metabolic process	BIOLOGICAL_PROCESS	0.0231416	0.00130939	2.88293	47	1057	2846	40288	Glyma.05G231800.1.p;Glyma.02G223600.1.p;Glyma.15G206100.1.p;Glyma.10G010800.1.p;Glyma.07G087500.1.p;Glyma.07G206900.1.p;Glyma.17G236700.1.p;Glyma.03G009800.1.p;Glyma.03G014300.1.p;Glyma.18G134600.1.p;Glyma.06G193500.1.p;Glyma.19G020700.1.p;Glyma.17G034100.1.p;Glyma.15G016100.1.p;Glyma.03G242400.1.p;Glyma.19G132900.1.p;Glyma.13G261400.1.p;Glyma.08G212900.1.p;Glyma.09G262800.1.p;Glyma.13G076400.1.p…	Glyma.08G024700.1.p;Glyma.07G074700.1.p;Glyma.17G020600.1.p;Glyma.11G247600.1.p;Glyma.19G028800.1.p;Glyma.12G072800.1.p;Glyma.13G151800.1.p;Glyma.13G291300.1.p;Glyma.07G085200.1.p;Glyma.03G080700.1.p;Glyma.20G009100.1.p;Glyma.01G152900.1.p;Glyma.18G011600.1.p;Glyma.08G264000.1.p;Glyma.17G144000.1.p;Glyma.07G117900.1.p;Glyma.05G228500.1.p;Glyma.01G051800.1.p;Glyma.15G204400.1.p;Glyma.09G038000.1.p…	1.62461	2.55654	0.635473
UNDER	GO:0006888	endoplasmic reticulum to Golgi vesicle-mediated transport	BIOLOGICAL_PROCESS	0.0246954	0.00140018	2.85382	3	198	2890	41147	Glyma.02G111000.1.p;Glyma.10G236500.1.p;Glyma.18G001400.1.p	Glyma.13G004100.1.p;Glyma.16G082400.1.p;Glyma.11G114600.1.p;Glyma.01G209300.1.p;Glyma.03G110200.1.p;Glyma.11G118600.1.p;Glyma.18G031200.1.p;Glyma.08G351200.1.p;Glyma.06G073900.1.p;Glyma.10G243500.1.p;Glyma.13G309800.1.p;Glyma.02G111400.1.p;Glyma.11G160100.1.p;Glyma.17G149800.1.p;Glyma.15G013900.1.p;Glyma.18G053900.1.p;Glyma.20G111200.1.p;Glyma.13G081400.1.p;Glyma.18G164800.1.p;Glyma.11G182800.1.p…	0.103699	0.478897	0.216536
UNDER	GO:0005743	mitochondrial inner membrane	CELLULAR_COMPONENT	0.0249909	0.00141984	2.84776	8	314	2885	41031	Glyma.03G219600.1.p;Glyma.19G087200.1.p;Glyma.20G110900.1.p;Glyma.16G059800.1.p;Glyma.07G019200.1.p;Glyma.02G057400.1.p;Glyma.07G128500.1.p;Glyma.08G317100.1.p	Glyma.11G087800.1.p;Glyma.15G107900.1.p;Glyma.07G108800.1.p;Glyma.08G322000.1.p;Glyma.15G244100.1.p;Glyma.14G093300.1.p;Glyma.15G273900.1.p;Glyma.U008600.1.p;Glyma.11G250100.1.p;Glyma.13G261900.1.p;Glyma.04G206300.1.p;Glyma.17G208000.1.p;Glyma.13G351900.1.p;Glyma.15G229800.1.p;Glyma.07G156300.1.p;Glyma.20G223900.1.p;Glyma.14G111000.1.p;Glyma.06G203200.1.p;Glyma.08G072200.1.p;Glyma.20G093500.1.p;G…	0.27653	0.759463	0.364112
OVER	GO:0018202	peptidyl-histidine modification	BIOLOGICAL_PROCESS	0.109181	0.00927288	2.03279	10	55	2883	41290	Glyma.03G219100.1.p;Glyma.20G093000.1.p;Glyma.08G105000.1.p;Glyma.17G220800.1.p;Glyma.16G125100.1.p;Glyma.20G025800.1.p;Glyma.14G020000.1.p;Glyma.05G148100.1.p;Glyma.14G105400.1.p;Glyma.02G306000.1.p	Glyma.06G202600.1.p;Glyma.01G058300.1.p;Glyma.12G121200.1.p;Glyma.11G124400.1.p;Glyma.07G217500.1.p;Glyma.03G170100.1.p;Glyma.02G070500.1.p;Glyma.09G089000.1.p;Glyma.14G130300.1.p;Glyma.13G365100.1.p;Glyma.07G266700.1.p;Glyma.03G228600.1.p;Glyma.04G058400.1.p;Glyma.01G193100.1.p;Glyma.02G116100.1.p;Glyma.07G225800.1.p;Glyma.16G151900.1.p;Glyma.12G141300.1.p;Glyma.08G164200.1.p;Glyma.06G210900.1.p…	0.345662	0.133027	2.59844
OVER	GO:0012501	programmed cell death	BIOLOGICAL_PROCESS	0.259447	0.0286365	1.54308	10	64	2883	41281	Glyma.09G275800.1.p;Glyma.06G000800.1.p;Glyma.01G157800.1.p;Glyma.07G223100.1.p;Glyma.15G256500.1.p;Glyma.11G087200.1.p;Glyma.08G170400.1.p;Glyma.15G126400.1.p;Glyma.20G022400.1.p;Glyma.09G019900.1.p	Glyma.12G166500.1.p;Glyma.13G223900.1.p;Glyma.08G047300.1.p;Glyma.06G316600.1.p;Glyma.06G249900.1.p;Glyma.05G197000.1.p;Glyma.10G026400.1.p;Glyma.02G280700.1.p;Glyma.11G126100.1.p;Glyma.18G214700.1.p;Glyma.17G033800.1.p;Glyma.06G000900.1.p;Glyma.19G131600.1.p;Glyma.18G097500.1.p;Glyma.01G094900.1.p;Glyma.07G199800.1.p;Glyma.09G083500.1.p;Glyma.11G252700.1.p;Glyma.09G022200.1.p;Glyma.17G239700.1.p…	0.345662	0.154795	2.23303
OVER	GO:0048585	negative regulation of response to stimulus	BIOLOGICAL_PROCESS	0.299488	0.0355614	1.44902	10	68	2883	41277	Glyma.10G209600.1.p;Glyma.06G000800.1.p;Glyma.02G266300.1.p;Glyma.14G051200.1.p;Glyma.05G183200.1.p;Glyma.08G141000.1.p;Glyma.06G101400.1.p;Glyma.15G172500.1.p;Glyma.12G016400.1.p;Glyma.02G208800.1.p	Glyma.08G095800.1.p;Glyma.15G233600.1.p;Glyma.02G198600.1.p;Glyma.05G001400.1.p;Glyma.11G216500.1.p;Glyma.14G108400.1.p;Glyma.20G229500.1.p;Glyma.06G249900.1.p;Glyma.10G026400.1.p;Glyma.01G070300.1.p;Glyma.01G074700.1.p;Glyma.06G000900.1.p;Glyma.03G198100.1.p;Glyma.02G185500.1.p;Glyma.08G135800.1.p;Glyma.11G109000.1.p;Glyma.15G233000.1.p;Glyma.08G101200.1.p;Glyma.07G203300.1.p;Glyma.09G066500.1.p…	0.345662	0.16447	2.10168
UNDER	GO:0006352	DNA-templated transcription, initiation	BIOLOGICAL_PROCESS	0.0273811	0.00156836	2.80455	2	167	2891	41178	Glyma.19G172500.1.p;Glyma.02G144000.1.p	Glyma.19G263900.1.p;Glyma.11G200000.1.p;Glyma.09G223600.1.p;Glyma.11G160400.1.p;Glyma.19G111200.1.p;Glyma.05G083300.1.p;Glyma.02G057100.1.p;Glyma.10G205200.1.p;Glyma.02G092400.1.p;Glyma.20G185200.1.p;Glyma.18G186900.1.p;Glyma.16G069000.1.p;Glyma.16G035300.1.p;Glyma.18G050900.1.p;Glyma.07G002200.1.p;Glyma.04G146000.1.p;Glyma.11G111300.1.p;Glyma.11G082800.1.p;Glyma.06G206500.1.p;Glyma.01G228200.1.p…	0.0691324	0.403918	0.171154
UNDER	GO:0007265	Ras protein signal transduction	BIOLOGICAL_PROCESS	0.0275068	0.00157876	2.80168	2	168	2891	41177	Glyma.02G176000.1.p;Glyma.11G040500.1.p	Glyma.11G241300.1.p;Glyma.11G240300.1.p;Glyma.08G361000.1.p;Glyma.12G230600.1.p;Glyma.19G258000.1.p;Glyma.08G142600.1.p;Glyma.07G084200.1.p;Glyma.03G110200.1.p;Glyma.18G221500.1.p;Glyma.16G021800.1.p;Glyma.12G099700.1.p;Glyma.02G312200.1.p;Glyma.08G133800.1.p;Glyma.05G035200.1.p;Glyma.10G290000.1.p;Glyma.18G221200.1.p;Glyma.08G142300.1.p;Glyma.02G094100.1.p;Glyma.18G004300.1.p;Glyma.05G149100.1.p…	0.0691324	0.406337	0.170136
UNDER	GO:0007010	cytoskeleton organization	BIOLOGICAL_PROCESS	0.027563	0.00158519	2.79992	23	616	2870	40729	Glyma.09G127000.1.p;Glyma.07G068600.1.p;Glyma.20G001000.1.p;Glyma.17G061200.1.p;Glyma.16G174900.1.p;Glyma.16G040100.1.p;Glyma.15G020700.1.p;Glyma.13G098600.1.p;Glyma.07G267400.1.p;Glyma.08G161500.1.p;Glyma.16G173700.1.p;Glyma.13G087500.1.p;Glyma.10G019400.1.p;Glyma.13G260500.1.p;Glyma.08G090700.1.p;Glyma.06G147600.1.p;Glyma.05G207500.1.p;Glyma.12G031700.1.p;Glyma.16G152800.1.p;Glyma.06G057900.1.p…	Glyma.06G165300.1.p;Glyma.04G159900.1.p;Glyma.17G169400.1.p;Glyma.08G243100.1.p;Glyma.01G043500.1.p;Glyma.20G051200.1.p;Glyma.08G265800.1.p;Glyma.02G113400.1.p;Glyma.19G077600.1.p;Glyma.20G163300.1.p;Glyma.13G087400.1.p;Glyma.08G316800.1.p;Glyma.13G346800.1.p;Glyma.09G019200.1.p;Glyma.02G251500.1.p;Glyma.20G226600.1.p;Glyma.08G008600.1.p;Glyma.14G017300.1.p;Glyma.06G318000.1.p;Glyma.20G132700.1.p…	0.795022	1.4899	0.533607
UNDER	GO:0048475	coated membrane	CELLULAR_COMPONENT	0.0275977	0.00160321	2.79501	1	137	2892	41208	Glyma.18G001400.1.p	Glyma.16G082400.1.p;Glyma.11G114600.1.p;Glyma.11G102800.1.p;Glyma.11G118600.1.p;Glyma.06G029800.1.p;Glyma.17G206000.1.p;Glyma.19G221300.1.p;Glyma.15G013900.1.p;Glyma.17G032100.1.p;Glyma.20G111200.1.p;Glyma.13G360100.1.p;Glyma.01G096300.1.p;Glyma.12G044000.1.p;Glyma.11G182800.1.p;Glyma.15G125800.1.p;Glyma.09G218500.1.p;Glyma.08G321800.1.p;Glyma.11G042800.1.p;Glyma.13G181500.1.p;Glyma.08G289100.1.p…	0.0345662	0.331358	0.104317
UNDER	GO:0030117	membrane coat	CELLULAR_COMPONENT	0.0275977	0.00160321	2.79501	1	137	2892	41208	Glyma.18G001400.1.p	Glyma.16G082400.1.p;Glyma.11G114600.1.p;Glyma.11G102800.1.p;Glyma.11G118600.1.p;Glyma.06G029800.1.p;Glyma.17G206000.1.p;Glyma.19G221300.1.p;Glyma.15G013900.1.p;Glyma.17G032100.1.p;Glyma.20G111200.1.p;Glyma.13G360100.1.p;Glyma.01G096300.1.p;Glyma.12G044000.1.p;Glyma.11G182800.1.p;Glyma.15G125800.1.p;Glyma.09G218500.1.p;Glyma.08G321800.1.p;Glyma.11G042800.1.p;Glyma.13G181500.1.p;Glyma.08G289100.1.p…	0.0345662	0.331358	0.104317
UNDER	GO:0000380	alternative mRNA splicing, via spliceosome	BIOLOGICAL_PROCESS	0.0275977	0.0016016	2.79545	1	136	2892	41209	Glyma.02G102100.1.p	Glyma.02G220800.1.p;Glyma.01G093300.1.p;Glyma.19G115200.1.p;Glyma.13G206200.1.p;Glyma.20G052200.1.p;Glyma.19G176100.1.p;Glyma.05G111100.1.p;Glyma.02G191700.1.p;Glyma.14G112300.1.p;Glyma.10G164900.1.p;Glyma.02G165200.1.p;Glyma.05G033200.1.p;Glyma.06G268900.1.p;Glyma.03G017200.1.p;Glyma.06G215800.1.p;Glyma.06G222300.1.p;Glyma.14G149800.1.p;Glyma.13G032300.1.p;Glyma.01G061600.1.p;Glyma.16G004900.1.p…	0.0345662	0.328939	0.105084
UNDER	GO:0016571	histone methylation	BIOLOGICAL_PROCESS	0.0275977	0.0016016	2.79545	1	136	2892	41209	Glyma.18G087100.1.p	Glyma.06G313300.1.p;Glyma.01G188000.1.p;Glyma.09G156500.1.p;Glyma.20G005400.1.p;Glyma.20G168900.1.p;Glyma.07G056000.1.p;Glyma.02G296200.1.p;Glyma.04G236500.1.p;Glyma.16G207200.1.p;Glyma.06G220600.1.p;Glyma.17G222400.1.p;Glyma.12G096100.1.p;Glyma.16G071900.1.p;Glyma.15G166200.1.p;Glyma.10G040100.1.p;Glyma.19G066800.1.p;Glyma.09G194500.1.p;Glyma.06G223300.1.p;Glyma.18G086000.1.p;Glyma.06G075300.1.p…	0.0345662	0.328939	0.105084
OVER	GO:0051510	regulation of unidimensional cell growth	BIOLOGICAL_PROCESS	4.32259e-06	7.53327e-08	7.12302	9	6	2884	41339	Glyma.02G143400.1.p;Glyma.19G031100.1.p;Glyma.05G183200.1.p;Glyma.08G141000.1.p;Glyma.13G055700.1.p;Glyma.10G031000.1.p;Glyma.08G247500.1.p;Glyma.18G268900.1.p;Glyma.04G161000.1.p	Glyma.03G101400.1.p;Glyma.06G204400.1.p;Glyma.12G053400.1.p;Glyma.11G128900.1.p;Glyma.05G019800.1.p;Glyma.17G080000.1.p	0.311096	0.014512	21.4371
UNDER	GO:0006268	DNA unwinding involved in DNA replication	BIOLOGICAL_PROCESS	0.027717	0.00161337	2.79227	1	138	2892	41207	Glyma.08G083400.1.p	Glyma.04G179200.1.p;Glyma.14G121100.1.p;Glyma.01G126400.1.p;Glyma.05G078800.1.p;Glyma.12G170000.1.p;Glyma.08G244100.1.p;Glyma.02G161500.1.p;Glyma.09G070600.1.p;Glyma.02G163500.1.p;Glyma.03G112200.1.p;Glyma.14G156900.1.p;Glyma.10G114800.1.p;Glyma.11G113300.1.p;Glyma.08G268800.1.p;Glyma.15G208400.1.p;Glyma.10G105700.1.p;Glyma.06G267900.1.p;Glyma.09G253000.1.p;Glyma.12G119400.1.p;Glyma.17G078700.1.p…	0.0345662	0.333777	0.103561
UNDER	GO:0007059	chromosome segregation	BIOLOGICAL_PROCESS	0.0277888	0.00162077	2.79028	2	170	2891	41175	Glyma.02G284500.1.p;Glyma.04G160500.1.p	Glyma.10G258300.1.p;Glyma.14G164400.1.p;Glyma.17G221700.1.p;Glyma.05G040000.1.p;Glyma.07G190600.1.p;Glyma.18G041000.1.p;Glyma.09G044100.1.p;Glyma.04G128400.1.p;Glyma.04G201000.1.p;Glyma.14G207300.1.p;Glyma.15G150700.1.p;Glyma.12G096100.1.p;Glyma.12G116400.1.p;Glyma.16G194500.1.p;Glyma.14G105500.1.p;Glyma.13G354600.1.p;Glyma.06G062800.1.p;Glyma.02G157700.1.p;Glyma.04G187800.1.p;Glyma.11G021300.1.p…	0.0691324	0.411174	0.168134
OVER	GO:0022604	regulation of cell morphogenesis	BIOLOGICAL_PROCESS	0.0275977	0.00159735	2.7966	9	34	2884	41311	Glyma.02G143400.1.p;Glyma.19G031100.1.p;Glyma.05G183200.1.p;Glyma.08G141000.1.p;Glyma.13G055700.1.p;Glyma.10G031000.1.p;Glyma.08G247500.1.p;Glyma.18G268900.1.p;Glyma.04G161000.1.p	Glyma.11G079100.1.p;Glyma.06G023300.1.p;Glyma.07G084200.1.p;Glyma.06G204400.1.p;Glyma.05G208600.1.p;Glyma.13G172600.1.p;Glyma.01G164200.1.p;Glyma.04G023400.1.p;Glyma.11G128900.1.p;Glyma.03G101400.1.p;Glyma.06G184500.1.p;Glyma.09G192700.1.p;Glyma.15G142600.1.p;Glyma.12G032700.1.p;Glyma.02G012900.1.p;Glyma.05G035200.1.p;Glyma.12G120600.1.p;Glyma.16G124400.1.p;Glyma.12G208000.1.p;Glyma.17G092100.1.p…	0.311096	0.0822349	3.78302
UNDER	GO:0005875	microtubule associated complex	CELLULAR_COMPONENT	0.0279873	0.00163885	2.78546	4	222	2889	41123	Glyma.17G116000.1.p;Glyma.10G149500.1.p;Glyma.17G155500.1.p;Glyma.15G015900.1.p	Glyma.19G235400.1.p;Glyma.17G169400.1.p;Glyma.07G086500.1.p;Glyma.04G008200.1.p;Glyma.13G030600.1.p;Glyma.18G073500.1.p;Glyma.06G096200.1.p;Glyma.16G111200.1.p;Glyma.09G043100.1.p;Glyma.08G265800.1.p;Glyma.20G207200.1.p;Glyma.17G233200.1.p;Glyma.19G077600.1.p;Glyma.13G168300.1.p;Glyma.18G082000.1.p;Glyma.13G114200.1.p;Glyma.07G005200.1.p;Glyma.06G205200.1.p;Glyma.18G146600.1.p;Glyma.15G150100.1.p…	0.138265	0.536945	0.257503
UNDER	GO:0005740	mitochondrial envelope	CELLULAR_COMPONENT	0.028112	0.00164942	2.78267	13	421	2880	40924	Glyma.06G302500.1.p;Glyma.07G144200.1.p;Glyma.03G219600.1.p;Glyma.07G019200.1.p;Glyma.07G128500.1.p;Glyma.08G317100.1.p;Glyma.19G087200.1.p;Glyma.14G173200.1.p;Glyma.20G110900.1.p;Glyma.16G059800.1.p;Glyma.18G195400.1.p;Glyma.17G083300.1.p;Glyma.02G057400.1.p	Glyma.07G108800.1.p;Glyma.08G322000.1.p;Glyma.15G244100.1.p;Glyma.11G231800.1.p;Glyma.11G250100.1.p;Glyma.14G088800.1.p;Glyma.13G351900.1.p;Glyma.15G229800.1.p;Glyma.07G156300.1.p;Glyma.02G280700.1.p;Glyma.20G223900.1.p;Glyma.14G111000.1.p;Glyma.05G029700.1.p;Glyma.14G037400.1.p;Glyma.06G203200.1.p;Glyma.19G131600.1.p;Glyma.08G072200.1.p;Glyma.20G093500.1.p;Glyma.05G216700.1.p;Glyma.19G007900.1.p…	0.449361	1.01826	0.441302
UNDER	GO:0000149	SNARE binding	MOLECULAR_FUNCTION	0.0288027	0.00169664	2.77041	1	141	2892	41204	Glyma.18G014200.1.p	Glyma.17G235500.1.p;Glyma.18G089600.1.p;Glyma.08G048300.1.p;Glyma.09G084100.1.p;Glyma.08G304700.1.p;Glyma.09G083100.1.p;Glyma.06G073900.1.p;Glyma.10G082400.1.p;Glyma.02G111400.1.p;Glyma.13G100400.1.p;Glyma.16G151200.1.p;Glyma.17G149800.1.p;Glyma.04G098000.1.p;Glyma.13G158500.1.p;Glyma.16G154200.1.p;Glyma.06G067800.1.p;Glyma.20G178100.1.p;Glyma.13G085400.1.p;Glyma.11G234500.1.p;Glyma.04G072700.1.p…	0.0345662	0.341033	0.101357
UNDER	GO:0003899	DNA-directed 5'-3' RNA polymerase activity	MOLECULAR_FUNCTION	0.0288027	0.00169664	2.77041	1	141	2892	41204	Glyma.01G006500.1.p	Glyma.08G105600.1.p;Glyma.15G073800.1.p;Glyma.06G225900.1.p;Glyma.04G150600.1.p;Glyma.15G236600.1.p;Glyma.04G204000.1.p;Glyma.04G155600.1.p;Glyma.08G331900.1.p;Glyma.18G281100.1.p;Glyma.04G141500.1.p;Glyma.05G148900.1.p;Glyma.10G095200.1.p;Glyma.09G246500.1.p;Glyma.15G077800.1.p;Glyma.13G085400.1.p;Glyma.20G159500.1.p;Glyma.18G130000.1.p;Glyma.04G183800.1.p;Glyma.13G132900.1.p;Glyma.11G081200.1.p…	0.0345662	0.341033	0.101357
UNDER	GO:0031966	mitochondrial membrane	CELLULAR_COMPONENT	0.0290749	0.00171605	2.76547	12	398	2881	40947	Glyma.06G302500.1.p;Glyma.07G144200.1.p;Glyma.03G219600.1.p;Glyma.19G087200.1.p;Glyma.20G110900.1.p;Glyma.16G059800.1.p;Glyma.18G195400.1.p;Glyma.07G019200.1.p;Glyma.17G083300.1.p;Glyma.02G057400.1.p;Glyma.07G128500.1.p;Glyma.08G317100.1.p	Glyma.07G108800.1.p;Glyma.08G322000.1.p;Glyma.15G244100.1.p;Glyma.11G231800.1.p;Glyma.11G250100.1.p;Glyma.14G088800.1.p;Glyma.13G351900.1.p;Glyma.15G229800.1.p;Glyma.07G156300.1.p;Glyma.02G280700.1.p;Glyma.20G223900.1.p;Glyma.14G111000.1.p;Glyma.05G029700.1.p;Glyma.14G037400.1.p;Glyma.06G203200.1.p;Glyma.19G131600.1.p;Glyma.08G072200.1.p;Glyma.20G093500.1.p;Glyma.19G007900.1.p;Glyma.12G082000.1.p…	0.414794	0.962632	0.430896
OVER	GO:0005992	trehalose biosynthetic process	BIOLOGICAL_PROCESS	0.0363684	0.00223104	2.65149	9	36	2884	41309	Glyma.07G172000.1.p;Glyma.06G104800.1.p;Glyma.17G067800.1.p;Glyma.04G119700.1.p;Glyma.18G018100.1.p;Glyma.18G136200.1.p;Glyma.04G180900.1.p;Glyma.08G288600.1.p;Glyma.13G092500.1.p	Glyma.20G120300.1.p;Glyma.01G031900.1.p;Glyma.08G120800.1.p;Glyma.07G165100.1.p;Glyma.09G146300.1.p;Glyma.06G126300.1.p;Glyma.14G144100.1.p;Glyma.11G239300.1.p;Glyma.05G036100.1.p;Glyma.06G318400.1.p;Glyma.10G270800.1.p;Glyma.12G005200.1.p;Glyma.12G146200.1.p;Glyma.08G137500.1.p;Glyma.02G033500.1.p;Glyma.07G169000.1.p;Glyma.06G184200.1.p;Glyma.04G237900.1.p;Glyma.06G275600.1.p;Glyma.18G108500.1.p…	0.311096	0.0870722	3.57285
[truncated: 608 more rows]

## Sheet: DEG_UP (2)
Over/Under	GO ID	GO Name	GO Category	FDR	P-Value	-LOG(P-Value)	Nr Test	Nr Reference	Non Annot Test	Non Annot Reference	TestSeq Sequences	RefSet Sequences	Test (%)	Ref (%)	Fold-change (%Test/%Ref)
[truncated: 902 more rows]

## Sheet: DEG_DOWN
Over/Under	GO ID	GO Name	GO Category	FDR	P-Value	-LOG(P-Value)	Nr Test	Nr Reference	Non Annot Test	Non Annot Reference	TestSeq Sequences	RefSet Sequences	Test (%)	Ref (%)	Fold-change (%Test/%Ref)
[truncated: 1,218 more rows]
