# Supplementary material for: Comparative transcriptomic analysis of the nodulation-competent zone and inference of transcription regulatory network in silicon applied Glycine max [L.]-Merr. Roots
Source: Plant Cell Rep. 2024 Jun 12;43(7):169. doi: 10.1007/s00299-024-03250-7 (PMC11169057; doi:10.1007/s00299-024-03250-7)
Supplement: Supplementary file 3 — Supplementary file3 (CSV 117 KB) [file 299_2024_3250_MOESM3_ESM.csv]

1_NO	2_NO	12_NO_mx	3	4	34_mx
Glyma.01G022500	2.62430634247922	4.82916102364649	2.79010634341975	7.32800710966443	25.9030956741207	17.0381025993557
Glyma.01G036600	38.7567594769817	45.0121875793423	48.2227058625403	120.739988578777	79.1228745841082	123.5129593773
Glyma.03G177500	5.28586036999599	4.01070587956606	5.103067290597	9.78872503140401	15.2226420774989	12.6601253637616
Glyma.08G227700	0.389486388004841	0.228914329103283	0.421956129326686	0.949058846634063	1.01141460934404	1.31593780373557
Glyma.09G199800	2.25726181569234	1.82625603492867	2.84766332356585	5.33105070066391	11.9523663445301	10.3069997419306
Glyma.09G248200	0.275726167910941	0.846561246338786	0.400176978771153	1.67599880637997	6.58866723057732	4.2368517380229
Glyma.11G131900	0.195050269621688	0.18044814220545	0.26031033164515	1.21000644133014	2.23806746431583	0.986723678702221
Glyma.12G056300	0.0697037901343296	0.328876187866602	0.0186050670547483	0.188308357527998	1.57518447422125	0.634713731171044
Glyma.13G096900	2.85695858543036	2.23780513958576	3.13500332419196	8.57579986701375	12.0616384494316	11.7549696385305
Glyma.13G329700	11.5082573132986	29.9972749025966	17.3298944853912	117.033608032241	132.108713203882	100.87774296768
Glyma.15G044400	26.4438895622248	26.3367307290426	22.700716984594	99.904748431528	94.0657913342809	80.8976301394563
Glyma.15G221600	0.448524936987239	0.280089112125667	0.592606811420848	0.807808719646826	2.20985838607181	1.20955458316456
Glyma.16G007400	0	0.0166596627933807	0.0160218970903516	0.0540543984906292	0.110411347349742	0.168181116429292
Glyma.01G188600	4.45464092507161	5.02217324227	5.67182591753478	11.6108680736221	13.3267996703655	15.310594907109
Glyma.02G066200	1.23594061680528	2.33627271173057	2.27358349186895	8.66323939506957	15.6942285554966	13.5472951404962
Glyma.02G067600	0	0	0.0300520870679766	0.101389210072116	0.562121208222314	0.210303583303137
Glyma.02G072800	0.205859672836097	0.171403485015991	0.0235488302487042	0.529657566796794	0.463661532643625	0.844569206959756
Glyma.02G080200	62.5007791591707	128.927348424602	88.4867886828641	269.691741275687	241.881456603169	226.027235095562
Glyma.02G087400	2.97715425407306	3.39693836264107	3.42582677609767	11.3196857791564	10.170007361987	10.1487156915473
Glyma.02G267400	6.34474226077079	6.29553845821262	10.2400570889469	13.1441223488943	16.6116410342054	19.1583520712212
Glyma.03G116700	0.0583493908851289	0.485830411002075	0.0700847755291712	0.315267733337394	1.10393982524471	0.674370274807607
Glyma.04G041200	9.15021916357319	16.2322441540146	15.761913557869	77.3024220576866	84.5508658302073	92.4611071753504
Glyma.04G217400	2.9348516642047	4.42327021979518	3.59948638806168	43.7915843655693	64.2237305313035	44.3151129289548
Glyma.05G063600	20.762418431755	27.9877404818968	33.2509483111704	53.6543115165152	57.4476638945451	65.8351996449605
Glyma.05G179900	0.691313435486853	1.49230516745001	1.70170951211061	6.13316737814305	16.2481884001102	12.3748080730689
Glyma.05G186700	35.9475008225403	68.8223071013025	47.7838242205698	261.102353595208	277.367867081153	264.808753598224
Glyma.06G042100	17.5860143094812	28.1366048511551	28.2866657475126	63.5530371124652	60.3459395134146	68.6220381169962
Glyma.06G148400	13.2796190116762	26.2816258633197	18.6029653712477	140.797693964777	112.530310519621	118.860031541827
Glyma.07G017300	0.676833221635439	1.12709372714569	0.980713311627794	3.39578496896266	6.55510890319505	5.68906717088923
Glyma.07G027000	0	0.0443761297200219	0	0.0479946689019217	0.420144696060313	0.522645525320674
Glyma.08G137600	1.66952194670075	2.64777573996131	2.03713080871458	9.85583857753436	24.8597282521687	19.8244425330563
Glyma.08G145300	34.8218077133895	75.6743242481238	51.5074251616479	315.656324527421	302.727200009793	299.065427679302
Glyma.08G257300	0.109071555751356	0.121087305181157	0.320242552818126	0.654805315049085	0.945805914492479	0.738527036677815
Glyma.10G036700	0.734369345744607	1.50083859298017	1.36319547644039	1.7735188882897	4.55235157554223	2.80576474154956
Glyma.10G118900	5.27434117851216	2.16363551566418	3.81137944591623	7.41406320038317	15.1304212092011	9.85779613976021
Glyma.10G193400	0.141293326565737	0.32940337997149	0.294165067905319	1.42505497948123	6.34883935708437	2.67216679065972
Glyma.10G194200	7.71886427046054	8.68852260429745	6.9476091694178	31.9568599998654	32.242103634762	29.3466976539865
Glyma.10G219000	0	0	0.0286328355797588	0.225402249378216	0.507386135946899	0.20037170493125
Glyma.11G014800	1.1662744999656	6.21482814269647	4.98075992350752	9.10216744374669	8.76482786068119	9.96641021826134
Glyma.11G053800	1.25471037134621	1.35090598977618	1.73225408904301	3.05849020442337	6.97487830913187	5.47017026250351
Glyma.12G197700	5.57429272378739	4.46413572571532	4.25916622027189	10.6142714904727	16.0340858538414	10.7597907482785
Glyma.13G081600	3.99371447120457	3.57387570534684	3.85548524536649	4.1005773845077	11.0925761049445	11.3726229122217
Glyma.13G122500	0.0453428013769894	0.113260369104809	0.0363081774366904	0.653311462619315	0.965094731967438	1.14337580294895
Glyma.13G122700	1.22309300124597	4.61264099495522	1.38266796971578	8.61696140684805	10.0387966857307	8.9703359878083
Glyma.13G122800	1.65299202643639	5.3086592806155	4.03392239349421	10.9868984214837	20.2907009030514	14.8313912598514
Glyma.13G123000	2.46529683063641	5.39420658561829	3.44316730739768	11.0485804504628	10.078675380192	10.8428306313308
Glyma.13G123100	1.39395987811284	1.47203498016381	2.12352374037425	17.9413856015616	33.1806503693362	29.101526554728
Glyma.15G077000	10.2457961370377	6.6947672514669	14.5341169451765	29.023803153527	16.1002674815317	33.1743432354276
Glyma.15G085400	0	0.0274855613144773	0.0264333582445663	0.535082433224885	1.14500333085502	0.3930821387916
Glyma.16G046300	0.0673737670177865	0	0.107898877580221	0.36402736158661	3.61158279692523	3.06748420455309
Glyma.16G148700	0	0.0599949185791837	0.0865472870016578	0.0324435261837009	1.47685303282832	0.98418979614362
Glyma.16G164800	11.9410076572685	43.3240399099562	25.8082450428367	68.7626234712741	64.5931051409003	61.5538415210966
Glyma.17G062600	3.97505225404941	5.16684015923005	4.40317336258619	9.86379324950977	18.2443944035524	15.190076909692
Glyma.17G124100	0.0445384006055956	0.370836938369931	0.142656219097659	0.32086071833591	1.08841406089574	0.904712859123523
Glyma.17G145300	12.3223041970712	17.6597823880408	23.068993687795	37.3103471321938	58.1813425393583	75.2145512826393
Glyma.18G018200	9.78198774404947	7.8762005109835	9.27468357629559	22.7965213546598	19.235762743683	28.7060688680908
Glyma.18G091600	7.61018300073275	9.09908893407253	13.9427108637293	30.8937732660861	29.0121039627021	44.6914574646531
Glyma.18G206600	0.0510440096828174	0.318753098711233	0.0204367055448894	0.413694016056693	0.66393652210494	0.482677104615688
Glyma.18G244600	0.0373390426994856	0.932680299790676	0.478386882672699	1.29454113791622	3.90011030481818	2.0531041652344
Glyma.18G281400	3.37520682365495	2.92497969829661	3.58520313808071	11.1342433873877	8.14504338571797	8.5399578023388
Glyma.19G163700	0.712836269717452	0.247301594641467	0.761070040615657	1.97925711169009	4.6359801736518	1.70596669201585
Glyma.19G163900	0.681437529265612	2.08039522425531	0.909433396747578	2.59095030056247	5.01372670631973	3.65940753017894
Glyma.19G164100	0.0874438626005369	0	0.0700205365048548	0.314978761996113	0.379131487874773	0.428751370450966
Glyma.19G262700	2.79359455628655	4.3612704355146	3.38341180254114	8.49041855062181	11.0661683891318	6.84872247674968
Glyma.20G070100	8.12875854198867	4.56171101266742	4.88777874281938	16.7852516514855	11.8301416665971	12.0550096621918
Glyma.20G195900	13.043732674655	10.0238727834386	11.3252651776213	33.496883404247	31.624738803376	35.9882633826093
Glyma.20G197000	0.177545758245383	0.591314681380937	0.0473898296071939	0.479648955341166	2.33268922440434	1.20216807955495
Glyma.01G087500	37.7629964134694	53.4998765878695	54.823277726303	166.00406078686	164.739679729445	186.953227095998
Glyma.02G099500	29.9550496445504	39.7166360994196	42.6979593425752	123.513190121849	122.0277478387	151.00772879772
Glyma.02G200500	0.288900163820549	0.293999325096646	0.514080789547756	0.953918267845396	1.29054540051635	1.50646216717238
Glyma.18G052100	9.14900214894169	11.9673694210121	9.05626708791009	38.324733833827	45.1386332841758	31.4865780297245
Glyma.09G072200	3.64166077467752	2.96380058634379	3.51569349245903	11.6025305819416	15.1139600227606	10.7780586442858
Glyma.12G174100	1.05547426017586	1.11977667803503	1.26775404985583	4.09316418777578	12.4940566477079	7.11882695680932
Glyma.01G044800	0.0857154124862405	0.035684309163899	0	0.154376383350296	0.236496542750931	0.480316000679762
Glyma.02G018900	0.0534161557095105	0	0.0855458066369503	0.240510798808622	3.53711962483923	2.65649575319967
Glyma.02G139700	5.58612231220792	15.3689630527286	11.980071711127	27.6234489850809	35.401148217866	33.2928963224484
Glyma.02G142800	4.08680071099055	5.10414600474469	6.23820177367415	9.94813194033341	10.5711105253729	13.239553697452
Glyma.02G174800	0.586113564869288	1.35141672928082	1.33578402509049	2.98412977981159	3.74963256746265	4.50019603602387
Glyma.02G246400	0	0.0295951088669297	0	0	0.756542219098171	0.224074393573453
Glyma.03G130600	0.432855054887413	0.396445550901648	0.450590412544626	1.9099874815733	3.92408283502792	3.24417609102504
Glyma.03G141700	9.89332990165375	5.35656935681632	5.42567895785333	25.3804222272505	17.5726669882438	19.4892708330221
Glyma.04G039500	0	0	0.0290024317869387	0.0652319341947152	0.285519744095657	0.710353447474569
Glyma.04G048000	0.0394709367385957	0	0.0316062909916411	0.0710885042072321	0.295596216653108	0.110589927338969
Glyma.04G172500	0	0.498014245760748	0.299343281061115	1.41388683700881	6.95477764121154	5.55120700707259
Glyma.06G165700	3.13819914793374	1.00497560980313	2.02965651804495	4.80420320620223	4.79551795290703	4.59922016642803
Glyma.06G188100	1.4562606629489	1.58974323600119	1.58071123640929	2.44792347900032	5.9185104945701	4.85085760150556
Glyma.06G191800	0.221177559730724	1.28910256273232	1.65300413381013	1.72617611336587	9.99645664783995	7.74620907201375
Glyma.07G092700	0	0.147645487358437	0.0354983296128237	4.7905459480171	15.4116181051603	9.50192047394935
Glyma.08G152500	89.1288492678904	77.7485792571884	72.5039265826967	389.557916820854	264.456804212453	332.188796755519
Glyma.08G197600	0.138195925780568	0.0191775162237661	0.129103533869526	0.414825964917624	0.81706072592125	0.532397585374426
Glyma.09G149900	2.90984217289891	4.26874520168054	3.96663542546547	10.0447230434603	9.03890816880082	10.457926038221
Glyma.09G150000	2.90249666736982	2.97813743339225	3.21627520890324	15.048850854527	18.7436955692623	22.2198920127003
Glyma.09G183500	0.0881712145075654	0	0.070602962409239	0.833696674687264	2.29371046176365	1.94542962405639
Glyma.10G093600	0.0895786423447753	0.0745852321115862	0.197257384646658	0.181500966199521	0.617888854652079	0.815691574393836
Glyma.10G241300	0.562128601582744	1.47098652220073	0.77164045784643	10.5941767672521	8.6410820127859	7.93112699228505
Glyma.10G241400	4.02944023848911	7.91497507037809	5.68057743358095	25.9366788204808	31.630322260869	28.621804751988
Glyma.12G209900	2.77168082792521	5.60786901345669	3.28474026390642	13.9523374927228	15.4694298724914	15.9973695531456
Glyma.13G063800	0.0475579531890258	0.0395978425717045	0.0380819567930192	0.856534968439082	3.1492002243085	2.26521910490074
Glyma.13G250300	0.0393894525587059	0.13118624640601	0.0315410426617657	0.319237867881899	0.434716188409225	0.413856091626168
Glyma.13G291400	3.25848685720938	4.37109088001203	3.14073772690815	12.0361583172539	19.6696014522126	16.4206893462942
Glyma.13G341700	3.91765077745663	5.23341955822677	5.11925640389408	16.3602044201867	17.2233729927161	17.0527759082719
Glyma.13G352600	0	0.0388426758918529	0	0.231055019725878	0.220653009080086	0.245075661104787
Glyma.14G058200	0.272130716658639	0.194213379459265	0.15564874760961	1.61038347081672	0.490340020177969	0.844149499360933
Glyma.14G069700	0	0.311015161311039	0.0897326609163625	0.336376105459827	1.7667791839028	1.12507064783344
Glyma.15G005100	0.110674308697431	0.153583279580122	0.0590815199743206	0.265770943029977	0.930622126463059	0.439291330668106
Glyma.15G271900	37.9742519020251	28.0428742957941	27.6943183085485	230.802823012373	106.711626304926	161.551643006834
Glyma.16G201300	0.319870089177488	0.699119327818787	0.608321752392764	1.22420601398615	2.26941527360658	1.31631445471286
Glyma.16G201400	0.564504462113525	0.783365603538849	0.527363744859543	3.27600692005096	3.65893270480927	2.6580209056355
Glyma.17G173100	0	0.0571051561458226	0	0.586735689918892	1.02725529209283	1.34512651376565
Glyma.20G152900	24.3835896169754	42.0439023627627	31.0693861294412	107.371512212126	90.6007861830136	97.2734335131471
Glyma.20G153000	0.275726167910941	0.596897421147347	0.22078729863236	2.28432429906603	3.30384303191011	1.5836893106228
Glyma.02G126100	0.0795010450809881	0	0.827584391040296	0.859104573344399	2.50686335315986	0.612552999616909
Glyma.03G247100	8.38890897770167	15.0226886544883	9.71440219253095	123.751968303181	121.334628042957	106.057730098961
Glyma.05G108200	0.547889470766321	0.598743257780195	1.37100512072499	3.17615832930629	3.42826610751582	5.90046484000886
Glyma.05G182500	1.22222247241946	2.20490933505675	1.07384342007419	4.49424812390131	5.55346063111038	4.70859245257126
Glyma.06G107300	0.252979165254765	0.0234040283437947	0.0450161492791966	0.379686758991337	1.21871671559039	1.27977537821072
Glyma.06G284900	0.959610267532463	1.91425530236096	1.58483824965483	4.06868469354221	6.33545097215171	6.0914551893627
Glyma.08G115300	188.368026431126	237.286313920934	190.981013316991	487.922071081245	433.543425358676	413.360036366104
Glyma.08G302500	6.06983328866172	9.18166071052539	6.05642653823371	16.7413782613749	25.8786460074698	16.9397189525214
Glyma.11G045900	0.46491839228648	0.851623776010947	1.04239149568728	3.2656021793793	3.00530401987001	4.68940095400505
Glyma.12G088700	11.4285306964752	20.1339862180091	13.0200937613538	33.259935410197	30.5656886479106	30.337048768127
Glyma.12G121000	0.220002892048017	0.799328525271339	0.400379482844846	3.76421081402473	4.93489452540275	4.4409216896183
Glyma.12G208400	0.0811580213502218	0.118254552401505	0.129974317867795	0.694299740261318	1.85535611845945	1.42118170128822
Glyma.12G227700	0.722736773463528	0.972085498936844	0.578730343384823	3.25418398994091	10.474481493098	5.9580806701454
Glyma.13G153200	0.0508806688518324	0.0423644118393809	0.0407426161742915	0.274913463470208	0.381043229680299	0.588050879632233
Glyma.13G272500	2.59214915234761	2.01016538595891	1.83146416606598	4.39392855839437	8.39405230400093	5.67843483928302
Glyma.13G292800	0.0951159063780516	0.61376655986142	0.533147395102269	1.79872343372207	4.44262174500664	2.73158774414501
Glyma.14G071400	1.45881894609084	0.572946279564623	0.771417826439088	1.04103843278894	4.01416376515789	4.24156722181357
Glyma.17G158900	0	0.15667312070777	0.226013033511232	0.593070218285088	0.667507993444934	1.44982958489209
Glyma.17G253200	4.44876314442835	11.6611884920576	13.7216064835697	21.9598405621712	64.814757162009	55.6866363288099
Glyma.18G117100	2.65760636413589	6.01423346648355	4.91094034243692	10.0331141244149	15.470928122358	10.3815800584424
Glyma.18G277100	0.916340754401997	2.88231724093974	2.03821785823897	11.0940932096769	18.2998349366206	15.4401153876466
Glyma.19G244800	0.654248001913368	1.28757174387146	1.00014994505158	9.72116459239454	14.8161250548351	8.7071124633825
Glyma.19G252600	5.57518501083588	8.46487259595743	6.7490024644162	19.9050011149579	23.7070508234541	19.5142513143997
Glyma.13G093800	27.4575908606582	38.8584927155541	45.2852485870761	66.1105956994665	96.0385600393377	100.624672049887
Glyma.19G207100	0.268519814507559	0.36730302785953	0.491467022609065	1.13994575473925	1.19446444450922	1.11507619186761
Glyma.20G060400	0.930866667087519	0.314213893191611	0.624515971817166	2.17494828694785	2.93525139452263	2.51999651741134
Glyma.20G115600	0.453751505813012	0.779220565565308	0.613137617070008	1.68552026874942	2.12382894069727	2.38373235176832
Glyma.03G007900	1.23897732593748	1.80530164088271	1.62595667903355	6.16745346664991	10.5809167503501	9.88377527913943
Glyma.05G158200	0.386066226112712	0.821477185509579	1.37396412458267	12.1294440661035	12.0721701943984	9.9154262527917
Glyma.06G194800	1.65002169036013	2.17674285899784	1.92182151765526	5.05582655472221	4.02044122676582	5.76379200815715
Glyma.07G198900	0.390588553110279	0.264235552350284	0.547335555053814	0.901312372239518	1.38557442242203	1.31664411381321
Glyma.12G072400	3.74175347615937	2.84650834346856	3.36264538120211	14.3264899223064	9.46439945408549	10.1819809088795
Glyma.13G230200	1.70927246924124	1.35698506673017	1.68699895096676	20.5469177124869	27.105460006041	24.613493257334
Glyma.13G237500	4.75607425117935	2.9117768401334	4.08844984520246	9.48962040937606	6.52446107310669	9.40630572592215
Glyma.15G044800	4.09265735032306	2.96699722340339	2.7686596605126	17.8238781673893	17.9392773238326	17.076685962962
Glyma.15G082400	7.0560198065801	7.0017170023293	6.4627820109296	53.879000091204	61.9858157384666	51.6243893017843
Glyma.17G101000	1.77468396259219	2.13659128337753	2.24683545078813	4.12491135014531	5.02885107044136	4.53556313990307
Glyma.20G035200	0.0734232330147658	0.224157515184	0.0979892320764451	1.36645673543747	1.75570470860093	1.76574352238094
Glyma.20G216600	3.04354348917936	2.90272398406431	2.96884637870961	4.85862505226676	8.76820534776913	8.7212249470874
Glyma.04G084900	0.490980325915841	0.471694015432537	0.695576137179858	0.714219954086793	2.47113608446875	2.30153793853039
Glyma.06G086400	0.977917183228555	1.2062759635359	1.30510943041224	1.46771851938109	7.16654557680098	4.79488577045334
Glyma.11G068700	0.203703745403244	0.282680683981634	0.190301365582767	0.428023630847743	1.28465595322071	0.975011568461726
Glyma.19G110200	2.88967802138095	2.65010038942572	2.31390516573703	6.44894126610589	5.08415658103537	5.16286988263593
Glyma.01G101800	0.028460994659065	0.0710918307268848	0.0683702911636008	0.35881455927272	1.23398703243251	0.737615349940084
Glyma.02G029400	4.75697012652939	13.517464436399	12.5107415859987	39.7719043103629	17.9929945155893	36.8051473777972
Glyma.02G094500	12.2722218599989	21.6384001100447	18.9869365975216	64.0577973489043	56.0323357167281	66.0849325652955
Glyma.03G067700	0.418656079417162	0.588233228022123	0.523809690940734	2.54479687112439	2.3102196562307	2.73087508930094
Glyma.03G179700	0.247474070291014	0.240394684561987	0.198164475555893	0.538565339969468	1.23554873437192	1.27118651022964
Glyma.04G062600	0.338302319493566	0.387307621536894	0.0338618817937928	7.42577091321622	5.83379104791192	4.94663205686769
Glyma.06G063700	0.768712395185127	1.54958885544809	0.583148132265623	4.08056455532539	1.88174221165944	2.69222923727071
Glyma.06G287200	0	0.0585791092911794	0.0563365820994075	0.401253365131357	0.73948771479642	0.361388200363958
Glyma.07G135900	0.0316527054071618	0.105419073920158	0.0506917089096195	0.171022808230471	0.923231029199552	0.665135669488108
Glyma.07G158200	0.020578355068418	0.205608124759722	0.164780857046585	0.55593479724616	1.10310639353885	0.879262678875946
Glyma.07G200800	17.2345635204397	30.7861176683522	20.8231700618526	60.7041860601456	66.2688765330825	61.6227390098567
Glyma.08G192300	0.124436418387634	0.0518043079557647	0.0664281785450405	0.186761863770522	0.75205900594796	0.653712687338204
Glyma.10G182100	0.25645498413222	0.142353534406522	0.27380790439712	0.769806965362365	2.08905279429989	0.658659139373021
Glyma.10G209600	1.58030950244274	1.38931042435505	1.56234699030372	3.59351533547722	3.07616213796963	2.77041788731892
Glyma.10G290200	2.74902226320599	3.60289655117467	2.5681545013811	11.4149967322708	4.4946963002226	5.91930520634949
Glyma.12G207200	0	0.0348697419661279	0.150906858635024	0.131995873867665	0.627266071686182	0.410682831573313
Glyma.13G139000	0.413439887745117	0.401612788293156	0.524180462697412	0.853209670168688	1.27651763378671	1.43590676557495
Glyma.13G293800	0.434017837097249	0.344164957533966	0.380638068136118	0.744458035827036	1.56407418914654	1.11469783292505
Glyma.14G110900	1.40492730437651	4.42843277686376	3.13391003619748	15.9952499455076	9.12385750553976	12.6759341881709
Glyma.17G216800	8.68941358974367	17.9863237367435	11.4345320075141	43.611869105445	37.2197355172971	41.4351137320483
Glyma.18G287200	6.78816615691514	3.81890731725189	6.94142529171373	21.3537050201468	15.3665902657636	19.8865545505
Glyma.19G180400	0.124598938742515	0.414975736345699	0.332574685793629	0.804124872742907	1.73526892970143	1.51277584106127
Glyma.19G214600	0.627322358757418	0.341518873894858	0.521647684325622	7.12661355733341	7.70318405181901	9.51489415876176
Glyma.20G005900	1.21037364807162	1.28864293500613	1.28697687842565	5.61062470944554	6.5852088499187	5.53160097975034
Glyma.20G109400	0.153159344786777	0.45341860691453	0.504195325917138	0.812210888106549	1.23420314925459	0.977446488539939
Glyma.02G049700	5.27407735535044	5.71933725372829	7.52684867464202	20.8360627685846	15.99340819604	20.7502856190902
Glyma.04G050300	0.559389016561324	0.656298357719621	1.32342919675954	14.7458247663591	24.3938115735252	20.4283278899184
Glyma.06G050300	3.61187476400484	1.59065376117826	4.54147591116751	12.2306815041208	11.0596912639406	12.7124436375156
Glyma.08G031400	3.13084284425832	2.75577221880643	3.8321553539462	22.2126663009581	20.2911372678411	24.9689165423693
Glyma.08G182300	7.60444779035539	9.83758575321593	7.22154819788887	20.0910489813743	18.4299044935864	15.099222340539
Glyma.08G286000	0.111255106818875	0.0463167767923261	0.0445436765753916	0.07514034169193	0.613925719141191	0.233786461555354
Glyma.09G102900	3.17586988877152	3.89480950925762	3.59537886664326	6.95962051872964	7.80671286922037	7.71467208438482
Glyma.12G016400	1.62303171618626	2.42789124944549	3.10591959373654	4.03789058405816	7.85021223048331	6.26233799545441
Glyma.12G205700	5.84332681345263	5.63479774660516	6.13526505280835	23.1152824265477	35.182260372003	30.8852006738662
Glyma.14G155900	2.19883380931741	2.24380809253279	2.05712902750259	4.37352630850478	5.52109125893815	4.42865628664942
Glyma.15G174500	0.221657188887513	0.424480776155507	0.177491648064118	0.778463716552778	1.04840939490887	1.05576894154993
Glyma.15G274800	4.64236023874494	5.39145516814169	5.30536232269564	12.3521649679281	12.4948386027574	13.7015434015957
Glyma.05G148300	19.0172970086499	27.0710863047735	20.4581255948034	97.8155633274445	58.5497683624319	70.5261985861326
Glyma.04G252100	0.878559761458373	1.41998807289366	0.579357353507666	3.67655803327235	4.19621222170313	2.60635177616965
Glyma.20G008200	2.55366993290447	1.72506601239903	2.00626519040072	6.03108766135715	4.1401228105216	3.94868875786107
Glyma.06G009100	0.0641137460330549	0.18683901390856	0.0770084731116901	2.59809850809798	3.18412079131193	1.90861455159228
Glyma.11G112800	0.772479790260613	2.57273756109601	1.89434608350862	12.2605004900365	6.4701432697952	6.76355906827651
Glyma.11G127100	1.34187966245204	3.91047924086717	1.63734559307267	5.84053008670171	5.13797847332162	5.77380529383776
Glyma.09G096600	2.85902811963175	4.69834023258119	3.17297582587641	8.55942779436192	6.76141377587282	7.6239748159948
Glyma.15G031800	2.82100482545442	3.26865615541129	3.30149146263451	7.17696955399374	7.60456687155815	7.59991314661178
Glyma.18G018400	0.0206050224831935	0.0171562142978055	0.0164994395954204	0.092775871851447	0.519781602383039	0.51958157438544
Glyma.13G341600	2.20207684743591	2.3573567417566	2.22733844062857	6.79888381542947	7.98785337799638	8.08335692909001
Glyma.13G155400	0.195567237247306	0.532910510465564	0.256254807283328	1.20076114425699	0.686747880943906	1.07097668079262
Glyma.15G145200	1.94462987967885	1.83684339617049	2.43387930640359	4.26756297139219	5.80984261189671	4.49842714845268
Glyma.02G098800	9.72785596339819	21.6700787304526	15.6930134973652	57.3504812080534	39.8452252107789	42.8757214238279
Glyma.02G108500	0.788198855760102	0.899336313144753	0.327262446320426	1.89276405387995	2.39333343386132	1.41090988005675
Glyma.02G135400	11.4662789960038	6.54711293420362	8.23804085946928	25.9159811911493	28.8497694680749	23.4439416221337
Glyma.03G003500	2.27532803638944	4.33026356109516	3.36195991642631	6.82990575060851	7.00384309911785	8.1774924217094
Glyma.03G051400	1.47081739992638	2.5213100304952	2.03220425294985	3.01257951958737	7.27505688946031	4.84817148207293
Glyma.03G143600	1.74394671495885	2.8018430204019	2.43889244606663	5.92791003234549	8.65526198915391	5.93570222454359
Glyma.07G178500	0.0654030535401182	0.199672302145163	0.0698285240647135	1.53131071117146	1.04834550646311	1.13002132221168
Glyma.07G209500	7.82062397865095	5.97258859909839	8.12861641913796	23.3665250404747	18.148220854716	19.9710054065211
Glyma.07G229800	0.742614847668804	1.33968933391919	0.773041984365612	2.51891065874201	3.98080013527202	2.61816774851592
Glyma.11G136600	1.81330648440536	1.63413708459151	3.12607562048385	6.03217432983321	6.71000767829239	7.69551459105647
Glyma.12G060200	0.89470629512366	1.00036543230049	1.59662583480443	2.34803500753292	3.9094171263104	3.22302075214977
Glyma.12G089100	0.432904159261194	0.518141026821697	0.389978246137929	1.09641820194265	1.79163234542339	1.42138323017382
Glyma.12G211600	0.0557902070743776	0.092904411928467	0.111684803109352	0.200960134115649	1.34139179423466	1.13327189721789
Glyma.13G290100	0.189288202573781	0.855573793524913	0.498023050599864	1.60716841952184	4.05020439711203	2.42445219390737
Glyma.13G316600	0.14467261236575	0.10324948726019	0.0165494812233095	0.279171763435138	0.472480744638016	0.347438285587029
Glyma.14G079000	0.0590719839611057	0.295108132008072	0.189207195855843	0.212781318475393	1.11761090667189	0.765475743962589
Glyma.17G246200	0.0218509514652281	0.0363872066875123	0.0524913458498373	0.373865938926788	1.67085944976986	0.903026535061783
Glyma.18G201800	0.141755206682297	1.32782215785578	0.198642955901774	1.91479473999495	2.57018679595885	1.91138380266792
Glyma.18G204900	0.0771854806611535	0.53555334546143	0.24722461270808	0.463378950023948	1.44002668344944	1.02722921383242
Glyma.19G047800	2.85914228895208	4.2488965781625	2.28945372565134	5.60568993229274	13.0098219541832	9.12618622687629
Glyma.19G127000	1.70418473326572	2.30061679798927	2.39802729173607	4.57414332321767	4.19984391112111	6.26981691027808
Glyma.19G146600	1.8030253692631	4.1725648820402	3.12109049000531	17.6930652820511	27.6326294014231	22.3056087484939
Glyma.20G009800	1.52495610769159	1.75220453379793	1.46532746790531	14.5289744021479	7.26092774284795	11.9633694414835
Glyma.20G035300	2.22582316752993	2.90860653223229	1.4605158503827	5.70694872117958	5.41014579781099	4.78551391911873
Glyma.20G186500	0.838361629064949	0.823328193138037	0.740169767699922	1.39377037586293	2.55883077733533	2.0929542450756
Glyma.10G160000	1.09059680786113	1.16750046236726	1.06042805434584	2.43186923320135	2.70200840460345	2.67368607740938
Glyma.20G228500	4.3930688529403	7.23771487376752	7.16022871613018	15.7119059788656	15.0313557034667	15.8221337707592
Glyma.01G136300	1.65024019286829	2.8203729203885	2.64285451786077	5.63142109257072	13.4335375971404	9.91652045330956
Glyma.01G194200	2.21544219337895	2.80775232597623	3.37533233564761	8.93355762663925	11.5297167784048	10.1073648182501
Glyma.03G031800	1.86355043295553	2.04711486132925	2.52049794331683	2.31275689475511	10.1723017219488	5.52844347532243
Glyma.04G242100	13.9536628093178	18.8858746400591	14.1266883561795	45.9443811775677	39.4604843541852	41.1908882122898
Glyma.06G121300	15.7364768867402	25.3416980146183	20.1469673087261	50.9007991872816	43.5259169155617	38.5473855594165
Glyma.09G270000	0.126006939664613	0.209832535893617	0.235433007317688	0.32780626514462	1.07058590515046	0.813969618190412
Glyma.10G038500	0	0	0.0371920181727345	0.188216678678179	0.0366143625096378	0.162667876325638
Glyma.13G081700	0.0832956234841552	0.0924717953420713	0.400193043039097	0.375045651925669	1.16004445038539	0.875168324143113
Glyma.13G124900	0.119610398817936	0.318689156264149	0.249022384465485	0.732436195930531	0.75432197186355	1.10591313872662
Glyma.13G337400	6.84152419820455	7.96921999242248	7.42896082225458	37.2766127803908	19.8978306354576	32.4075651043578
Glyma.13G337500	0.889722887187954	1.24263843391686	0.505605570754971	2.50701394748516	2.71501446190599	2.71396964057377
Glyma.15G036900	2.19069546445389	2.0986074383397	2.67844976701361	4.03036713420829	7.24204968690628	5.08192118200695
Glyma.15G037100	1.2453237068205	1.32563788699319	1.52734319969306	3.477868811457	3.67827934171507	4.18477894949484
Glyma.17G160800	1.43316856430424	0.437539306052695	1.53014332151821	1.82833972794877	3.38934955109246	2.97813358032894
Glyma.18G220100	0.128342494301147	0.320582712910114	0.285472366692065	0.346723818838547	1.2478109067298	1.26855655852177
Glyma.U013800	1.79109687111259	2.71530668338221	3.19316465765568	4.07793173319694	8.3917317348072	7.49195341044351
Glyma.03G192200	0.0240912257821176	0.160471256967352	0.154328091569286	0.390502078792909	0.664698616368146	0.489367410162269
Glyma.09G068700	0	0.0702949311494153	0.045069265679526	0.329450131371009	0.465877260321745	0.295681254843239
Glyma.15G176500	0.0301902702839195	0.0754113343659866	0.0725244354368322	0.0543737071736962	1.0709701034069	0.422936478446658
Glyma.17G232600	0.880149051909637	0.87652489220861	1.21608749434843	1.66288330947632	3.79566683537411	2.42974252577948
Glyma.17G232700	1.41817854624181	1.88291002801588	1.24302628193462	5.12563395506803	11.7688623068192	8.25567248104896
Glyma.U028600	1.66857584699369	1.63277912561624	1.94217979644398	3.37693467344174	5.61399979196638	4.49429109642541
Glyma.U028700	1.3554712241138	2.14101381396788	1.59616392241531	5.99542263888486	15.3523119266853	10.7510346777728
Glyma.03G202300	1.57574233034159	2.56030912635771	2.57254732498834	8.8445339334045	10.890142436995	9.35492626973401
Glyma.02G171300	3.11032756471994	7.03245664492253	6.05471003433295	24.3388816731634	7.69391450716856	19.7016126505638
Glyma.04G231400	0.40769766708199	0.452611237600224	0.565869669087382	4.18538125475477	2.72112517821626	3.5030225929918
Glyma.05G030000	7.70245344586306	11.8417688052306	9.83436877220363	19.5251039396454	26.8455900724589	21.4320976690792
Glyma.05G062700	0.094207953354693	0.339905378072716	0.226310614858844	1.30081666800008	3.68850532871119	2.68351664204667
Glyma.07G019500	0.711431687519937	0.476773005194925	0.458521166930572	1.1563066283646	2.61264587370062	1.53143314167262
Glyma.07G052100	0.440559947552075	1.90079618611832	0.705555380852026	6.23950844620407	3.97814587529147	3.70309118156318
Glyma.07G076800	0.0266707447853469	0.0555166845113498	0.010678278631087	0.0600436520369303	0.36793493441681	0.177474882345103
Glyma.07G218000	3.96379148279148	2.10021871724976	2.30836352262275	7.74735474545705	7.06608792179622	8.26623156835592
Glyma.08G132800	87.170857442968	76.7600370767629	79.8202696683836	204.083228507614	206.414485713708	174.52049039202
Glyma.08G148800	3.1495011856814	9.94107878358823	5.38781970342053	29.9088026734545	33.7207729557698	32.7100494065867
Glyma.08G204700	0.096854065073285	0.241928747813724	0.116333612172787	0.639604081677725	1.62882491981961	0.712336667759396
Glyma.09G109700	2.74344979314727	1.96495416694717	2.5275161935582	8.04912448124159	3.58123336165695	7.2113677472188
Glyma.09G239400	0.106395450666006	0.35434916966025	0.141993318451295	0.574865513762052	1.17421852229793	0.670723798161131
Glyma.10G238100	0	0.0525769606823135	0.0202256831683338	0.147846961258634	1.07522336037039	0.743078229010331
Glyma.11G035900	2.03125452300608	2.11408637860644	2.6837644170876	4.60343472586956	12.0094589310355	9.91214222233182
Glyma.11G045100	6.26307967879402	3.08146314564463	6.23094552731829	13.4448726332413	9.62515836524908	10.2584532971773
Glyma.11G242200	4.22908349620738	3.11012361894645	3.97089235609586	5.10359152481821	11.3891924168087	8.51088285205394
Glyma.13G169900	1.20979851210199	2.1585128314902	2.00668456021477	2.38640159262333	6.94837125060615	5.44760572781836
Glyma.15G269100	0.969883359583219	1.6395653842644	0.917838511320107	6.82837276410521	2.45589200956512	4.89960053466054
Glyma.16G021000	6.36353267567996	12.3629875927695	7.74695216708837	42.6291043714818	19.3724527020217	28.4835332892264
Glyma.17G144700	1.89163094706912	2.36252296691855	2.65076092508713	12.9745799741702	14.5142914564973	12.1457964233359
Glyma.17G157600	41.6068634795746	54.3743016577576	42.0185338028867	116.9455338307	99.3582568894341	96.2995444136113
Glyma.18G258400	1.08487566848257	1.04443179508069	0.787270701662083	3.54144031655829	4.16919704789914	4.84438115610969
Glyma.19G021100	0.062231737832476	0.725418010948304	0.149495900835218	0.504366677110215	1.37362375515609	1.08975804948747
Glyma.20G014400	1.65035651619016	1.95037052273936	2.60041111882511	5.17763916970955	5.66562309168385	6.07829579571162
Glyma.20G156500	0	0.0315879926559541	0.0405049869177076	0.307473800110005	0.508417408580938	0.194873700832527
Glyma.09G095700	7.22572140941099	12.5075738969129	11.3762038684267	24.4375133476952	32.0995572299542	27.7228117759941
Glyma.15G202200	19.7374778298987	27.6880708336075	24.6256280602845	52.5959602311801	61.1944026503582	52.8250960044612
Glyma.01G177500	0.286777316925408	2.74593977040076	1.53090992638871	5.03583342090655	12.3208063599691	7.36536672886063
Glyma.11G064800	0.66054280779456	2.71063095040549	1.54900525143356	9.0074267828394	9.67039275699651	9.05527498759284
Glyma.18G118400	1.88221189030524	1.5671727885904	1.85167611558752	5.18174686290027	2.85448927473671	4.25654334057871
Glyma.02G254800	0	0.105629351328244	0.101585645381378	0.285606573585239	0.800062772285063	0.666462402871395
Glyma.18G029700	0.0692316793158097	0	0	0	0.764065753503007	0.387947539010577
Glyma.02G278400	0.498078836651974	0.350910037826198	0.398835851103757	0.414026300406939	2.92970777417478	1.34184665852554
Glyma.05G151800	3.96774517270005	4.0702251149681	4.38835048982058	9.08060900134245	9.31433373634996	9.41247465153322
Glyma.05G240500	1.5682397933784	3.30790612992427	2.61617826461632	5.83720367642222	4.47114532303307	5.45576469895409
Glyma.06G040900	0.281143184962237	0.18206709410343	0.225124966581915	0.534478942159253	1.25589421425494	0.96275520568473
Glyma.07G086300	0.698910286426269	0.872893101086146	0.559651321075433	4.24831931873604	3.44349361697784	3.05970529279175
Glyma.07G235600	0.0390988746299941	0	0	0.0704184076511803	0.616441808154065	0.0821606109769327
Glyma.10G244000	0.0631238999319712	0.0525584068364618	0	0.890558335844437	1.39331619981536	1.22328826165626
Glyma.14G036200	0.120456128910588	0	0.0643033714872025	0.361575998882323	0.506437041042397	0.281245638024293
Glyma.14G083700	0.291390513430622	0.533760534017857	0.349995748290149	0.577284685814807	1.44715080558099	1.28586124204583
Glyma.17G241300	0	0.144845499997883	0.0835803121737381	0.250650495505295	0.905103836480039	0.536151421984166
Glyma.01G183900	1.29758100375791	2.27366857085594	1.92299193270864	4.81349700046801	5.52670239856194	4.5037669332923
Glyma.02G234600	1.34723748063104	1.29701282937204	1.58448501781087	3.3742412633562	2.98699516925491	3.68622923624073
Glyma.03G161500	0	0	0.0369045436361336	0.0830052727868985	1.3442600589408	0.613360052317327
Glyma.04G044800	1.51526769531744	1.41304423225381	1.40748396091302	5.5126786472544	11.9450286840527	8.40606403540358
Glyma.05G004400	0.188168154037842	0.430851081946367	0.150675355674155	5.54944275681047	8.97427413409301	7.11734523492482
Glyma.11G058400	0.283013429090896	0.407020542550687	0.391438970121126	0.996264742551488	0.953257100311599	1.3516173866216
Glyma.11G164800	4.10400317343324	6.77815651344115	6.46480157913652	23.9919189735107	26.2000810252674	31.8568401903601
Glyma.13G121400	0.0456465330608544	0	0.0365513901085151	0.164421927912804	1.07951053485353	0.223812318259332
Glyma.14G057600	0.0374122565087003	0	0.0599156120210169	0.977020887332846	0.176955060223049	0.41928761471104
Glyma.19G004900	1.96978035803341	3.41314841479387	2.51515173788002	6.51999006556017	7.80596959298663	8.94963798141588
Glyma.19G162900	0.643443710187853	0.107149198109945	0.343491031145668	1.12023527999045	2.02893616712579	1.68261778835253
Glyma.19G163000	0.137597962640172	0.0381890731725189	0.0367271179455753	0.454334149364826	2.35018439358737	1.25294931739822
Glyma.20G023400	0.256225391487518	0.0711130458360244	0.341953470576529	3.96095662732646	4.7803213448796	4.42701280751864
Glyma.06G095700	4.5122214775696	11.0815097542896	7.07449540585994	20.4532448105443	25.1084882748921	20.6899314945038
Glyma.07G181600	0.14665834603718	5.06761075519113	1.76154662552183	15.7161328559544	14.65387840183	13.4058835497181
Glyma.08G068200	3.10897941657495	13.9045206456069	5.61918065252973	56.9536737636138	68.518597515836	48.8424687353249
Glyma.08G250800	0.0885805516222709	0.995681684943668	0.354653692324961	1.15664032622969	2.58367532219819	2.48185565810852
Glyma.13G255200	4.2708365415558	5.14177866017895	4.8987265363826	10.0306825562897	8.94008437197665	10.8341332385634
Glyma.20G154200	0.290414776551555	0.967224014597738	0.319755121230884	2.71330592037995	2.08905279429989	1.90707658660308
Glyma.04G043800	0	0.0215383059107482	0	0.256240518079945	0.774898108080869	0.18119295985513
Glyma.05G227200	0.165054072832501	1.60332441001117	0.793000747336989	5.74718169019321	12.1439747211897	8.5553171384054
Glyma.02G005600	1.72783642608098	7.1931811823011	3.50831874398613	14.5314259980311	11.0911677461924	12.5348961464592
Glyma.02G006800	0.234516357171056	0.0195263697637265	0.22534632839763	0.549083552285014	1.5898985868123	0.854190291769356
Glyma.02G013900	0	0.0241291835354919	0	0.443644524509562	0.296985634183581	0.345081221478652
Glyma.03G183900	2.86531226550472	4.74872822927843	4.82915376922827	11.7463382739881	11.8961278686848	11.4686436375123
Glyma.03G227700	1.71983197398574	1.25091767242267	1.31383540035726	2.43881737563578	8.05666195762733	4.43093003528036
Glyma.04G205100	2.78283388914753	6.62439031426371	3.74248507771517	23.2928502496144	21.7405239939332	23.6657791787807
Glyma.05G013000	0	0.028028677557812	0	0.0909426153857868	0.451129255508656	0.0943175209521128
Glyma.05G072600	0.0735742319515571	0.142939050229274	0.0785526018784541	0.375444158016832	1.04398936558329	0.669957475626814
Glyma.06G103300	2.78813524298113	1.20268686779933	1.39873418203994	5.26352801978611	3.7602950297398	4.84709031707106
Glyma.06G160500	5.32074077063087	6.19604307323239	4.73728254561648	27.4417568474674	20.9133413120474	23.8992100687295
Glyma.08G163200	0.0383754039007183	0.287570172883972	0.092187134344485	0.51836559131802	0.45377655226144	0.779523308223084
Glyma.08G250600	0.210691815585658	0.350853675789926	0.371164513513588	3.87052413785904	2.59101600989138	3.12868380787307
Glyma.09G032100	14.621484230452	43.1463522029292	23.4666189072427	122.126500488939	92.0367531010143	110.477587801705
Glyma.10G006600	6.07491030234529	17.98771536982	10.6500339001186	33.4707659697856	19.2973693688983	28.1244790260501
Glyma.10G059000	0	0	0.0512700706891252	0.172974075170013	4.39121701459547	2.91513935144106
Glyma.10G139000	0.0219717305613049	0.091470833946153	0.193532118515606	0.573791631206531	1.0045928683782	1.40050223102396
Glyma.10G142200	0.130806107080236	0.145216219741936	0.453885406420638	0.746023166980968	4.72614777503859	2.70288883826308
Glyma.10G206500	0	0	0.0323148922702185	0.29072912803533	0.413568827297947	0.339207937028284
Glyma.11G107100	2.55476579203762	2.59338269467964	3.05457526801938	28.048535226578	38.403013069683	33.9022529902028
Glyma.12G032200	1.92132657360715	0.646049076752759	1.21304748969739	9.84875885785988	18.2334987499389	13.820293012975
Glyma.12G177700	5.31093047057421	10.7701533684902	6.28776287013592	19.6291311327665	17.1319452516151	16.7516356825191
Glyma.13G094400	0.341383798005544	0.206722894466726	0.347915964403107	0.391264281939544	1.93274760799899	1.45647545895781
Glyma.13G141900	3.51137118704251	7.84887089393967	5.3639061497864	33.3717858048844	34.8136034746578	34.093086748986
Glyma.13G333200	9.32034436359024	15.4867770455928	7.46325120300189	49.6990529630975	65.5164031632139	39.9119236486351
Glyma.14G090900	0	0.0762803510232131	0.024453394790908	0.192501024757068	0.505545426533519	0.213905133145237
Glyma.14G091500	0.583612892111658	0.74509186809678	0.747723380033898	1.22629119359926	3.40450855058008	2.31649139703859
Glyma.14G214500	0.255083567104775	0.121364816193796	0.466874898865067	1.4766885332505	1.66613530729494	1.68463773767828
Glyma.15G041100	1.15368958443108	2.54925385196275	1.59891080916551	11.0684635728558	17.1749289265325	11.2823715278277
Glyma.16G063700	0.0322301534112114	0.187848954524282	0.283890695471204	0.29023803153527	1.32118474017885	0.361210614024713
Glyma.16G189400	0.385530416998179	0.583639031585887	0.336777686966039	0.789037999030492	3.122067144457	1.79211952329308
Glyma.18G030300	1.02889309391812	0.523526659189474	1.25871249040558	1.75012315720249	3.08664121674267	1.90182041386589
Glyma.18G273300	0.0905994815737756	0	0	0.652691033879886	0.249972129232465	0.475954156656495
Glyma.19G055800	0	0.051781794132229	0	0.112008418949726	0.588312129815874	0.435619058634758
Glyma.19G224600	0.544019593089188	0.411784718500981	0.633633221995202	1.82598691068535	5.18526945521403	2.66741586147332
Glyma.19G264200	9.9068058873679	25.6029023000979	13.9855280149867	66.5328120354715	37.4254582865539	50.6248975714778
Glyma.20G047600	0.159533869727735	0.232455228006637	0.159683121502501	0.430988916393511	0.786014847353637	0.782220309635457
Glyma.20G199300	0.140987075020472	0.743464124028545	0.30105381409575	4.82452814587495	3.70472416723133	3.42349370139679
Glyma.U038900	0.374914239196921	0.528274482579947	0.415678142648833	2.36331669209009	4.16042315866011	2.96950503276967
Glyma.03G177300	0.265003483603294	1.05911029598452	0.0424402251815537	3.48414632523006	3.96920030916979	2.93282951331732
Glyma.03G258700	0.845089849286094	0.547276481684916	0.225568125964951	1.1415267460777	2.25765744895795	2.20334919332496
Glyma.05G032200	42.921131128101	42.5965503848093	47.5627072057741	144.071327263556	208.340670566664	185.516890361595
Glyma.07G074500	0.361368386731764	0.225662705110339	0.217023878769308	1.7898011944675	3.13357919144983	1.64528698244211
Glyma.10G048500	1.36146055405947	3.58624529387598	1.7442998621583	7.86880940297283	12.137537667349	10.1952492458766
Glyma.10G277800	96.5842018139269	107.127731798435	94.752213900961	258.545986113712	219.089983206138	210.536915205509
Glyma.14G210600	2.3882015314537	3.34344743415584	2.48774558773573	5.55734460382288	7.39730169784878	5.90668176212543
Glyma.15G269600	2.48755912726982	2.53302013178117	2.86673402653412	5.73644526598885	6.13466031983624	6.46341719757223
Glyma.16G032600	0.832822507169893	0.717338400350746	0.712873138209119	2.61196754689297	2.5129003510001	2.21271402631033
Glyma.17G094400	23.74308668122	25.2023355595547	27.7210719393963	98.9046209197069	98.8979328630987	98.3904537832731
Glyma.17G144100	6.48817635862355	6.05139639343171	7.06841578768083	18.9073219002241	20.8319905617225	20.1486148258006
Glyma.19G178000	0.0691313435486853	0	0.0553568154542004	0.280142795655782	0.245236632374335	0.484231620250521
Glyma.20G111800	13.6059904807944	12.2307075763744	14.2629774808548	30.5880252232842	27.6809961441099	32.7870415899887
Glyma.01G051300	1.38262687097371	0.78766784026309	0.524432988513478	5.20967304201981	7.19934441239275	6.3204969380068
Glyma.02G107000	0	0	0.0631690231478472	0.0710395181927563	0.228022300590616	0.31312221088967
Glyma.02G109800	1.11599060608339	1.59291321254357	0.663837746823767	4.47928855085984	8.26963278599193	5.73989259485461
Glyma.03G164200	0.36412692403506	0.181908256943907	0.408203692585936	0.95091727583922	1.17688623068192	0.994707855033704
Glyma.05G025500	9.27226011743706	15.8051624218533	11.3846133208401	39.1282239533478	20.4054886873029	29.9120225809396
Glyma.05G120500	0.228545098795448	0.0271845558517588	0.0261438758818606	0.47042002647195	1.95607407433419	1.14346275829179
Glyma.06G248900	14.9031074429534	33.5345393269456	21.065654884349	84.6357501007542	66.9947300371335	79.807118895421
Glyma.07G092000	5.82224402399355	7.36942508905487	6.35558051979917	27.3436950957727	10.0027552515246	17.5380900621769
Glyma.07G229100	0.130955736578155	0.517924561351389	0.445666057157015	1.65099025762822	4.36163253277986	3.09582535527358
Glyma.08G075300	0.0343417041386558	0.0857810714890273	0.0274990659923674	0.278327615554341	0.649727002978799	1.15462572085653
Glyma.08G161300	0.72169536600897	1.40210026575761	1.45850053397702	3.15665225076112	5.87884741681222	3.70709308125507
Glyma.08G163100	0.111103944988959	0.0308358975927171	0.0296554368504645	0.166751664080823	0.613091580935836	0.259409796562779
Glyma.08G173400	1.58163345149818	1.79577857269418	2.53298103570388	6.24744471196191	8.2460124615997	5.7407172944847
Glyma.08G301100	0	0.0680079385264035	0.0218014855384693	0.220660421235719	1.71702969394511	0.820042932239324
Glyma.08G360200	7.36463169548688	7.20954440822798	6.6374538219988	13.6524370182637	16.785296289084	13.7921552767866
Glyma.09G184100	1.30572479399177	2.38253553770543	1.62395037532212	9.90697178347065	5.36559279141672	7.23893839754827
Glyma.09G233600	0	0.0552771553227831	0.132902584075847	0.179353773140793	0.785030277607473	0.558028923545486
Glyma.12G003200	0	0.430052747573334	0.0973151660213969	0.437760292150012	1.96397574801696	1.74508439960347
Glyma.12G149100	2.12901103776205	4.91409226314853	2.89168991914993	10.7994783937361	4.50385619381264	8.17366560351685
Glyma.12G221500	61.653665798213	115.772986193359	78.0647010017804	296.025849336723	224.615592702858	243.487697298115
Glyma.15G254000	1.91744410562045	2.52080200913101	2.4243005921762	17.1760329014906	20.2599816835064	14.6324687560752
Glyma.15G264100	0.234318869712386	0.334455882942481	0.160826116477467	0.542592362112252	1.05552141185679	0.797198162180858
Glyma.15G266500	0.154071792792613	0.641418541657294	0.296094594289909	1.63718248796252	4.83397100076369	3.32393100567315
Glyma.16G042900	15.3865099556743	23.5041015685796	17.9228335574407	47.1185815995813	57.3300365303406	51.7114672124149
Glyma.16G043200	2.8507475336733	5.28771782388723	3.61620853617972	13.4203317966226	7.96559538844288	13.9183640149641
Glyma.16G051800	2.64745447105141	2.35902122888471	2.52905723574594	4.30807064530054	9.22681935242871	6.44164790249525
Glyma.19G024500	0.155376635337436	0.0776220900965856	0	0.167903173943531	0.734911080730905	0.522402321260497
Glyma.19G165600	0.442618238138263	0.85046329977344	0.899696422478332	6.80661011000916	12.9369179467136	10.4218672701028
Glyma.19G180300	1.20591472875656	1.03196315707762	1.1533965691897	3.28800556511726	5.17568697913624	4.15303425429748
Glyma.08G055900	3.54513811675621	5.16558578220405	3.64378638829978	9.17235886682179	8.59257655159621	8.63559817944274
Glyma.13G107900	21.6041660967746	22.870615036402	18.7548572387498	74.4536709681289	54.1742001408954	56.9997360208193
Glyma.05G183200	0.225428294180496	0.825865779004945	0.758147689916223	2.19242187904525	4.01619412439128	2.05272099888808
Glyma.08G141000	0.540517020380656	1.20950095770187	0.649227240737648	1.9469792030468	3.35550406336554	1.56174985738022
Glyma.08G329300	3.14146243994199	6.3096908881227	6.15640701507113	31.0190848261265	30.5646164462386	36.7126455103627
Glyma.01G131900	0.19370813014657	0.302410934767155	0.542890190139671	0.566921799668893	1.10709193768989	1.39075254181596
Glyma.02G199300	0	0.0480249529618134	0.0461864602943147	0.155823078599347	1.1821967445373	1.13124001248368
Glyma.03G036600	0.319067739455471	0.569278109404008	0.52923548840829	1.23139690398146	1.3833861313424	1.46865854054004
Glyma.11G180300	0.352294143638057	0.381326639063852	0.197469289988027	1.45933568588783	1.05532652237897	1.33253103179722
Glyma.13G314000	0.216656898025403	0.300655837240118	0.607206855360609	1.95103233916215	1.45174145735602	1.94755684965255
Glyma.18G054200	0.247153508023797	0	0.0989538929103583	0.259660276917565	0.714391111004107	0.663623127234523
Glyma.19G197800	0	0.413714959368955	0.0663128518461776	2.31182654285385	6.85470448129651	4.35051846318828
Glyma.01G078600	0	0.0399162171853464	0	0.107927710219146	0.132271684463209	0.302218930829722
Glyma.01G096000	5.45512490183376	4.38361808012211	5.53641767328513	15.4227549736029	16.7513142947185	16.5060521777816
Glyma.05G241000	3.12985841930136	2.67196638210381	3.23589092331115	5.85104443639873	6.1214105135299	6.8822022306702
Glyma.08G048000	2.13886060370171	1.24324495404275	2.1004679975642	3.52509067742837	6.87160513048897	5.08811905542426
Glyma.09G093600	0.0379178275426016	0.820852574391821	0.303626412268667	2.69750641073957	7.14396273535621	4.78072871503297
Glyma.11G109100	1.86845774153474	2.92841556493417	2.87498299616976	7.52211377582654	9.64622534510824	9.26399802520755
Glyma.12G016300	0.179325665596214	0.22396599304184	0.215392120282321	0.511371769847857	1.7670559350281	0.837393027500901
Glyma.12G083000	0.338302319493566	0.657249297153516	0.662187910634171	0.541594687687565	3.22988304366933	1.79039776376316
Glyma.15G200100	4.47313883398284	8.31577101839102	4.3538112979298	13.7512292257228	24.9571723477476	15.3959819114414
Glyma.10G234100	0.831530365511395	0.907541508043276	1.12474095004117	3.28868064001095	4.93400313678461	4.23454563178795
Glyma.20G160200	1.2024387141471	1.43858593801128	1.41155815031159	3.31152643910286	6.04628936500011	4.53833820300874
Glyma.14G009200	0	0.0276963989535702	0	0.029954831706569	0.31466904014559	0.139799087017933
Glyma.13G177400	2.70411717962545	4.5480501655798	2.33854302020806	10.7144561301456	17.6503644253093	8.97804953056323
Glyma.19G094000	3.26567506037833	4.00610523869089	3.92247631185058	8.19501852254584	7.77459447043418	8.60080225178881
Glyma.11G113200	0.211814507320572	0	0.0339220272321477	0.26703960983174	0.968459643538669	0.68248275429625
Glyma.11G155400	0.0269190897565422	0.0672403545701235	0.150887933771889	1.62415367985538	2.71624020206938	2.16838482318729
Glyma.06G193000	0.581419527255576	0.92786453050955	1.35791477218785	4.86491416596752	7.8108718494849	7.78877584812304
Glyma.07G080300	0.662508709008234	0.512218521123468	0.795754222154131	0.639214712309821	1.86522570919633	3.14894669716485
Glyma.10G057400	0.577235310819056	1.13600939338274	0.966460573441321	2.97709505614396	3.14392103696617	4.81514809179809
Glyma.12G208800	0.228148694492902	0.189961835648438	0.196742765742302	0.395099601427704	1.397313458439	0.51629993947241
Glyma.13G271700	0.344823809989828	0.918746280854044	1.32536221289864	2.29784596725851	2.97199221627627	2.41532398534597
Glyma.17G099100	0.825984883958318	0.581928734057431	0.877635026231929	2.00257476304056	1.65287693614936	2.73704546191553
Glyma.20G001600	0.78051516909806	0.352789193963989	1.03570816011085	0.943850279270378	1.89860618612388	2.67108409880126
Glyma.09G174200	5.18608967911822	11.5069106978605	6.4116684279659	28.0209735391901	26.1019284621126	29.8592143182436
Glyma.17G205200	0.0418426553057832	0.0696783089463502	0.0670108818656111	0.376800251466842	0.461790617687344	0.293087559625315
Glyma.01G150500	10.0116414252294	10.4871280154189	11.0942254181434	34.346733280966	36.9155571639994	35.5836475065205
Glyma.02G082000	0.244504612085052	0.314623864720472	0.0889939484235748	0.480393983230792	1.50692158694139	0.560499228659038
Glyma.02G082100	0.960812134539367	1.56306562895144	1.29017232423626	3.67389002545792	7.98203314338941	5.09411064278422
Glyma.03G246000	0.116107002958035	0.451142316747972	0.0619816676079486	0.60991196890576	1.63225788309192	1.04370085127425
Glyma.09G116400	3.52478084828098	4.65703918864876	4.07313488578716	9.69343655764698	9.46729146868117	11.1176151821058
Glyma.10G161200	0	0.037574868589801	0.0722728527216619	0.121916448440549	0.391326824287018	0.410932604886204
Glyma.10G225100	6.11041090291892	6.70149851539794	7.07629374411442	15.6792501333516	17.2735315760086	13.8066040484653
Glyma.10G225200	1.55641645542313	2.13530301609783	2.308483883624	9.14212134037236	9.18811429217103	8.88260695167002
Glyma.10G225300	2.59404475590364	2.54659305506108	3.65611272967674	9.83321971694949	17.3334194922233	13.5231666175677
Glyma.16G167500	0.127444423412271	0.0151590214119922	0.0583148132265623	0.295112258019068	1.03336351962315	0.510106592324977
Glyma.16G167600	6.29525442808683	6.47739129518432	6.13379649351425	25.3030263286521	34.0390082985387	24.401740640221
Glyma.19G243500	0.0981494383715902	0.163442946911192	0.0471558057572818	0.247478683679457	0.72729986171922	0.426243389183483
Glyma.20G166500	2.83471020083557	2.00366099176209	2.49851176036765	8.02541040084443	16.7838734974277	11.6849085550149
Glyma.20G166600	1.36587698597292	1.07893945350846	1.41623218392189	2.5703752836846	5.71498583815079	3.71653101489635
Glyma.20G166800	0.621187055464883	1.08887281972364	1.0733682722408	2.75278538751547	9.25254225960649	5.97705774440825
Glyma.20G224000	0.0741556580623286	0	0.0593800274596165	0.217029915535896	0.789179679774384	0.454496448855425
Glyma.15G098200	8.99461845700223	8.82399291776718	8.9363442285384	28.1430808509372	22.9130155456864	24.8219960798694
Glyma.02G010900	12.4489223996964	13.6012413885982	14.7095497207867	34.6704200827721	29.4408840647992	28.8181001497915
Glyma.03G002300	0.404242602106719	2.14570809435424	1.69940732188848	10.738807166805	8.96256760266371	9.34402880771557
Glyma.03G220100	1.8145081247453	1.71417814913369	1.31325641929753	4.77629462868869	5.99666654340363	4.74171504657899
Glyma.03G224700	6.92231889718977	9.17318319720883	8.29503634744214	27.7661544527508	19.4067346961533	24.0047247863996
Glyma.05G123000	0.981494383715903	1.22582210183394	1.49326718231393	1.38470215868267	3.92019783621707	3.25411619699219
Glyma.05G160800	6.67881771223603	7.32341951029849	8.62117810688791	18.6347472489011	31.2734559856707	21.4992170554839
Glyma.06G190800	7.07705403544789	11.1085526338135	11.1626733018986	23.9132200827822	20.4616681582435	23.4078563644814
Glyma.08G018300	4.53138661592869	6.16342286096868	6.0382684413494	24.7638917987236	20.9965712320496	26.9670309937486
Glyma.08G118200	4.40422766494826	9.31551777462188	7.6221759596357	39.3089918332192	59.0223523655361	52.6431522584193
Glyma.09G029800	0.887650126735002	1.23179642311005	0.896942286734652	7.72699283956194	15.9941658331866	12.8052123414499
Glyma.09G129100	0.0803717389192803	0.200758059474741	0.0321787722522311	3.40167775460714	4.11826751361562	4.13779387043053
Glyma.10G011300	10.5127318982656	8.67374811366636	10.0024038958624	24.3649098137405	19.2430890077639	22.0742828265927
Glyma.14G102900	0	0.0275236563405541	0.0264699949157299	0.595360064687733	0.260588706149674	0.48624505734096
Glyma.14G135400	7.96720150704096	11.2459292181152	13.0880178301824	21.0619185723143	25.8233880895393	26.3703168163526
Glyma.15G135600	0.672787405480858	1.54049011669117	1.54885871166813	9.0121160285599	16.0966084841471	12.0523474536754
Glyma.16G176700	0.115637883754165	0.192565508360823	0.0925968549415716	4.5818910578368	4.10214003244342	4.81942525318428
Glyma.16G177000	0.0591819194151276	0.246381117242057	0.0947796592143878	1.14582805998167	1.18967150444621	0.476721824651102
Glyma.19G217000	1.02306974903148	1.10028214395175	1.60430878032147	6.90968825746166	6.48558481447525	9.46523523658592
Glyma.19G217800	11.7007586510325	12.8918919596906	11.7566268950514	31.1771820971758	23.7798227351152	27.0574180549258
Glyma.02G107300	0	0.28324066948873	0.544795283630087	1.36149694666307	0.625722627769697	1.69442696911751
Glyma.17G100000	1.01294767863807	1.71236461947305	1.30270189263842	2.76417172890733	3.36345565723186	3.09609097735468
Glyma.04G047900	12.6160741915755	11.4664723534167	10.2398330544429	3.29018772770195	2.16632381418725	2.7342047297288
Glyma.05G108600	13.7290726359954	8.17136532189016	10.9654170325545	5.58085966857882	3.39077026973224	4.02124330059349
Glyma.06G049200	12.3001616917755	10.0391856447769	10.1925176918502	4.56696800744627	2.18477758541336	3.10204083772346
Glyma.07G199700	1.38579803352181	3.21862647288875	2.62817908234392	0.459765444450367	0.28748432949081	1.02177314364789
Glyma.08G279000	0.335919908792907	0.193634737212772	0.206913340538452	0.116346773204821	0	0
Glyma.10G171400	0.469277002214166	0.229841644093864	0.132625703692355	0	0.0217609666072905	0.0386712752283402
Glyma.14G089200	3.84560257778568	2.1293669076337	2.24505083168505	0.631192796142629	0.492810706836431	0.544039417668278
Glyma.17G070800	1.79715006121774	1.42026284902139	1.12198296456981	0.356588743725325	0.288145213006881	0.170687007904398
Glyma.19G178200	2.57364802257744	0.836603199433451	2.06084463741912	0.666710866231795	0.805976022634546	0.666757951608811
Glyma.U037700	4.00558260930324	3.3351399489528	2.93365611854058	0.21994484724639	0.21179337085068	0.239512414317462
Glyma.01G206700	10.6001393441318	6.76334020533595	11.5788005658369	4.09838534385311	3.95103463269761	6.33536369827765
Glyma.01G216000	11.8482533436477	8.99856716439989	10.6698119864759	0.863352080908226	0.335451942678851	0.50994211255531
Glyma.01G224100	2.18448817564877	1.04360530291268	1.92128046430006	0.0644973403411711	0	0.225756633765446
Glyma.01G231000	417.770197680487	394.116227176104	336.650845043089	161.152295784211	152.930953088601	126.605205535794
Glyma.02G006200	4.60988860911872	7.61154205345143	7.03861228441	0.949869921388156	0.123187388361664	1.03984873734387
Glyma.02G132500	124.641468982905	161.409605842839	229.464946320604	43.4405984826688	31.7960916827339	59.6507697623862
Glyma.02G185200	3.30524029943006	2.41844083335049	2.96747401269446	1.21762852914954	1.04617132061002	1.12250227560436
Glyma.02G236800	2.48351559139891	1.56870016909736	3.99448618517585	0.520552591568644	0.337548925470359	0.614852447795657
Glyma.03G112000	3.27600560375352	2.06642227364306	2.26553959606004	1.20685866182616	0.117386941615186	1.04303793331798
Glyma.03G112100	3.45307569543686	1.80530164088271	4.17971914666816	1.37398879575283	0.696350931433296	0.956235169282595
Glyma.03G112700	3.18541803621203	6.47955263498562	3.32562035023671	1.70658981179995	1.81180741077911	1.04500703846118
Glyma.03G162500	6.0102790081227	22.5987659405698	17.5702532251632	7.08761273009129	0.526441304163572	3.54167007051231
Glyma.03G162600	0.435338186884159	2.74443508900814	1.84258083252378	0.560042094748631	0.0980520216359791	0.217809529317379
Glyma.03G191800	12.0076267259252	3.62558503812129	13.8943309826746	0.297062438915767	0.572105744497065	0.693194643097219
Glyma.04G028100	0.19390498800241	0.645798960966173	0.517563721726264	0.116409833786504	0.050952507178046	0
Glyma.04G057700	20.1661187522506	22.602963633816	23.2460048729625	6.78503031212766	4.1926634477935	6.44179904570206
Glyma.04G084000	1.81279855541814	1.45482183514358	1.99375783133123	0.334358464900522	0.464871638292008	0.856717481981691
Glyma.04G251400	29.6459664187783	17.812444297668	32.764043941952	11.4002118635287	14.0010985149886	16.2944211340628
Glyma.05G049800	120.076988308115	145.627665697872	157.724574568167	31.2188273920232	29.7261938598738	32.9859638144426
Glyma.05G049900	333.280851731672	293.591604107475	284.59915709983	65.9769852078215	55.3476105030982	52.9787371504678
Glyma.06G058400	24.0726940699775	25.6445412576672	25.0189579217131	7.15920477786999	2.41044553188449	4.16676229872914
Glyma.06G111300	48.0299463006543	24.8677185136568	51.0567403631299	11.8623042522328	9.38576029727937	16.271262510946
Glyma.06G125100	8.5903341631758	9.06804611827457	11.509563722909	2.9840579206874	3.77693350332272	5.05614945781938
Glyma.06G290000	60.4863621337827	30.6502464154579	86.8274503843229	23.6285388913206	18.9122349433894	36.5120625826012
Glyma.06G295300	0.464061399858302	0.0813448768037269	0.156461659655497	0	0.0192539428046073	0.0342160591882089
Glyma.07G025800	1.4394154012987	3.56217943221953	2.43328700957106	0.468078770053528	0.157598282889346	0.280066905258055
Glyma.07G113800	18.7737407661129	19.2202997991167	12.5786691501954	5.69286163059542	2.56726969901914	4.56227863898684
Glyma.07G114300	2.04525510166857	4.72424717088532	2.90565857052131	2.02002458462722	0.624115357633161	1.01668547654259
Glyma.07G212400	322.430329681517	343.735736096141	520.816893348257	118.283117542422	57.0426908488171	160.934919112825
Glyma.08G035000	12.8509983953077	9.03968558865357	16.5508429589908	2.50833452071357	1.24760949891831	2.39448841015719
Glyma.09G041500	180.251776279386	155.601702277642	216.099872017667	82.0881700377805	64.3074183899569	90.5804489572185
Glyma.09G072000	13.4697667691521	11.7903770882428	19.4822143914678	3.3520974905232	2.32938630160872	3.27937391735228
Glyma.09G147200	24.1236442892699	23.5363281579925	34.0729896586987	4.18436331009703	5.01140982706542	6.02774385104457
Glyma.09G233800	42.8203648753045	37.0950759608441	71.8542426341156	8.64775230594197	3.785115458979	11.6335448172068
Glyma.09G242600	11.2566579201471	13.9690519373185	12.3636894697076	6.17529960044121	6.01783200961975	4.44083302368991
Glyma.10G007000	4.88099439566997	8.49751283987583	7.28392701953177	1.39854232870019	0.839507727569815	2.08242119108666
Glyma.10G016500	243.945679906215	120.786973943934	221.328056054339	95.9949285806869	37.5804873641259	89.4578867475721
Glyma.10G066900	6.057222482361	0.682958028164623	3.58720950939323	0.0568190855386507	0.0994787044904708	0.176782972472413
Glyma.10G186900	4.61755625958848	3.10396445537205	4.71516178526853	0.915564376565967	0.0667903202440461	0.356077958763261
Glyma.10G187000	2.2561107387848	5.09875733708766	6.71014371113754	1.25769813665284	0.169382658997288	1.12878316882723
Glyma.10G239400	14.4215443430495	8.54219268575348	14.0769013260056	3.12341884683191	1.77005850998085	2.44228416505228
Glyma.11G014200	20.2965217880068	18.2918053111271	26.5699481475273	8.1460911735445	11.5655289360921	9.79729824812847
Glyma.12G110400	0.379868474789704	0.203327488563582	0.282452010593958	0	0.0427792381085301	0
Glyma.13G040400	3.56491022002869	1.21830172084109	3.70671459198623	0.59892956870078	0.608190495607664	0.27952020466218
Glyma.13G112400	18.4567778932833	13.7195433828908	22.3471559151002	0.401034292536286	0.0390072098520726	0.554555714477775
Glyma.13G151900	10.5608795687831	10.0027083509649	9.14822631691268	1.62628849275071	0.773723257148106	1.42997782177685
Glyma.14G106200	5.27886939337761	6.77830589430095	4.73632913026139	0.572736382229599	0.601647204758368	0.356394472504384
Glyma.14G123900	1.8420973860229	1.45304766217389	2.75602681819236	0.130961063009817	0.42035818421888	0.339552660541524
Glyma.14G146100	8.63154203736442	3.7825367713733	9.71794543953127	1.98704459140881	0.767407148926489	1.27283740180137
Glyma.14G147500	7.58802054040322	11.0105525820173	10.1604420286135	2.55179576240911	4.12019125370829	4.01384863835383
Glyma.14G205600	2.51161684122751	1.77336285869355	3.66838003675434	0.579008979507598	0.696937579227258	1.14000443369004
Glyma.15G018400	1.36413232334537	1.06252993254905	2.50178080175395	0.63402551538332	0.173445342700175	0.708925813042045
Glyma.15G025100	6.057222482361	2.94197304440145	6.60181280601946	0.454552684309206	0.198957408980942	0.530348917417238
Glyma.15G077100	69.5682739229478	63.4834984107472	100.860388451027	31.4549901854092	12.6645633336591	31.3288386778953
Glyma.15G152000	194.69989512907	156.785477319645	313.982284060759	77.2507442727535	18.7346848284549	77.1798975619368
Glyma.15G180000	15.5959620882671	3.40333903347772	11.6622349230176	1.25077620911206	0.469254787405133	0.583736786807825
Glyma.16G047600	0.649930366308726	0.541146929208085	0.656937146544934	0.364596535482323	0	0.216427847246212
Glyma.16G199000	107.487218509072	100.715075076811	135.137026456381	9.84708222818456	11.1821406491198	16.3384353856139
Glyma.17G047300	12.5549010002164	12.8171876766778	18.6338557838205	0.720121184697736	0.37823587893443	1.45634790734189
Glyma.17G131800	120.015136981017	142.411440928992	141.922990310518	35.8364713739707	39.0192572765843	37.7536517483457
Glyma.17G131900	175.272071480876	176.120190033426	203.239329520594	28.6900969144781	19.6584726205932	26.8228281777282
Glyma.17G219700	0.928027763591301	1.08177608052894	0.743116783334597	0	0	0.173343615031315
Glyma.19G138000	2.44227210488795	2.2241316215675	1.89453165210456	0.687283658675519	0.92252571396283	0.65932977413311
Glyma.19G163800	0.334741242446266	0.627104780517152	0.670108818656111	0.0753600502933684	0.131940176482098	0.0586175119250631
Glyma.19G192400	4.20101599307063	1.74893113328109	3.57802699088679	0.24074187403566	0.0602128907884675	0.267509862268102
Glyma.20G155100	31.8889985840175	24.1176230353022	36.8485186325634	16.71145850656	7.36696612140295	14.4878324042085
Glyma.20G203500	14.7184367244532	21.0211925300982	19.6142662325559	7.06245876735824	1.43975260147695	4.06361940777802
Glyma.20G203600	2.12002786882635	0.686460377027006	1.32036256120389	0.212124586010963	0	0
Glyma.20G186200	53.9380937875539	38.9176425819125	54.2687037003019	18.2550720320876	12.9230591969264	15.3476664081414
Glyma.03G199000	0.235995681130948	0.859667448039386	0.637784460056743	0.0531295345296475	0.093019048354726	0.247955338013254
Glyma.03G262200	0.260050147461176	0.262921656421392	0.163613017639167	0.016727113966986	0.0292857868359797	0.013010896338507
Glyma.16G017100	20.2850137087588	3.76167454878489	11.3179314852747	1.38881492457729	1.115644778698	1.321736822715
Glyma.17G246000	1.31868627676997	0.731978958828894	0.847356031781873	0.337191214793877	0.39784691440933	0.353505609459339
Glyma.18G155000	0.191440643673282	0.71729041784905	0.434338090486803	0.114930377704936	0.100609900461265	0.134094910223221
Glyma.19G261300	0.791459032076206	0.633641290673574	0.865325586822361	0.328948783667288	0.143980664827306	0.106611301203848
Glyma.04G254200	1.52467757689566	1.31894183808783	1.53799570707747	0.606258935112278	0.608765073307813	0.735091338836096
Glyma.05G221300	6.9219284480408	6.57733690880848	6.03760941982103	3.06606225822559	2.54229605073103	3.55764800291478
Glyma.10G053500	2.97275767933997	2.75301324949872	2.86623333181622	0.956078221527948	1.02825237697177	0.701173544871502
Glyma.13G140600	1.03854529776683	1.08592321487021	1.04435187029038	0.326242243042177	0.247513090565151	0.45677139672239
Glyma.14G217700	6.46172877827209	3.79836930732654	5.0676341940531	2.44088564724943	1.90781077105013	2.26306421610232
Glyma.01G178000	99.7171784891583	52.6962794972043	115.233378460543	37.7924800495527	33.464340642789	47.4445629437491
Glyma.12G231500	9.83255928500537	6.28126275050795	9.55329280297345	3.28222982263964	3.42452457173105	5.19511045270995
Glyma.13G266600	73.4667399130249	77.3757747524782	101.84912945345	31.4288256313711	24.2514953023964	36.2319686195249
Glyma.01G018400	164.837936706024	128.229761341206	167.298971644921	71.1244169845	53.8410309597788	68.4001638763516
Glyma.01G187600	8.40150094019249	3.56667357787372	6.4840598959303	2.91179707651491	2.33112148425352	2.57461968658113
Glyma.01G197900	22.6098716861534	33.7309728574858	25.4641351089322	8.02237131137205	8.93403429051654	8.76768316666369
Glyma.03G105700	2.10933727057393	3.94393283221545	3.20030247296122	0.866435954497843	0.816821263248366	0.648021369225872
Glyma.03G240000	42.0849022575535	10.9835018575957	22.554452080557	10.3719227114294	7.79488674216606	8.19102600847592
Glyma.03G258100	16.3994604121752	15.9434826949181	16.744996636617	4.14869656841592	1.8532455631468	3.50586772435751
Glyma.04G090100	8.19132782112699	3.71782584532979	5.86875160354344	1.46973990920766	2.76742177785886	2.69625417989719
Glyma.04G098400	49.1984728254811	44.0096782864946	45.9692221667589	19.5062391049211	22.5027317299042	19.9140253828027
Glyma.04G182600	6.78477974306804	6.42538412466181	3.60811034931124	2.70510669131244	1.63313573495757	2.75712336220818
Glyma.04G200500	2.54371043174314	0.544616137472996	1.78468798630403	0.0654472757753478	0.0190974861845597	0.101814063374157
Glyma.05G110600	9.08227901551194	14.5648383817903	10.0222691391181	4.12298491119899	1.88308984274919	3.50329073617865
Glyma.06G092000	15.8100376985254	4.80503725966514	9.38659044658181	0.893208913685103	0.450192851701677	0.505285168957066
Glyma.06G100000	39.7271261175744	16.9245700623778	23.7630289671642	7.58479611545967	13.1245141414697	7.3942937938667
Glyma.06G165000	0.93816792709208	0.433966740596806	1.10181353836726	0.131418968824537	0.246522838488186	0.160634527871567
Glyma.06G291900	5.70394367990208	4.6561120866846	3.40317866637546	1.25894574053986	0.176332709483695	0.900909239551673
Glyma.07G055200	30.7074867078345	29.4202436982093	34.4778703036327	14.0286441146259	8.50199294930701	13.4650519804136
Glyma.07G171600	14.1962275721409	16.1848680896611	14.4441612802202	7.7700584278589	6.31421554481905	6.86485086756524
Glyma.08G009100	0.604501034025946	0.183025972808385	0.528058101337304	0.0247437953152189	0.0216606856551832	0.0192465332933675
Glyma.08G042000	6.2665529652073	2.95927876819205	6.40348103474618	2.94790784971117	0.811044026022309	1.5068148653678
Glyma.08G063900	0.73011163849887	0.405271796932853	1.49406915179959	0.0730531099782652	0.127901191487748	0
Glyma.08G215500	3.61428564647956	2.24873543277313	3.37118857811842	0.894155467677351	0.532264908456091	1.02934498459582
Glyma.08G271900	36.3223339841171	31.5206734723944	46.7564463076362	19.3806874903877	13.2250021201278	22.8348159620505
Glyma.08G303900	0.18206346201753	0.0336867142488716	0.145787033066406	0	0.015946967895419	0.0141696275645827
Glyma.09G064200	0.341148784108573	0.885562353079193	0.771315829971863	0.307210301784913	0.142375495446606	0.238958220678949
Glyma.09G204500	54.4182917748685	41.985745221548	58.2533789528029	24.9321651107044	15.0110758647182	22.8947458967574
Glyma.10G042800	1.14337079132456	0.734874679720128	0.931614699107275	0.451589872447645	0.268818399939346	0.393412737730869
Glyma.10G138800	0.62489904430471	0.154164526344181	0.203861343666852	0.041683870613508	0	0.0162115389603522
Glyma.11G043700	26.1566578355196	41.8176868145766	31.6998064197373	10.0179998598181	7.48636666899277	9.67389006531203
Glyma.12G042800	9.12609796223079	1.72364374270097	5.65004953822884	1.75916890018566	2.16056071390917	1.65426071245731
Glyma.12G114300	14.9946111313759	7.69972025147566	12.8436300302993	4.89303809571837	1.07083976750531	3.2204319804613
Glyma.12G196900	0.189853241984449	0.355671368054504	1.36822218495755	0.0427415210619104	0.112247612828054	0.166228765160627
Glyma.13G368600	1.2929502007363	0.961196420605509	1.18323183468417	0.249497939983853	0.364016943827667	0.226412267745403
Glyma.15G061400	2.11596428857394	2.91458337202751	2.76117127687217	0.823347756491073	0.844315970533032	1.15276826573331
Glyma.15G170500	3.54546384355706	7.46158416459685	5.6083799624324	2.80100214291494	2.09191059566008	3.12332707179372
Glyma.16G023900	14.3403222899709	15.039484275477	16.0250883712288	4.29392661147609	2.7667722626848	5.2520506504095
Glyma.19G236900	3.95242387309656	1.43190908138325	2.1985164088357	0.706411097626641	0.761097033217416	0.951005174495805
Glyma.19G256700	4.31150822806125	4.85239636756601	5.33956873693618	1.10225979345222	1.00812199188735	1.44601836196603
Glyma.20G091200	1.49540427322149	1.16440645748661	1.10874318326265	0.37406585196418	0.338371976551332	0.417043604436371
Glyma.20G185500	4.5265164398871	2.51941528634792	3.11242909789424	1.08551119375646	1.31872131006862	1.03389319640906
Glyma.20G231800	6.71629604876933	1.59065376117826	4.03952331045952	0.725776704640137	1.83543812465397	1.44269508386279
Glyma.01G084200	0.550873383238343	0.416972557474222	0.561414002401655	0.090194705862929	0	0.0350781961126362
Glyma.01G163500	1.14200396248933	0.219428928726075	2.60268784262567	0.0791072351145856	0	0.369193169030784
Glyma.01G177400	2.39237636759331	1.62500974801849	2.11734339445147	1.03939180672992	0.760992394931943	0.94076851518975
Glyma.04G029600	1.93534763681642	1.67460756823329	2.1270757250898	0.375900966857136	0.478637394398065	0.717679799941703
Glyma.10G071700	0.400449708556088	0.0784526145173721	0.169760900726215	0.0212124586010963	0.0185693581715546	0
Glyma.14G217200	40.5138265183765	36.2700299386502	38.0128383226951	13.9588630824053	12.9416357744368	14.0656053356374
Glyma.17G255800	107.36512890077	99.8235094820235	101.567175264036	49.8936138172011	43.5241940942285	47.677162337361
Glyma.10G274300	1.5709787351333	1.45072742638599	1.3265747032797	0.257216938127066	0.202650630345259	0.360129145120447
Glyma.01G021100	1.09238077210518	0.396466713852104	0.94200852135216	0.126116349580798	0	0.0588584529605742
Glyma.04G158800	0.178654033889861	0.233752272388238	0.592664460801793	0.0689490026761155	0.0201192885486345	0.0715077192023242
Glyma.06G124300	8.8273574193373	5.29555147992262	8.64902520079249	1.431840955574	3.88996037559289	2.07384714603844
Glyma.07G012100	7.53427822362549	3.41427322242551	7.83308972278909	2.3802224067284	1.0710317277871	1.76490012600889
Glyma.13G237600	8.30010910908429	6.95249290209966	8.36793119145728	5.13301474639735	1.26131489467163	1.78617512752787
Glyma.15G075800	7.2918155997849	6.40862917952419	7.46082939497376	3.83040255631261	2.1555831380674	2.76659721888355
Glyma.02G051100	1.48754554205591	0.935804315578841	1.90583963393256	0.26791202910948	0.443000800454446	0.694635796201371
Glyma.02G073900	12.8707918646283	7.22889278658942	12.8879151083526	2.05746172434795	1.9812091960843	3.89421182203599
Glyma.03G118100	4.07331197268883	2.98990406591137	3.9912885929169	0.965286037465617	1.9435232737981	1.83953607647979
Glyma.04G008900	66.3079166605032	67.8524918097717	89.4982126333507	17.5967929569564	8.24174253093654	17.6758755626868
Glyma.06G008800	48.0142177304317	46.9404800649094	58.6753938649574	17.9476923284513	17.0298240937814	20.5011429581594
Glyma.10G210500	111.215684643948	84.3028940844964	103.892172619523	44.3245714153167	42.0843220101335	46.6030780929285
Glyma.11G111700	8.17108349571888	4.46715881144086	7.65405483235519	0.971837752652035	0.486140275338047	0.77752510969767
Glyma.12G037700	15.0681047612516	10.5677304123298	13.4385126646761	7.01475676217526	3.41413924516098	7.77365780781748
Glyma.14G145700	31.9517585108361	31.5417663252381	46.3762341677549	1.86539660482276	1.05136148957627	2.50440791579895
Glyma.16G155300	81.3311250562914	49.4514686195943	81.6074507044181	18.9555459216483	9.49711046653761	19.6953201181579
Glyma.17G030900	4.77479021992852	0.86597224399131	4.61837138249216	0.298004559633835	1.63977186628891	1.52324198481185
Glyma.17G192800	4.11803974520226	3.64307273573813	5.3813594879488	0.154515211033165	0.0225437351902866	0.160249313176431
Glyma.15G192000	57.515404671631	50.7471667011213	44.1148352522229	26.5151242154135	19.3586738194902	20.0019230573084
Glyma.06G096500	0.971829413553675	0.0674306215609841	0.25939696206043	0	0.0319210104392173	0.0283633122218047
Glyma.01G134200	1.51038254903432	1.05179347183264	1.47331351666533	0.469861453469879	0.238130370334702	0.288531794449792
Glyma.02G144400	2.10378810102893	0.848173287174236	3.05002175399466	0.0997103729508356	0	0
Glyma.03G157400	3.93549949530265	0.88917842013626	2.75544745581729	0.0178089671091293	0	0
Glyma.03G173100	1.61780132847232	1.673568427622	2.0413181279514	0.044147203152333	0.0386464031833484	0.0343391385378067
Glyma.03G173300	110.388275433399	60.4694729801975	71.058701351277	11.125791208852	8.13036763186983	9.74516135754174
Glyma.04G044900	109.288778427789	84.8767570243381	121.82437924987	39.2990655986438	33.84429660115	42.4103199766511
Glyma.05G059800	1.61393099036592	0.248851103379822	2.05819137158662	0.376800251466842	0.612579390809741	0.293087559625315
Glyma.05G137000	3.24298583204719	2.03368317376546	2.76117127687217	1.27534887178923	0.889914916676802	0.503192496947078
Glyma.05G177700	3.19123913353262	2.9018316868414	2.89161393402487	0.453752415498802	0.0662023772841514	0.2941195580747
Glyma.06G045400	127.335880912925	108.369426442752	144.690813021234	49.3097782657025	35.7654005272008	48.047350101206
Glyma.07G158000	0.346633543348676	0.304649207060546	0.462610448083144	0.121391441530295	0.106265907178759	0.0539555620464852
Glyma.07G226800	0.183150871773607	0.0847197869014924	0.114067158124483	0	0.0160422142906988	0.0142542584459411
Glyma.08G134700	6.03111376476462	5.64416145195514	5.66756612142378	0.628394149781692	0	0.314219264551279
Glyma.10G029700	0.668792296763776	0.278425902552632	0.504032365042782	0	0.015506371256659	0
Glyma.10G045200	1.06001393441317	4.81413770902056	4.16685847237072	0.69422591785406	0.0759655561563595	0.337494765629151
Glyma.10G045400	60.0738806102885	66.1943934990327	60.9287305515541	16.8176228600146	13.6738001081447	14.8227701064323
Glyma.10G257900	165.61575468811	161.662686881689	204.508835093612	82.6394413583442	45.3558574348644	68.4081523866846
Glyma.10G295200	13.7008603767689	29.1495492460593	21.2489834922609	7.5001192911019	4.1496831016025	6.76826237465808
Glyma.11G142500	2.67758197570064	0.949566143749118	4.52636913058982	0.84838809218002	0.429971365146962	0.590440426771166
Glyma.11G214300	1.26834037239033	1.10196446981049	1.61174728001623	0.322784955302809	0.369508760147841	0.463518822621308
Glyma.11G240600	6.79994824545925	6.30645245050771	9.89273562277147	4.03178928210321	3.58249702903933	3.41901013451409
Glyma.12G070300	1.51171152102607	1.99008412146985	2.09383894685866	0.294339896649045	0.531433558806909	0.701150795746044
Glyma.12G171700	4.49515254897176	1.26821034273848	2.27570833625387	0.0669084558679439	0.0878573605079392	0.156130756062084
Glyma.13G132800	2.68316027148335	10.0119020167287	4.2174973774169	0.805410537510374	0.156678959572492	0.904907840343162
Glyma.13G133000	11.4984562377022	5.68449028918247	8.55997762136421	1.13252956938056	0.141630697918636	0.440459270397367
Glyma.13G133100	112.927043587883	52.7440311139258	77.4906986941148	13.8609523814352	4.96567181776076	10.2833469003361
Glyma.13G285800	4.7178936881157	4.74031177411047	5.17637553926225	1.49107546015552	1.59137545243387	1.41401159294268
Glyma.13G327500	5.96950892549225	2.03122664282193	4.20291420240415	0.44935729330296	0.611903879306747	0.504869155402616
Glyma.14G088300	162.625656482896	139.315966919386	277.087858518982	34.4581597330479	31.1586889884547	56.8338724099687
Glyma.14G095900	1.17258178585528	0.390527395274529	0.845048731491113	0	0.0554615786097315	0.0821336819008996
Glyma.15G033600	4.72772487020077	6.72715212038986	6.44137145507013	3.62196454738393	1.33501598688987	2.89142150168821
Glyma.15G040700	15.810579878564	16.1642679051753	13.9091019845295	7.84526160551255	8.52107441913979	6.06463254719621
Glyma.17G142300	2.6257225898308	0.442452695734033	2.42793686654629	0.168893428573604	0.197132111650841	0.547378469811369
Glyma.17G236200	179.091575805196	124.768504273401	252.077783595197	33.4703540737844	30.7353456023642	41.1147440679178
Glyma.18G036000	0.237316552480562	0.329325340791208	0.158359049184902	0	0.0623597849044742	0
Glyma.19G142600	1.25441095352701	0.769595716805363	2.16753537605444	0.326994820304097	0.650570074349446	0.416204617544047
Glyma.19G159600	1.61661456106587	0.559389240836896	1.58030063836243	0.113438103874701	0.148955348889341	0.0735298895186751
Glyma.19G174000	26.1853092539478	26.755496113595	28.4468222633001	4.50579321684126	2.23514040229289	3.38792822420032
Glyma.19G174200	176.421301776495	112.448341909275	132.028065285642	19.0260752285329	8.21106606990328	14.6332873132034
Glyma.19G234500	3.38649944483237	1.37273753916724	1.81971633426746	0.3210105832207	0.0878163248421251	0.0780289159207986
Glyma.20G133200	211.331891987437	204.641224357832	235.946163287827	58.9954722834603	27.440633982848	47.897556184084
Glyma.20G176500	25.6849530261654	22.9318482761246	23.4699558534134	8.91748954722639	9.53142438029504	13.2223505351632
Glyma.U019400	1.63211921469727	1.52071844942788	2.02260950967079	0.349940763073075	0.811794853670913	0.503561436456041
Glyma.02G296600	81.9778808911645	52.5744431129805	81.1911832435324	21.4848874844172	16.07007222327	19.7892164454633
Glyma.07G250000	4.93520216181223	3.6034194312247	4.77262540243019	1.86315954028133	1.88538469457706	2.23367009229767
Glyma.10G269300	11.5032762163175	1.3348161896621	9.39140124447941	1.21571401888358	1.57418011268588	1.28052996274976
Glyma.14G016300	218.265467916533	181.903904030364	219.059198189439	71.9723644718531	54.6498010603605	64.6172856869263
Glyma.17G024400	7.80931163015137	6.22086626035774	7.93687328070614	3.56692375001315	3.07808487282911	4.10253377440111
Glyma.20G121800	18.2409938264816	2.25797751612499	12.0006022730605	1.46525914663766	1.28268591678736	1.47964491502044
Glyma.05G178200	67.3377327068076	69.5475165433396	58.5269148035974	27.4255162717169	20.1406391024634	24.9752201297789
Glyma.08G135200	49.302146035245	51.3895523910363	45.584879263317	15.8197717147355	10.7700598863157	15.4979130444023
Glyma.06G083400	1.10064020174696	0.419377854784642	0.791708541712988	0.302383307004286	0.279411832479688	0.31360483501559
Glyma.04G027000	5.00356227782443	5.58563413674822	7.41961978698491	3.20411962086489	2.39583677108519	2.69995812503321
Glyma.11G239000	38.1317229800214	42.5620964534505	33.068808942369	8.71414518211325	5.87014382470692	6.37498596886376
Glyma.10G259000	2.00800402353511	1.63683516453304	1.61915018649672	0.708122698076043	0.5977507553899	0.914723081291609
Glyma.01G200800	21.5885003521409	10.7091566552575	16.1245823699342	5.66960378374842	1.42374935662476	3.85431920237623
Glyma.05G070200	5.48866543359266	3.57938423110832	4.76341070793959	1.6284988586841	0.925380220155454	1.2778110763844
Glyma.05G144500	1.67657583282667	1.41297933829911	1.686330421916	0.515536392062648	0.386828464268132	1.05978853536184
Glyma.11G041300	27.9272287393329	15.9129964956674	20.5432696869167	10.774419732025	8.10555003395826	9.73047163586923
Glyma.01G183700	7.87409968488563	9.36593712988226	10.4193592988747	4.02448605103973	2.13299080718191	3.23685228373962
Glyma.02G070900	0.326567506037833	0.199398903283257	0.348664561053385	0.0784212298808215	0.0514873805989018	0.0762482469130214
Glyma.04G035700	0.224341573420778	0.280187908990615	0.247006601585762	0	0.0221063787756602	0.0196425524969347
Glyma.15G083600	0.289826594725628	0.0603290674927893	0.290097741747329	0.0217494828694785	0.0380789370100233	0.0338349182757326
Glyma.20G108600	5.76627950433093	3.26885893822384	4.1654295085599	1.56883808403941	0.444890872860161	0.876548905175712
Glyma.04G150500	5.63568819358641	2.3630807708962	5.1458547574574	0.492898926483187	0.383540504520846	0.369193169030784
Glyma.07G266500	37.6837631989726	19.5684155964294	29.5854360326547	11.0583786321844	7.36857364053447	10.3087501390279
Glyma.08G325900	7.6474355547448	7.34186547184703	8.51497411320258	2.32583302428264	2.08375062984735	2.68539616814058
Glyma.09G011800	97.0624699645497	88.6049829398744	86.4640408549563	48.8321878132326	25.2557128863121	39.5070365198423
Glyma.10G190200	2.58559629898654	1.609590115478	2.99919524459308	0.848659532938996	1.18104504480176	1.03248778603569
Glyma.11G138500	0.118658276240281	0.513747531634284	0.380061718043764	0.170966084247642	0.112247612828054	0.0166228765160627
Glyma.11G138600	2.07192350875574	1.81524981848239	1.94385861204328	0.543032064188518	0.853227397347766	0.985572234539067
Glyma.11G216500	26.5214852284134	14.3608175726715	31.3033684838618	7.75164146437369	14.9961915443262	14.524051907893
Glyma.12G061900	9.08809163450659	4.8165304215996	8.4796076157975	1.40906813719509	1.95615082726689	2.05918774496196
Glyma.12G062000	1.80101341129218	2.12559709329738	2.26824957165342	0.346413134413064	0.110272581517296	0.318442641762989
Glyma.12G062100	4.78619594963333	4.44778562857086	5.23923862162359	2.80879736493659	1.30006442215731	2.63679675965053
Glyma.12G062200	1.63177680643079	1.15279800703222	1.82138077662369	0.474971429630628	0.701644545977709	0.946711301789029
Glyma.15G116300	19.7551881496955	19.3373923774996	21.6030192329156	7.87057250222115	5.91842937908172	7.82180336987338
Glyma.17G007600	78.1515808471411	57.9774953539867	65.7510278320122	16.611468503043	6.99331621767106	12.4894234541146
Glyma.17G127500	0.923408156361034	0.373441821731269	0.718291421767446	0.0475168458708185	0.0207980919786493	0.0369601568554048
Glyma.18G040000	16.4511305990495	9.48000553672384	19.8272235833745	3.18340000709907	8.27578566057588	8.01801808930699
Glyma.18G081100	13.4649307837827	14.5838132555837	15.6990984192331	5.91279805229278	3.16395510451158	6.32223618343371
Glyma.20G200500	11.9649072846887	7.54616085888973	13.7506329588234	3.0784580544841	3.10224339953533	3.81453458852348
Glyma.01G104200	1.04530227279605	0.87034264644455	1.42294107803748	0.376525013883593	0.192272207510435	0.622356125515553
Glyma.01G179900	12.9152255391791	12.9558915157029	13.0988836271319	6.06802486748832	5.63811274595434	5.59971566057364
Glyma.02G060000	2.86988077534509	1.00924187397628	1.81274952849461	0.690237231947107	0.238882718630705	0.349602201167417
Glyma.04G009600	1.64267060034889	1.94637819295169	2.12482187001686	0.981427409946416	1.00855595168518	0.94040346118189
Glyma.06G009500	1.00474387084398	0.658286786178226	1.00238653398421	0.133493459255863	0.220735550778925	0.196133871047604
Glyma.11G022200	2.81081100809351	3.03275568541593	2.50379571154773	1.39289967435546	0.957118330442835	0.873744293862081
Glyma.11G062300	10.2420946755145	7.34373575831324	10.2244196155751	2.5067434426795	1.38342601791886	2.53265577213807
Glyma.11G196300	2.88178020553915	0.490492501895369	1.87411274750319	0.129037736316749	0.0125510515011342	0.0669131811694645
Glyma.12G094800	5.92095795534886	3.47143890641361	5.21647684325622	1.42097721539514	0.251066739466694	0.872057795012623
Glyma.12G176400	1.08030538476188	0.267704476270016	0.813561609708403	0.0694881024543866	0	0.0360334125611065
Glyma.12G188800	32.965295687805	12.2689748473242	23.7946479494338	4.65030940307748	1.28092177867945	3.61716275173604
Glyma.13G312900	9.88084417435138	6.91172628223666	8.9041797117922	2.7056215459223	2.06327876631827	3.14593335104316
Glyma.13G324200	1.24147057250161	0.394289116092977	1.13758478552112	0.115254168680494	0.030268003995759	0.0627539234185677
Glyma.16G142800	4.20723988571117	2.122705726108	3.78169179406893	1.4928949215535	0.834644924825422	1.22952970398891
Glyma.U009200	3.71313919007997	1.6326663819295	2.49444588822193	0.513459001561521	0.405629493004001	0.418867410286675
Glyma.01G041700	14.3172409426284	22.2561928265353	18.9192625316487	5.77958473442634	5.78221808417357	7.90426380615932
Glyma.02G022300	8.6530515695679	9.49302368833818	9.28213481723199	2.32786464539983	1.30848828758772	2.23000677141042
Glyma.06G086600	40.3462920429437	18.638519643708	25.7261278995186	11.9129519307431	14.1011063615242	11.1339067107049
Glyma.07G016500	37.1314822639469	26.142269245427	30.7133208550717	15.1138767532811	15.0753868313805	14.1876089048255
Glyma.08G124400	13.745987149487	8.61442245351467	9.24688408563989	5.8857241123134	4.8288888553955	5.07081997169256
Glyma.08G201900	27.6922300569183	17.3689021028084	21.3947470101842	11.865782464374	10.2553500811085	9.52801012018298
Glyma.09G023600	48.1000342128753	30.6901278950061	34.3697290114131	16.9046294635351	12.7517181929573	13.348806124753
Glyma.09G241800	1.20077097667949	0.624868409367836	1.00959125982551	0.216262951125085	0.165651763424661	0.273351644659986
Glyma.11G145800	34.0866381752604	18.712956082586	24.9676775600984	12.2596293028026	12.921241247603	13.2182251302017
Glyma.15G016500	2.00130924857134	1.15679522619669	2.18528898733035	0.476618348596061	0.704077432752944	0.8688968913996
Glyma.01G214800	19.5403344727883	6.18646050107368	11.8145682295877	4.09550960685246	3.98124362904823	3.96350560123015
Glyma.02G036900	1.23211951786033	0.0586223411061544	0.67653790695318	0.031701275769166	0.027751254832028	0.0986331565971542
Glyma.02G269900	0.644603068224228	0.268355649320403	0.602192384332856	0	0.042345664749322	0
Glyma.03G231100	10.1855461562534	6.1926044658186	7.36871774426024	1.65736347394665	0.675740121623431	1.05957658976594
Glyma.10G147000	3.02235377993839	2.16089135802627	2.63059246993101	0.414168871447024	0.233076138207012	0.851407249655358
Glyma.13G157300	46.6119640889253	34.3972307840019	39.6185237235368	23.0126510337299	17.2318625086575	17.2779077041821
Glyma.14G091200	11.0027075438273	5.25606926944789	7.95605898906759	3.70303695407069	2.50569519689092	3.11388460366132
Glyma.15G111900	0.343430054537046	0.0150498810532094	0.303948562308209	0	0	0.0126608494874142
Glyma.17G010200	8.03943152504374	3.35753263975832	5.10917638622235	1.33301405173823	0.301789328229518	1.23350815624009
Glyma.17G132600	44.2836766869458	19.9721192992784	32.2861884977149	18.0313495694777	6.00677501169036	14.8151982324642
Glyma.19G228300	30.5615736724726	21.4055533903504	22.2585727046848	10.3446590608759	5.76271871911186	8.51973264116242
Glyma.20G097500	3.49173324549253	3.62180242345824	3.1040338392712	0.426354626969925	0.13996135346426	0.455994788796707
Glyma.U039200	7.82790579504485	3.50124052413509	6.90708908922211	1.02921660007353	1.18996678156323	1.46517280033306
Glyma.04G049300	5.59866514654846	3.7706978456413	5.22034694721458	2.0614924555995	2.23616918826467	2.16123408600076
Glyma.06G016800	19.1661978952004	13.310440206292	15.0031931182357	7.62358562832643	7.38508393228176	8.27774323806634
Glyma.06G041800	10.1236733958552	3.31278707038718	5.66394108076342	2.58766437754337	1.21974352215841	2.47725536958561
Glyma.10G289900	17.004390197878	14.4953463541863	14.2351588629795	8.31926110761745	4.14909096645672	5.001484929532
Glyma.20G099400	8.628201657319	4.26369769890828	5.11155065054301	1.23180435148645	0.995372213754652	0.909002445955574
Glyma.03G157300	6.65786137250678	4.39268802088987	4.50796172776503	3.12677636234887	1.63433317546995	2.71546141815398
Glyma.04G052000	10.721283793779	8.64309652258799	9.38535265443501	2.92504652352974	1.66527351317048	2.43430153094512
Glyma.05G095900	12.6732293265634	9.37957457698471	11.7924315725867	4.01549493076103	6.79905743384687	6.69883521889005
Glyma.10G066100	39.7677678864986	27.9710799427583	36.9257577447314	5.40434547223158	5.46507086751771	5.50826597959595
Glyma.10G237800	11.8721560654276	3.38326900106167	8.20511020176704	0.922741949147688	0.557080745146637	1.3117296557453
Glyma.13G151200	30.9513777451226	18.0588588089594	23.1773074413825	3.26682159766883	2.00792453044358	3.24388172789184
Glyma.13G180200	1.95138928835153	3.33980803563301	2.30045311495467	2.05013591366277	0.256383752027713	0.911235867198708
Glyma.17G053700	6.25261675598555	0.650759014429815	3.38348339005013	0.241939331971029	0.0192539428046073	0.290836503099775
Glyma.20G156800	11.0453606825449	3.39433632113375	7.44951505560799	1.63160839349557	1.51071020186771	2.51383062463145
Glyma.14G062700	7.33569362105605	2.85240477841265	6.32130754460612	2.31374767996735	2.23093225808138	2.63435609799054
Glyma.U030800	7.31814071572212	4.32526164198767	6.89231955849874	1.9121564430559	3.16845209183163	1.93885108998559
Glyma.04G106400	1.1004581217954	0.140964103280993	0.915082051385762	0.152458664302467	0.0667310564283904	0.237174671143112
Glyma.06G178900	0.528441215457085	0.850651733296285	0.761667261382388	0.126898755294594	0.0833152517667606	0.320794507654887
Glyma.08G365100	242.242778311072	118.881098578466	211.102419570581	64.2511372958079	31.0494750340613	54.9705306839724
Glyma.10G213500	149.119498711909	152.471147610387	175.38912751183	31.4564443778411	19.7078026686876	31.6642781340433
Glyma.12G072000	7.95680215300875	9.43562879531284	7.30458130125646	1.19420602023442	0.601900636605359	0.985189016769173
Glyma.13G046300	394.438180010953	194.464631575984	320.776086326915	132.883977878434	31.5493933967291	88.3878967342271
Glyma.13G121300	3.77955788089943	0.976638592608679	1.56541814194255	0.586820063759836	0.102740301359011	0.456447838760737
Glyma.17G162000	114.701849985966	55.3790563233995	98.7415949091443	33.989381109648	35.8337781277171	42.8153539198754
Glyma.18G025600	3.6660743932543	0.381557202701848	1.901470350929	0.225092901312943	0.0985230138796453	0.320988471414974
Glyma.18G297100	306.438232914112	127.603411874312	268.999395904291	111.221641366133	64.1131706713664	108.894614311692
Glyma.19G046300	219.37875122965	70.2773167680556	153.432703065771	52.2616428965868	17.56930445661	41.552449220526
Glyma.19G257300	17.5908099748512	10.5305212807344	10.3330238699099	4.27817889821572	3.23901590717829	3.41764551358511
Glyma.20G177600	33.7789508285284	24.6207201159298	31.9309884256237	8.69794788623572	6.33805383971979	9.82705346978999
Glyma.02G041500	43.3550190759456	25.1033822803535	32.2347896770911	10.1624305109595	7.17005408213097	9.72156532519902
Glyma.04G159300	3.10785926546107	1.08515399178742	1.94272405307742	0.469456051007868	0.158062002090786	0.842672933096745
Glyma.06G205800	2.70876136979544	0.797633273464799	1.90451980039105	0.446210824105471	0.182285770139741	0.115692457746835
Glyma.10G240900	3.60652805767939	0.250239831409485	1.40958083636303	0.30930857726171	0.0338460398716453	0.180442745979942
Glyma.01G004900	0.673194333347077	0.0400369315518343	0.0770084731116901	0	0	0.0336814332633931
Glyma.01G222200	12.5342373494622	5.33825754024458	9.18967779132835	5.25393253859814	2.67870479269098	2.87414897180955
Glyma.01G233400	0.762655374323433	0.31750217812036	0.333106418576148	0	0	0.0971278540618778
Glyma.02G244600	2.12159942395521	1.23654463763945	2.94470354113671	0.445791846805841	0.557493703445485	0.544895181275234
Glyma.03G221700	10.4739472090826	15.6029641819149	10.8374146445753	6.56260437971416	4.92419587227831	4.86153174299134
Glyma.03G250600	2.52847360502225	2.83401073084544	1.90786333384966	1.05089244445798	0.689962390777944	0.613063886188733
Glyma.04G036700	94.7984025705052	78.554863185582	123.881207058383	19.1364525816051	13.2471689041386	23.7525936947531
Glyma.05G040700	2.47315527605934	0.757409031693342	1.61616828909492	0.511981271361382	0.918784840401262	0.497794722843951
Glyma.05G211200	4.18657887710525	1.12535043543622	1.63660301667636	1.42491428889189	0.701644545977709	0.854349223565709
Glyma.05G234600	7.92410678243466	6.72767086314564	7.26951927733741	1.88227620713129	0.491863313242616	1.37668728137934
Glyma.06G036800	87.1393807848478	86.3382559912874	108.472222596383	32.2585344696966	18.9735147905825	27.9961834406017
Glyma.06G300200	55.5746540015903	82.568796101425	65.1223933766711	12.4001537300906	4.04816450570074	8.65940517074796
Glyma.08G042100	22.3227825271071	23.2981140437644	19.1536998799719	3.97038867593663	1.23153767349557	3.0882981719471
Glyma.08G168100	0.84338082145198	0.805485599520211	0.993140994888151	0.111688062057254	0.1368802142911	0.24324895744254
Glyma.09G183400	0.842637805005865	2.37933764650901	1.93621303823678	0.395900725043502	0.0288809142069109	0.38493066586735
Glyma.10G010400	17.9340873426512	30.3137575882496	23.2956345572528	8.62140278550563	3.82673133768573	4.93505596864506
Glyma.10G165800	23.7286282512133	17.7981864153012	15.9800439714217	5.1502442534677	0.159876489359685	3.04003575876667
Glyma.10G180800	6.32763420032354	8.56860370658033	6.93210966704532	3.5378577546617	3.39851737381731	3.75032448745046
Glyma.11G133700	8.40321927280911	3.03533876925616	5.73932578880078	2.97681960323351	2.33800727237708	1.92594972795236
Glyma.11G176500	16.9544402476534	16.8166537240094	17.0544522173125	6.52530120752565	6.32764711257096	6.65996280055008
Glyma.12G017000	0.439481326457624	0.985175239886384	1.16402318534807	0.304431103240397	0.0799495754019801	0.236796469151566
Glyma.12G057900	7.13631428286035	2.814564762951	3.97925309394579	1.89929236384437	1.82206906347174	1.21424525005279
Glyma.12G079800	1.58291806415241	2.63594776920207	1.38939601264435	0.575660371417753	0.455938771953134	0.810245889149245
Glyma.12G104600	45.2822386143111	60.0609968985979	48.1459127977451	9.61235886259468	4.2401928219968	9.78410306126818
Glyma.12G104800	38.5541475902462	46.5931410551444	42.0281841603735	7.71525951789873	2.64680960831199	5.64976067607829
Glyma.12G199200	3.6872304665742	3.8084445574786	3.47577969441883	1.30294724920139	0.331141440975129	0.555776605238612
Glyma.12G218200	4.2490155433402	4.26088748790913	5.01666640962708	0.418939161253771	0.268941777159543	0.412761803737603
Glyma.12G237500	3.04417198038613	0.408121193017292	2.1484072888012	0.34847400216782	0.854150304213475	0.524038654473387
Glyma.13G187500	1.79578831241761	2.65667582648219	1.88734177866203	0.476478166728827	0.720459888050986	0.988320806104593
Glyma.13G203100	0.658137025865408	0.452679115710242	0.641567891166858	0.154607901621668	0.225572587266934	0.140302263095982
Glyma.13G282100	5.85369272765785	4.69985029080057	5.32905384127763	1.34921463308288	0.329609498589317	0.512528573953985
Glyma.14G063400	6.48967778654837	7.24610727581888	6.10660293364675	2.61232425123532	2.16894760336089	2.13669099894869
Glyma.15G225300	1.35129255095164	1.99306470106355	1.63852589329025	0.347674857686928	0.426095754078164	0.432692601178936
Glyma.16G092100	0.445384006055956	0.815841264413849	1.39089813620218	0.120322769375966	0.10533039298991	0.0935909854265713
Glyma.17G133800	2.89801295616451	1.13713832407556	1.30699296823081	0.899900041911033	0.236331391533926	0.629974517127599
Glyma.17G158000	6.31481610750055	9.27192643459761	8.45481781374866	3.57705462922757	1.81992926706268	1.28416157797398
Glyma.18G040700	32.9841129054694	38.4372884798965	34.7238206030894	10.8233647035515	12.4356213581946	12.1737285145444
Glyma.19G022100	0.394686039409161	0.234731891840542	0.203171290762757	0.0507745019707092	0.0222239658968073	0.0197470341591525
Glyma.19G218800	3.63381695537888	7.13499545617772	5.14639001206674	3.19905341410223	1.38953483191067	1.74752832595242
Glyma.19G222200	2.52425576852892	0.390016066442746	1.0627421362975	0.25777824077437	0.410288601171827	0.255192441441355
Glyma.20G117000	5.84717363821461	2.19224442986044	3.14879090056688	0.892976079820343	0.296510719190952	0.838293450111117
Glyma.20G209700	6.63184738303141	9.49855774061375	7.8925826932022	2.87646620539419	5.1799982552538	3.70770716372944
Glyma.01G003000	25.3350848154071	22.2838809320621	19.7452395170916	6.43143691628983	4.68184881559407	5.71347521671478
Glyma.02G055900	0.167875509974937	0.179713285517736	0.057611165404824	0.0215963945033786	0	0.016798381999641
Glyma.05G222600	3.64902273163526	5.5440414744458	5.15106518567911	2.43909815776012	1.60138747323304	1.81815989275452
Glyma.12G042900	0.877097809945838	0.112352577367524	0.486231717072963	0	0.0531866340840141	0
Glyma.12G100600	5.2514451796616	10.4048679689611	7.47570938977826	3.06510296300244	2.18488090413016	3.26967405967324
Glyma.17G085600	5.43147635815015	1.3129466479147	4.24402251815537	0.157778617694105	0.725125763310705	0.582945504268534
Glyma.20G185200	6.69643418182169	3.92074484571194	5.36215922005399	1.48691176155761	1.63910296168145	1.60634527871567
Glyma.02G222300	90.8341727840226	81.4519664686679	76.6482506559052	35.6437003834378	29.6615864836055	32.6089357414804
Glyma.02G284300	0.225534879662378	2.34731891840542	1.38457472223508	0.60929402364851	0.474111272465223	0.421270062061919
Glyma.04G226700	135.609530326546	114.139087994437	106.228135180298	26.4969382591615	17.5915580349808	25.1509329532491
Glyma.05G202300	1.21770966937429	0.978931171464568	1.84928798106242	0.0378127012915669	0.46341664098906	0.32353151388217
Glyma.05G225100	3.61555140419998	1.47098652220073	2.69775074797473	1.44294049786527	1.16598295495808	1.07919837846531
Glyma.06G138100	161.710254794412	138.6409542292	143.782006757016	40.3686772636024	34.3521145942681	43.7158058612232
Glyma.06G288500	4.51973871451682	3.41586228843405	3.74909277842879	1.62804073665848	1.3703699087973	1.83457431637187
Glyma.07G047900	2.24781037050903	1.84981592791818	1.96736605499147	0.611964901560394	0.329669701237462	0.494314251247518
Glyma.07G050600	12.7356043090903	2.57065605821486	7.93178965771755	0.53288579252754	1.23720602380867	0.612733215268459
Glyma.07G201800	10.0317076657017	4.35478993780335	6.40799086024657	3.03697841985138	2.38820415310017	3.16302763569274
Glyma.08G031900	1.89377489461788	1.15527950918123	1.60652267491494	0.776706178731178	0.620803424721193	0.446543781881967
Glyma.11G075400	6.37788234791509	3.43321667774834	4.53698675914743	2.59120471437832	1.37971024101149	2.92978198595604
Glyma.11G096600	17.9815285110145	17.7162972263703	16.5874520555095	2.94412241427013	1.5632687202289	2.70299178584785
Glyma.11G182000	0.096952494001205	0.887973571328488	0.491685535639951	0.14551229223313	0.050952507178046	0.0226368440361016
Glyma.12G022700	36.7857567263099	28.6475498706028	31.4218959360814	10.2711631492482	4.01931772775038	7.27497624248111
Glyma.12G091200	6.44162313989545	13.7480663421068	9.63066648350641	3.1206790057382	1.41412804537223	3.28408368092982
Glyma.12G118700	6.82162077409435	3.82174967251194	5.2390325822205	1.75840117351193	2.71876727296445	2.30917471219946
Glyma.12G186200	80.5016722024986	84.8893565133413	62.4975472589142	31.6147845678158	12.2072509407516	19.6163976016299
Glyma.12G206900	7.58078424977637	1.55370703567412	4.389294682591	0.918968828455195	1.14923442229211	0.939456700901684
Glyma.13G174700	15.0931450120795	4.81731116828821	8.33417474066238	4.58717669353305	2.97452474336701	3.70020629000926
Glyma.13G294000	5.66160239185209	1.1378572415932	3.67371389873067	0.615320465219386	1.30815174977305	0.797693971967946
Glyma.13G315300	9.23341005830096	8.00717177891849	8.08439386579629	3.3086746796586	1.20893611136979	1.94698085489878
Glyma.14G140100	1.86718050832412	2.11336228785903	2.8267526130099	1.20852631112668	0.229987463592648	1.14438592088564
Glyma.14G189300	41.0582758879175	35.0431394248544	33.4994383293811	17.4374442105938	14.6063577295267	15.1006920989362
Glyma.15G257700	0.399016652117507	1.29871889906847	0.75521009068316	0.163327865654829	0.228763195725615	0.0508167023532866
Glyma.16G016700	23.3393202599493	13.0805662489867	17.9086331371489	4.53737343171432	4.7027107746123	5.17744212205079
Glyma.16G019400	7.1054324327589	2.96867541586692	6.46460023721156	0.917356725407794	0.441679074502272	0.642195058570366
Glyma.17G185000	172.742444196205	286.204660909113	176.887424087626	132.507362420461	62.8527155741671	90.9977577465582
Glyma.17G240700	9.90276175570203	9.8478676644175	12.3746761845162	4.89840326906894	5.54148741224812	5.31465441453905
Glyma.19G195800	5.27440347510672	1.92332378205422	3.0519968229834	0.72805472317322	0.758735881706981	0.862940611390759
Glyma.09G068400	3.21267853758964	4.02516260661213	3.35656174784193	2.47977586917883	1.59191450906239	1.26446884287355
Glyma.10G082800	5.4863341014356	11.462415743283	6.97619675907647	1.60110011006677	1.16132647350856	0.942936653491031
Glyma.12G236800	12.439635514926	8.51618790798889	9.07559483760075	4.48084162529919	2.39709728231964	3.57140307685091
Glyma.09G046200	0.250178113891221	0.763781463450378	0.467436046580049	0	0.131478847193699	0
Glyma.15G153900	0.461432909780826	1.05654896515989	0.369491682354518	0.155823078599347	0.0454691055591269	0.0808028580345489
Glyma.03G200200	0.915718843864785	0.623821509414968	1.06656063283486	0	0.065624695108897	0.058310613956869
Glyma.06G033000	5.34196745603478	11.5120684346144	8.30352231813006	3.33907574620023	2.92302248688601	2.86136866511672
Glyma.20G112400	2.15625767253838	1.79534959214576	0.968591688266991	0.236798393975854	0.0829172002147695	0.257865350144434
Glyma.09G052400	0.482799868912883	0	0.0515468322043162	0	0.0253731108619419	0.022545196894255
Glyma.11G030900	68.3817645161301	68.486317829751	60.9341091843583	11.2851246156857	8.10876073231665	7.2557530706331
Glyma.02G311000	0.482311699176874	1.31184035650257	0.78529435876889	0.01447766385818	0	0.0225224009418847
Glyma.04G000600	0.372055589589285	0.477580609580282	0.384817121405703	0.0139601003143386	0.0122206533303211	0.0108586226185525
Glyma.06G130000	0.0758959857575066	0.442349168967283	0.516575533236095	0.068345630337661	0	0.0797421999935226
Glyma.14G001600	0.806876278433909	1.06701410416351	0.988160466913787	0.0427415210619104	0.0187079354713423	0.0831143825803133
Glyma.03G117500	0.846255950004604	0.46974140862708	1.15198482308298	0.0508045282876641	0.133422650375155	0.21734583073338
Glyma.07G109600	1.53255026662146	0.182290928740882	1.40249969618904	0	0.0431473898994813	0.115015427873618
Glyma.07G199000	5.57250315988235	6.86689502653517	4.95301226125842	3.76360064257184	1.62536116939688	1.99066713979157
Glyma.07G234200	10.2732391924674	6.43538011621031	8.10076188943154	1.96534286874793	2.01512271563407	2.70268811302616
Glyma.17G080700	2.01107173271071	3.36276744674529	2.24918405927328	0.404108423001721	0.64200159044338	0.8498518018125
Glyma.04G027400	1.24804301368824	1.33856511909352	2.04955233803601	0.666710866231795	0.600313175479524	0.800109541930573
Glyma.06G027500	4.07092549950885	4.18166808653444	3.63182817532312	1.27510882871154	1.44760894002042	1.42574319357621
Glyma.07G230400	12.4821704537985	5.6918746002353	10.4613803473002	2.14320143031777	1.6366464566808	1.95080573126404
Glyma.13G197300	0.303825649991037	0.278269424900392	0.413589455590937	0	0.0239509237563044	0.12768910241001
Glyma.14G216400	21.077714577097	11.393709981021	18.8832476917175	1.9329852900249	1.31610326040893	1.6914815784876
Glyma.17G255000	1.78161523880916	1.85426713670034	1.85121658084056	0.553891343419021	0.819272816617386	0.63882401835629
Glyma.17G132400	7.78840746725612	5.45262292212371	10.725148431474	4.00430097745271	2.46437414378427	5.36101854826509
Glyma.04G071400	19.1445250041032	11.6971036057964	16.7820659440244	4.44435715276819	4.54203105132189	5.37035703575241
Glyma.09G071600	358.233181376508	453.738050993833	378.277979309195	244.771885576712	164.135717463256	192.222018735003
Glyma.11G038600	242.299798191794	329.772509391117	265.885674932936	175.239874444256	102.333515881318	140.324665295968
Glyma.13G112000	287.113308146297	314.350443093669	299.662157759669	181.831667112512	120.552509300895	160.816398828547
Glyma.13G219100	152.314206037865	193.500956920395	203.064409183256	63.2113673041317	46.5581552852854	65.3196326605709
Glyma.15G093100	101.725200864992	127.173471146627	111.936093916348	74.5750497694791	33.4723231813959	63.617763321095
Glyma.15G179600	577.801779661307	713.969092401118	589.110091805272	360.921073179662	200.13395760061	265.37965833014
Glyma.17G047700	342.355607761025	441.48390212728	424.843283116401	183.163436718998	118.093762986803	182.655961818553
Glyma.01G121000	6.54781011406716	12.2313680163931	5.78648020434128	4.30774341541822	3.63726973004703	3.23188444127375
Glyma.03G189600	104.422649283681	37.6322168998756	63.1727266744999	27.1745134547235	8.62289876796124	15.702841563358
Glyma.03G191700	15.9528587149268	5.96187914958176	11.3970273583576	2.21255776799514	0.442713174950969	1.30304270438275
Glyma.10G066800	0.237612089905818	0.0164867729760978	0.158556258461595	0.0534934354510834	0	0
Glyma.10G202300	3.43290874078952	0.159905932961931	1.88385901409815	0	0.113546905779762	0.0336305805709974
Glyma.13G149700	274.434054500238	139.895748942369	173.625569276267	122.546387929574	43.7650725062826	69.7949545271984
Glyma.19G190000	235.306951095546	93.6264254039111	142.02395152761	92.5390814536454	29.3379363487821	50.202774680186
Glyma.19G192300	18.353023051572	6.57161103090108	12.4882815788929	1.84670238851126	0.815092853267297	1.44849632069159
Glyma.20G188100	2.55754500108793	0.200893455232269	1.15921707627916	0	0	0.0169003448645857
Glyma.01G128100	20.7104165229012	32.249622008591	26.2103789241173	3.85396325733849	1.86488932944715	2.39517813605431
Glyma.01G224800	7.24177163281685	7.10057093219402	6.17945599947124	2.6941438847553	2.46865793277173	3.30986220617897
Glyma.02G007500	0.176762514208655	0.315378264421013	0.283084614763142	0	0.0199062733178391	0
Glyma.02G232600	164.139193029073	174.432403612412	172.031910481226	98.0932619770934	66.0769603895075	81.89692279913
Glyma.02G285900	2.20242521147799	1.7873646871159	1.29478653096265	0.77826539373689	0.527452254317681	0.488193772607919
Glyma.03G042700	29.1293019646297	45.1992788927415	34.6035790156009	3.47742375265749	3.13211284648425	3.59604857902469
Glyma.03G109100	1.03939109522226	0.834512976408039	1.07008816800182	0.200569161092078	0.438944945105813	0.104006169018789
Glyma.03G256700	0.699633115793577	0.328606992924871	0.287297500288818	0.064618621537751	0.0848505835969868	0.251312386591094
Glyma.04G223200	3.62619105499192	9.37685722495569	5.24076451871101	3.58402711376681	0.604250128388348	2.51932124800302
Glyma.04G223300	21.7948145475103	8.09545660576406	15.2053282832406	7.3452853398119	4.11523395867556	7.17603439421874
Glyma.04G238300	30.6550257776833	36.2022882653247	39.1711482787431	13.4006669126324	5.65217347068092	12.2428475558972
Glyma.05G184500	2.95105299185007	2.09458932775844	2.78917504235768	1.39408450035602	0.152547465709525	0.542182260402206
Glyma.05G215900	64.5687513895175	55.9153969213744	50.4561902365975	12.4563031663659	9.15622475420869	10.7428674179431
Glyma.06G125600	88.7784475878573	126.304827251339	111.542553962534	46.0111370749855	22.6955270871272	40.9646615609869
Glyma.06G142000	35.1884999536037	13.9812457297022	23.3460902260397	9.4207105862065	5.66972833144568	8.01471214452031
Glyma.06G142100	0.966904602336342	2.08721060582536	1.49114304691945	0.677222073582297	0.282304431662147	0.301008845020594
Glyma.06G147500	4.36870969990836	3.01645337463947	3.35603269864557	1.40731947978978	1.7079523217731	1.09465912068547
Glyma.07G057400	121.965525689008	47.1517903141511	76.8731126492515	42.5497781606599	29.9719373109832	37.319098703838
Glyma.07G161100	1.0055468152536	0.156982751381105	0.503243776856367	0	0.0495427540150171	0
Glyma.07G262700	28.6245007969939	41.0559779134078	33.8861253200576	16.3055299480411	14.5014404086809	16.612096440501
Glyma.08G011300	9.67201654441514	14.1845128926499	10.9572056027491	9.45212981041361	0.82310605489696	4.38820959088779
Glyma.08G021900	55.2512288175912	58.0980541132716	56.1042715503081	7.59811079942785	5.04521996452526	7.70658273615792
Glyma.08G142400	11.4859866830889	6.78820692539656	7.21363600819609	3.04215500476062	2.66309846298852	2.61869168005169
Glyma.08G143400	5.44729382962326	2.88068193930976	4.92188722591629	1.98866799385278	1.42171648500965	1.7273169601992
Glyma.09G034300	3.01636318101396	0.56459923866822	2.41534810959724	0.336903754252706	0.184328187732343	0.18016264694615
Glyma.09G061900	68.0310469738837	73.0412181701159	94.3971039104977	30.9594618829263	16.3615890606999	28.7360047009737
Glyma.09G244000	1.01745377644426	0.971737018743642	1.10227435540547	0.242532658723325	0.0471806151786675	0.25153311265209
Glyma.09G280200	2.34691899271882	2.58876307628681	2.82696874211863	0.614162226528797	0.253005552884091	0.758724565623819
Glyma.10G032900	8.63238959648042	6.35762570397426	8.39461319729164	3.33383864282901	1.62759038600678	2.78017609731148
Glyma.10G138300	3.01692212906937	2.80864657675179	2.79623595195197	1.04821026130168	0.393257946337329	0.981726556792765
Glyma.10G230200	0.611903087503815	1.08844425461966	1.24722294411096	0.0250467805639767	0.0877036741630273	0.720841589795674
Glyma.11G053100	11.1241462324643	11.0307336487445	15.5955816157724	4.66834183251296	3.20689311970262	6.2537143288505
Glyma.13G117600	7.75015218143637	9.20994428663604	8.06962028099964	2.7657290087546	1.24838768592971	1.83194467600813
Glyma.13G370100	166.212064611373	204.569601897771	158.663010303502	97.5265958023962	48.9386085251126	71.7966144637057
Glyma.14G085500	6.97327552369564	13.1795115307491	9.62612820485643	3.27461384458628	2.29327409885476	2.78682897502026
Glyma.15G139000	3.5602185313679	4.09233502741708	4.49070282304154	1.9292969282503	0.248368231819009	1.36825817135517
Glyma.16G026400	89.8601401605821	30.2716935968727	59.8162998421876	5.71951811842984	1.48351365556858	3.24050453595595
Glyma.17G011400	24.0636090110991	40.7822043850138	34.8889704815675	12.7119538494862	9.9663104040258	13.7586738051426
Glyma.18G124700	5.35272962789587	3.71400454465642	3.95133131000672	0.0502106705636703	0	0.175749758138851
Glyma.18G208800	8.5943966245294	8.13300145885366	7.24124826180199	0.963539861565716	0.312904434457364	0.979149973075312
Glyma.19G094100	32.8451662395801	33.2818975774615	33.7611800319146	20.9169925373231	4.12921686434073	13.3828369935124
Glyma.19G254800	10.7919970698174	5.30154192277321	8.1663826961338	0.82606208975423	0.850745481841583	0.812621729232634
Glyma.02G056100	0.629172901959945	0.232828350362988	0.205255607863889	0.0209844790753395	0.0734791407863175	0.0489672424972437
Glyma.05G026900	8.28825374961976	3.1270111680086	6.67137295387862	2.37128411647097	1.29313313239921	2.32825574515024
Glyma.18G259300	2.19212440480666	0.438051133449481	2.97237606510514	0.131603029004963	0.414738422397772	0.24567633674475
1	5.57744847698269	5.67365872507843	5.62951559938106	6.18129250978845	6.81940167193978	6.6943020228836
2	22.9659492637218	35.6655958759465	27.4967054307089	104.497251428366	115.13246565314	102.621764167016
3	48.5559090242348	50.8459903998729	47.3481381168864	55.8960869441726	60.8562270659475	55.6387382542054
4	96.4998050735538	87.2464126835945	98.9100820854052	30.6723613130284	22.3925243448929	29.6585745203925
5	1043.9773763236	1160.94546564399	1073.77560179462	1450.42386793425	1549.53041600586	1445.55350088192
6	564.320554677167	612.599042247225	615.701816015008	253.329045224191	198.832965951439	233.544802040123
7	103.910614692735	106.687843762059	101.20268503129	100.608455338624	112.375176398099	101.619366887511
8	21.1011864940598	21.7124948015904	20.9192498422346	22.8401818318877	25.4880926815097	24.0760533826789
9	6.16181312738709	8.1943102928503	7.006896814141	22.2269782428961	30.8986697101372	25.8458128671012
10	61.9462126100159	63.0912744571403	60.9031352484458	64.8542416870908	67.7872680213335	64.5641112148034
11	440.222454431473	355.045338693262	480.634237499306	260.798433943364	266.932650322416	295.419360279494
12	64.4409794962957	77.5095120570831	75.1717137583477	113.448825793581	101.174454965299	112.574827971655
13	89.6769462506058	89.8437039262817	90.8402881173887	82.4949201828073	94.0931089446197	86.4406980436003
14	196.588679409241	193.576085543689	186.925885093046	206.250260687422	224.698960559403	199.008090770589
15	153.170931812465	151.225699181277	149.947500496386	140.311760106323	160.136109885991	143.122712963412
16	133.148885785851	140.616199047615	150.691758137001	45.2104901691211	29.3196858261191	43.1926264770118
17	187.710794542594	257.188378869022	207.458051465589	421.553327110513	415.987231589422	397.782823475468
18	328.870253003717	317.419950491583	306.095555806838	332.537878084622	284.77884701107	290.184558413452
19	8.52748798496281	8.41044452641768	8.40476794968016	8.0243570138412	8.59921703909653	8.52761691145301
20	308.4464762096	547.764364596085	416.074091673676	229.212931883103	177.310527601223	201.716160265324
21	71.5494363332113	73.9307180660387	70.101796433994	78.4711627900484	83.2671635383337	78.4782252233734
22	3.0993582673008	2.71894230926004	2.96889478658815	2.0501664442914	2.21419607714826	2.2686169856622
23	151.214261276819	150.545900178076	156.405011001424	113.810203459281	85.7436357030155	105.908216547244
24	147.64482876279	203.110132891845	175.250710570703	308.43124394121	276.300456862403	288.947835450741
25	189.392600647609	106.031094525363	138.014920617964	79.6688184446965	61.4970395201751	65.0123051601834
26	78.0261337928951	82.2842548243818	85.7911946102781	57.1859535771563	45.41800820443	56.9659989203036
27	350.552323425942	335.726823296464	328.964482164252	110.91239761226	76.742725650033	93.3128938266212
28	25.9769115615331	26.3992929860776	25.7557150716315	28.0073643160467	31.4577348643338	29.5542889583805
29	757.381525401545	1087.85295708275	878.036354784791	377.352702210663	123.601014447083	249.294665438561
30	33.2133004022591	44.5217670275206	37.1367840532379	16.7975201384776	10.4356537717962	14.22216033924
31	0.100735822240394	0.0994993947457009	0.103417359721713	0.0873393961709765	0.121034017625081	0.110712346963617
32	49.9894732049276	48.6219058605969	47.9767750903681	34.1996705450887	25.0736028643869	30.1909800229902
33	37.4266051122358	37.7701643952852	35.291044524721	40.4430509489017	43.9016699428864	39.9246454825796
34	1.72925089333276	2.09355991197029	1.98615957872355	3.92864063685646	5.31033605801668	4.74208667989474
35	186.022840415059	178.680329395778	182.993391971805	168.040869020774	172.696644195074	164.546521249695
36	775.686605984348	747.584980126054	800.724166793077	735.342543878567	522.721452589635	662.314014853746
37	45.7387083225866	44.9852093876878	46.8094758621461	44.2612055613023	46.5499497956928	46.6350619665948
38	45.9411308906712	64.0734973808547	52.9250820708788	150.078989698347	149.155147837346	143.289806362934
39	254.423583846048	243.184609771318	233.47628766115	236.099171873869	247.629585363695	221.234304291748
40	109.133998688331	77.824965375398	85.9498296364792	121.076130979578	44.9568186378031	78.1926879976805
41	1.17994455307931	1.13929216585137	1.19844491855387	1.11145452904308	1.40534444782786	1.34483117277659
42	42.1635568467302	51.9293817231363	46.8523412350291	77.0992469811831	86.2935340529686	81.5222815301019
43	93.0424685814955	113.154252750257	95.5154270065452	171.073283628211	149.599810791165	150.650158009127
44	399.529409806806	510.474215354703	436.821854289067	877.464866555553	955.383391149325	863.007715574155
45	85.9526015976118	132.25452975946	107.323423895018	95.012428639853	61.4618033311739	82.0769248788202
46	63.4507305210749	55.7019989238982	66.047886307303	18.384904612622	13.1613458807828	18.6587406127409
47	33.5147899790712	18.4455578115436	27.929786463304	8.63738002573496	6.7735572294753	8.56364023218504
48	13.7237981127229	17.1850612511225	15.5468938477754	33.7231501208022	29.9714312327762	32.0744588550856
49	16.6339759668173	14.7369665633055	16.3999788805382	11.0044830259987	10.73635563376	11.5426217972715
50	54.118690225786	30.372151939909	48.1974784445109	16.2104062046436	13.159450416138	16.7584293270829
51	65.4897198426538	62.0388902453215	62.7594004967184	48.4339417584003	37.6945488810648	43.208503797118
52	186.727582829876	267.194533623955	213.742096206122	150.30661637016	85.1719096790614	117.316710636325
53	3.24866067369555	4.15843475495718	3.78889349884169	9.5760838069263	11.9330598155114	10.7566554780267
54	20.1716685635803	19.0909240587357	19.5134272647098	16.4011444330559	16.7050892377108	16.8889400427827
55	121.016347421145	118.836795276373	121.96738764428	120.723601631536	132.901385328752	125.741866969722
56	301.957438235325	163.19244209389	217.33440346183	123.761257404687	52.9849932779991	86.8017060355895
57	2926.70518186373	3101.36653713557	2818.39626032255	3626.23690512097	2678.09163991494	3042.13979581896
58	33.9299042554232	35.728491558992	35.0320903892425	30.790844467038	28.3197588842821	30.2038984445097
59	10.3738245860968	10.4595367119523	10.333304684548	11.1537765516952	12.0567469751176	11.8028184130798
60	290.792342569169	386.934670186436	318.413142495786	649.174232501952	567.259818909718	558.753646125301
61	29.2071504420164	26.5227412504342	28.1106106248283	20.7261536947492	18.9836060426176	20.7616970970685
62	12.9667786841711	13.5291017017255	13.0518260321302	14.6423469509023	15.8624979418746	15.408581332748
63	14.8608515159666	15.8507541725363	15.1269159809071	20.1307818290097	21.3834362438869	20.4511169247304
64	8.78599223538438	6.75444462547306	8.01065336603171	3.53687889424999	3.19130529127789	3.62512657674294
65	20.1161271829634	26.5900570914077	24.0661157093401	82.774251253428	73.01856801119	76.8600259399307
66	12.2197990970124	18.1929431315357	15.1072478971205	51.4097279894033	88.7101741774151	65.4817712784779
67	117.936825902954	88.4906693706705	102.714356391445	63.3865745973867	51.1202649371912	58.2087043412616
68	530.784831520152	508.621600133157	510.313070602405	490.137931347404	407.191701609275	425.581245614948
69	49.5485485012917	106.419952242251	72.6882789200801	27.2338499279769	12.698993036762	19.3914880451746
70	4.48643511707524	4.27461091003308	4.39665010895877	3.85533051275072	4.26423493418227	4.24870083833051
71	15.5207447191042	11.2440543615302	13.7414054781726	5.62778717888492	4.60987602795815	5.48384318494704
72	27.1819536892034	29.669481816937	27.8025582656758	37.1985981257296	38.8632648563705	37.5380943587887
73	22.5260463253114	30.8736060432832	25.9313772465144	56.3131312764821	56.6399810944697	55.288876070272
74	9.91687298090519	13.2660844632105	11.7092886266801	41.7387653968417	49.8262103615996	43.6883465377181
75	105.930020959772	138.940754198189	123.806139061012	201.326116334409	208.263448923107	206.791200193892
76	52.4300791804348	77.7870631339132	60.7129422477719	272.623929206276	263.596869653459	242.753058053374
77	224.458809123002	275.116387707831	444.431008155373	317.450588426452	464.434801759887	626.826350605555
78	102.960271194684	38.5366896562873	68.9226549236409	20.9061925517251	15.5232747989687	17.7090650557879
79	196.005889079937	174.923019471316	242.231941997862	59.7243644056593	44.3934356989184	67.3834818194267
80	5.9996201230327	7.31063846133754	6.71140353156857	16.2734037928525	18.6484193359163	17.3772315127465
81	258.952439699188	283.467278491613	330.679614023156	199.186535698709	154.600787082136	219.793265855709
82	16.8823789336114	26.6798559920672	20.969459741065	8.11515315994108	4.73112588508802	6.85898608861162
