# Supplementary material for: Comparative transcriptomic analysis of the nodulation-competent zone and inference of transcription regulatory network in silicon applied Glycine max [L.]-Merr. Roots
Source: Plant Cell Rep. 2024 Jun 12;43(7):169. doi: 10.1007/s00299-024-03250-7 (PMC11169057; doi:10.1007/s00299-024-03250-7)
Supplement: Supplementary file 4 — Supplementary file4 (CSV 33 KB) [file 299_2024_3250_MOESM4_ESM.csv]

regulator	target	TF	score_pcor	rank_pcor	score_aracne	rank_aracne	score_rf	rank_rf	score_lars	rank_lars	score_clr	rank_clr	consensus_score	consensus_rank	votes_pcor	votes_aracne	votes_rf	votes_lars	votes_clr	consensus_vote
Glyma.01G022500	47	AP2/ERF-AP2	0.002906667	2049	0.394444444	3668	0.010812787	1222	0	0	3.080190951	4093	3.48835485	2206.4	1	1	1	0	1	4
Glyma.01G022500	49	AP2/ERF-AP2	0.003233674	1464	0.394444444	3668	0.034540974	276	0	0	3.054253399	4166	3.486472491	1914.8	1	1	1	0	1	4
Glyma.01G022500	24	AP2/ERF-AP2	0.003967437	651	0.394444444	3668	0.019818844	838	0	0	2.948479927	4334	3.366710653	1898.2	1	1	1	0	1	4
Glyma.01G022500	41	AP2/ERF-AP2	0.00267098	2621	0.394444444	3668	0.024936083	606	0	0	2.850183579	4479	3.272235087	2274.8	1	1	1	0	1	4
Glyma.01G087500	18	AP2/ERF-RAV	0.001973015	5464	0.283333333	8422	0.031916337	355	0	0	2.389261992	5311	2.706484677	3910.4	1	1	1	0	1	4
Glyma.01G087500	29	AP2/ERF-RAV	0.001644618	7692	0.283333333	8422	0.013804847	1112	0	0	2.394752333	5284	2.693535131	4502	1	1	1	0	1	4
Glyma.01G087500	22	AP2/ERF-RAV	0.001752954	6883	0.283333333	8422	0.020637747	799	0	0	2.301726532	5630	2.607450566	4346.8	1	1	1	0	1	4
Glyma.01G087500	12	AP2/ERF-RAV	0.001727708	7068	0.283333333	8422	0.01839642	900	0	0	2.393910452	5291	2.697367913	4336.2	1	1	1	0	1	4
Glyma.01G096000	20	PLATZ	0	0	0.283333333	8422	0.069939555	11	-2.297566145	101	1.215065763	10279	-0.729227493	3762.6	0	1	1	1	1	4
Glyma.01G101800	41	C2H2	0.002809454	2269	0.394444444	3668	0.015022489	1053	0	0	2.836939888	4493	3.249216275	2296.6	1	1	1	0	1	4
Glyma.01G101800	47	C2H2	0.00303027	1800	0.394444444	3668	0.030322949	402	0	0	3.067940317	4125	3.495737981	1999	1	1	1	0	1	4
Glyma.01G101800	49	C2H2	0.003131414	1641	0.394444444	3668	0.022226839	729	0	0	3.041898308	4196	3.461701006	2046.8	1	1	1	0	1	4
Glyma.01G101800	24	C2H2	0.003752016	862	0.394444444	3668	0.031528003	368	6.218572604	151	2.935679713	4348	9.58397678	1879.4	1	1	1	1	1	5
Glyma.01G136300	24	GRAS	0.003351231	1311	0.394444444	3668	0.057699805	31	0	0	2.902636643	4408	3.358132123	1883.6	1	1	1	0	1	4
Glyma.01G136300	47	GRAS	0.002537013	3031	0.394444444	3668	0.031574139	365	0	0	3.036336921	4205	3.464892518	2253.8	1	1	1	0	1	4
Glyma.01G136300	49	GRAS	0.002812266	2260	0.394444444	3668	0.017044455	955	0	0	3.010021499	4252	3.424322665	2227	1	1	1	0	1	4
Glyma.01G136300	41	GRAS	0.002360759	3646	0.394444444	3668	0.035873069	245	0	0	2.802732958	4540	3.235411231	2419.8	1	1	1	0	1	4
Glyma.01G177400	11	bZIP	0.00195012	5598	0.45	1424.5	0	0	10.57439788	1	3.98140018	2131	15.00774818	1830.9	1	1	0	1	1	4
Glyma.01G177500	36	HB-other	0.002013837	5233	0.394444444	3668	0.060831968	27	0	0	2.334051349	5536	2.791341599	2892.8	1	1	1	0	1	4
Glyma.01G177500	40	HB-other	0.001878084	6014	0.394444444	3668	0.017003105	958	0	0	2.337127213	5524	2.750452847	3232.8	1	1	1	0	1	4
Glyma.01G177500	41	HB-other	0.002793773	2315	0.45	1424.5	0.033907109	295	0	0	4.243160321	1989	4.729861203	1204.7	1	1	1	0	1	4
Glyma.01G177500	47	HB-other	0.003048758	1770	0.45	1424.5	0.01303273	1142	0	0	4.559796856	1775	5.025878344	1222.3	1	1	1	0	1	4
Glyma.01G177500	49	HB-other	0.00296244	1933	0.45	1424.5	0.014592853	1074	0	0	4.517340096	1795	4.984895389	1245.3	1	1	1	0	1	4
Glyma.01G177500	24	HB-other	0.003509885	1100	0.45	1424.5	0.025988051	553	0	0	4.354180145	1906	4.833678081	996.7	1	1	1	0	1	4
Glyma.01G177500	14	HB-other	0.001601338	8069	0.394444444	3668	0.018400089	899	0	0	2.338491872	5515	2.752937743	3630.2	1	1	1	0	1	4
Glyma.01G183900	6	LOB	0.00139937	9817	0.283333333	8422	0.014175938	1096	0	0	1.175555224	10723	1.474463866	6011.6	1	1	1	0	1	4
Glyma.01G183900	3	LOB	0.001635225	7762	0.45	1424.5	0.01419244	1095	0	0	4.863654574	1462	5.329482239	2348.7	1	1	1	0	1	4
Glyma.01G183900	31	LOB	0.001595278	8113	0.45	1424.5	0.02520786	593	0	0	4.863070936	1464	5.339874074	2318.9	1	1	1	0	1	4
Glyma.01G183900	33	LOB	0.001745548	6946	0.45	1424.5	0.022083326	737	0	0	4.888073995	1397	5.361902869	2100.9	1	1	1	0	1	4
Glyma.01G183900	42	LOB	0.001858834	6152	0.45	1424.5	0.012870441	1148	0	0	4.784924855	1618	5.24965413	2068.5	1	1	1	0	1	4
Glyma.01G183900	12	LOB	0.001324235	10502	0.283333333	8422	0.034066992	288	0	0	1.181802399	10665	1.500526959	5975.4	1	1	1	0	1	4
Glyma.01G183900	15	LOB	0.002405459	3480	0.45	1424.5	0.043294001	105	0	0	4.955936711	1214	5.45163617	1244.7	1	1	1	0	1	4
Glyma.01G183900	16	LOB	0.001680629	7415	0.45	1424.5	0.031537741	367	0	0	4.827530423	1549	5.310748792	2151.1	1	1	1	0	1	4
Glyma.01G183900	18	LOB	0.001301523	10742	0.283333333	8422	0.006800647	1372	0	0	1.172357678	10756	1.463793182	6258.4	1	1	1	0	1	4
Glyma.01G183900	29	LOB	0.001485909	9052	0.283333333	8422	0.009149585	1267	0	0	1.183506821	10646	1.477475648	5877.4	1	1	1	0	1	4
Glyma.01G194200	14	GRAS	0.001425407	9574	0.283333333	8422	0.056500142	32	0.037204725	101	0	0	0.378463607	3625.8	1	1	1	1	0	4
Glyma.01G200800	48	GARP-ARR-B	0.002693877	2566	0.45	1424.5	0	0	-1.251259721	151	4.430078615	1856	3.631512772	1199.5	1	1	0	1	1	4
Glyma.01G224100	13	AP2/ERF-ERF	0.002302133	3864	0.45	1424.5	0	0	1.988886917	201	5.38243069	767	7.82361974	1251.3	1	1	0	1	1	4
Glyma.02G005600	18	MYB	0.002136366	4585	0.394444444	3668	0.022026088	741	0	0	4.102099605	2074	4.520706504	2213.6	1	1	1	0	1	4
Glyma.02G005600	29	MYB	0.002139438	4568	0.394444444	3668	0.016242206	991	0	0	4.123410797	2062	4.536236886	2257.8	1	1	1	0	1	4
Glyma.02G005600	22	MYB	0.001678737	7432	0.394444444	3668	0.054589724	42	0	0	4.086187083	2080	4.536899988	2644.4	1	1	1	0	1	4
Glyma.02G005600	6	MYB	0.002434508	3374	0.394444444	3668	0.026866362	519	0	0	4.108534732	2068	4.532280047	1925.8	1	1	1	0	1	4
Glyma.02G005600	12	MYB	0.001776299	6703	0.394444444	3668	0.014162044	1097	0	0	4.122331289	2063	4.532714076	2706.2	1	1	1	0	1	4
Glyma.02G006200	8	AP2/ERF-ERF	0.003915284	701	0.45	1424.5	0	0	19.06318392	51	9.194549289	32	28.71164849	441.7	1	1	0	1	1	4
Glyma.02G010900	3	WRKY	0.001926022	5731	0.283333333	8422	0.028602121	461	0	0	2.23278992	5945	2.546651396	4111.8	1	1	1	0	1	4
Glyma.02G010900	16	WRKY	0.002904063	2053	0.283333333	8422	0.017381667	941	0	0	2.245003034	5869	2.548622097	3457	1	1	1	0	1	4
Glyma.02G010900	42	WRKY	0.00318666	1542	0.283333333	8422	0.015829243	1021	0	0	2.240052325	5900	2.542401561	3377	1	1	1	0	1	4
Glyma.02G010900	31	WRKY	0.001914431	5797	0.283333333	8422	0.025511657	576	0	0	2.232879455	5944	2.543638876	4147.8	1	1	1	0	1	4
Glyma.02G010900	33	WRKY	0.002290151	3900	0.283333333	8422	0.01267869	1157	0	0	2.236883227	5918	2.535185402	3879.4	1	1	1	0	1	4
Glyma.02G013900	6	MYB	0.002981273	1900	0.45	1424.5	0.022683381	706	0	0	5.693504989	467	6.169169644	899.5	1	1	1	0	1	4
Glyma.02G013900	3	MYB	0.001654081	7615	0.283333333	8422	0.007807213	1331	0	0	1.17659349	10711	1.469388118	5615.8	1	1	1	0	1	4
Glyma.02G013900	33	MYB	0.002080281	4880	0.283333333	8422	0.020777634	792	0	0	1.18434285	10640	1.490534098	4946.8	1	1	1	0	1	4
Glyma.02G013900	42	MYB	0.003005418	1847	0.283333333	8422	0.020474615	813	0	0	1.190317533	10589	1.497130899	4334.2	1	1	1	0	1	4
Glyma.02G013900	12	MYB	0.00222356	4181	0.45	1424.5	0.022883543	694	0	0	5.714130785	442	6.189237888	1348.3	1	1	1	0	1	4
Glyma.02G013900	15	MYB	0.001823032	6391	0.283333333	8422	0.023206628	678	0	0	1.16350471	10845	1.471867704	5267.2	1	1	1	0	1	4
Glyma.02G013900	18	MYB	0.002785163	2336	0.45	1424.5	0.025335944	586	0	0	5.684097909	475	6.162219015	964.3	1	1	1	0	1	4
Glyma.02G013900	22	MYB	0.00211671	4707	0.45	1424.5	0.042258012	129	0	0	5.816599412	281	6.310974134	1308.3	1	1	1	0	1	4
Glyma.02G013900	29	MYB	0.002506399	3125	0.45	1424.5	0.008500025	1297	0	0	5.71480513	441	6.175811554	1257.5	1	1	1	0	1	4
Glyma.02G013900	31	MYB	0.001666584	7519	0.283333333	8422	0.019808955	839	0	0	1.176763389	10708	1.481572262	5497.6	1	1	1	0	1	4
Glyma.02G022300	44	HB-HD-ZIP	0.00190086	5867	0.45	1424.5	0	0	0.589243479	51	5.619558645	538	6.660702984	1576.1	1	1	0	1	1	4
Glyma.02G022300	37	HB-HD-ZIP	0.001734606	7033	0.283333333	8422	0	0	6.63237945	51	1.223887866	10211	8.141335256	5143.4	1	1	0	1	1	4
Glyma.02G022300	5	HB-HD-ZIP	0.001874248	6040	0.45	1424.5	0	0	0.660188773	1	5.627000443	535	6.739063464	1600.1	1	1	0	1	1	4
Glyma.02G029400	12	C2H2	0.002624234	2750	0.352777778	5268.5	0.029274372	442	0	0	4.719642969	1681	5.104319353	2028.3	1	1	1	0	1	4
Glyma.02G029400	6	C2H2	0.003632848	976	0.352777778	5268.5	0.021526178	761	0	0	4.713355381	1688	5.091292185	1738.7	1	1	1	0	1	4
Glyma.02G029400	18	C2H2	0.003488122	1129	0.352777778	5268.5	0.046769131	84	0	0	4.710355764	1691	5.113390795	1634.5	1	1	1	0	1	4
Glyma.02G029400	22	C2H2	0.002572542	2915	0.352777778	5268.5	0.015241073	1046	0	0	4.654719877	1736	5.02531127	2193.1	1	1	1	0	1	4
Glyma.02G029400	29	C2H2	0.00282638	2224	0.352777778	5268.5	0.027553396	491	0	0	4.720447465	1679	5.103605019	1932.5	1	1	1	0	1	4
Glyma.02G049700	29	C3H	0.002364207	3623	0.283333333	8422	0.015400158	1038	0	0	2.909124833	4391	3.210222531	3494.8	1	1	1	0	1	4
Glyma.02G049700	12	C3H	0.002333186	3746	0.283333333	8422	0.008133918	1311	0	0	2.908431847	4393	3.202232284	3574.4	1	1	1	0	1	4
Glyma.02G049700	18	C3H	0.00290934	2043	0.283333333	8422	0.043359641	104	0	0	2.904606931	4406	3.234209246	2995	1	1	1	0	1	4
Glyma.02G049700	6	C3H	0.002896699	2071	0.283333333	8422	0.02234384	723	0	0	2.905898997	4403	3.214472869	3123.8	1	1	1	0	1	4
Glyma.02G066200	14	AP2/ERF-ERF	0.001681722	7407	0.394444444	3668	0.010650717	1226	0	0	2.241579561	5888	2.648356445	3637.8	1	1	1	0	1	4
Glyma.02G066200	24	AP2/ERF-ERF	0.002260592	4027	0.45	1424.5	0.025973161	554	0	0	4.281950732	1962	4.760184485	1593.5	1	1	1	0	1	4
Glyma.02G066200	47	AP2/ERF-ERF	0.001683956	7391	0.45	1424.5	0.020478503	812	0	0	4.490875717	1811	4.963038176	2287.7	1	1	1	0	1	4
Glyma.02G066200	49	AP2/ERF-ERF	0.001998953	5330	0.45	1424.5	0.018686194	883	0	0	4.447761109	1842	4.918446255	1895.9	1	1	1	0	1	4
Glyma.02G066200	9	AP2/ERF-ERF	0.001214895	11693	0.394444444	3668	0.009072414	1274	0	0	2.250413712	5844	2.655145466	4495.8	1	1	1	0	1	4
Glyma.02G066200	40	AP2/ERF-ERF	0.001594968	8116	0.394444444	3668	0.019718668	841	0	0	2.240155867	5898	2.655913947	3704.6	1	1	1	0	1	4
Glyma.02G066200	41	AP2/ERF-ERF	0.001630406	7815	0.45	1424.5	0.032394147	346	0	0	4.169007897	2033	4.653032449	2323.7	1	1	1	0	1	4
Glyma.02G066200	36	AP2/ERF-ERF	0.001903401	5850	0.394444444	3668	0.021072979	778	0	0	2.236946668	5917	2.654367492	3242.6	1	1	1	0	1	4
Glyma.02G072800	12	AP2/ERF-ERF	0.001224401	11590	0.241666667	11558.5	0.061303316	26	0	0	2.110664595	6479	2.414858979	5930.7	1	1	1	0	1	4
Glyma.02G072800	18	AP2/ERF-ERF	0.001530684	8687	0.241666667	11558.5	0.06533455	18	0	0	2.108956394	6491	2.417488295	5350.9	1	1	1	0	1	4
Glyma.02G072800	22	AP2/ERF-ERF	0.001469515	9192	0.241666667	11558.5	0.047280347	82	0	0	2.05728074	6583	2.347697269	5483.1	1	1	1	0	1	4
Glyma.02G072800	6	AP2/ERF-ERF	0.001307656	10679	0.241666667	11558.5	0.024246758	634	0	0	2.109563293	6484	2.376784374	5871.1	1	1	1	0	1	4
Glyma.02G080200	29	AP2/ERF-ERF	0.002093064	4816	0.283333333	8422	0.017717466	922	0	0	1.212114029	10309	1.515257892	4893.8	1	1	1	0	1	4
Glyma.02G080200	31	AP2/ERF-ERF	0.001667508	7512	0.45	1424.5	0.040239498	156	0	0	4.81387613	1576	5.305783136	2133.7	1	1	1	0	1	4
Glyma.02G080200	33	AP2/ERF-ERF	0.002109785	4736	0.45	1424.5	0.022205993	732	0	0	4.839133378	1522	5.313449155	1682.9	1	1	1	0	1	4
Glyma.02G080200	3	AP2/ERF-ERF	0.001681866	7403	0.45	1424.5	0.012065666	1171	0	0	4.814465732	1573	5.278213264	2314.3	1	1	1	0	1	4
Glyma.02G080200	6	AP2/ERF-ERF	0.00226291	4021	0.283333333	8422	0.034350608	278	0	0	1.204351322	10403	1.524298173	4624.8	1	1	1	0	1	4
Glyma.02G080200	12	AP2/ERF-ERF	0.001734996	7029	0.283333333	8422	0.012662996	1158	0	0	1.210449889	10326	1.508181214	5387	1	1	1	0	1	4
Glyma.02G080200	15	AP2/ERF-ERF	0.002282	3931	0.45	1424.5	0.011104938	1208	0	0	4.907672886	1333	5.371059824	1579.3	1	1	1	0	1	4
Glyma.02G080200	16	AP2/ERF-ERF	0.002285692	3914	0.45	1424.5	0.007723926	1334	0	0	4.7779697	1625	5.237979318	1659.5	1	1	1	0	1	4
Glyma.02G080200	18	AP2/ERF-ERF	0.001995997	5348	0.283333333	8422	0.02726051	504	0	0	1.201230431	10439	1.513820272	4942.6	1	1	1	0	1	4
Glyma.02G080200	42	AP2/ERF-ERF	0.002673195	2612	0.45	1424.5	0.024918002	607	0	0	4.734918198	1667	5.212509394	1262.1	1	1	1	0	1	4
Glyma.02G082100	14	Trihelix	0.001649318	7661	0.394444444	3668	0.016516741	984	0	0	2.394623922	5286	2.807234425	3519.8	1	1	1	0	1	4
Glyma.02G082100	47	Trihelix	0.002949423	1957	0.45	1424.5	0.0041532	1432	0	0	4.629514999	1745	5.086617622	1311.7	1	1	1	0	1	4
Glyma.02G082100	49	Trihelix	0.002866723	2128	0.45	1424.5	0.011418362	1194	0	0	4.587703489	1762	5.051988574	1301.7	1	1	1	0	1	4
Glyma.02G082100	24	Trihelix	0.003362823	1293	0.45	1424.5	0.04347996	100	0	0	4.427137505	1859	4.923980287	935.3	1	1	1	0	1	4
Glyma.02G082100	40	Trihelix	0.001906238	5831	0.394444444	3668	0.018570601	890	0	0	2.39329127	5293	2.808212554	3136.4	1	1	1	0	1	4
Glyma.02G082100	41	Trihelix	0.002741326	2452	0.45	1424.5	0.022022105	742	0	0	4.317993894	1926	4.792757324	1308.9	1	1	1	0	1	4
Glyma.02G082100	36	Trihelix	0.002019017	5203	0.394444444	3668	0.006317326	1393	0	0	2.39028768	5308	2.793068468	3114.4	1	1	1	0	1	4
Glyma.02G087400	3	AP2/ERF-ERF	0.001647145	7670	0.283333333	8422	0.054517064	44	0	0	2.309792754	5609	2.649290296	4349	1	1	1	0	1	4
Glyma.02G087400	42	AP2/ERF-ERF	0.002521647	3075	0.283333333	8422	0.030484831	396	0	0	2.316813794	5587	2.633153606	3496	1	1	1	0	1	4
Glyma.02G087400	16	AP2/ERF-ERF	0.002370807	3600	0.283333333	8422	0.037395955	215	79.17610923	1	2.321600819	5575	81.82081014	3562.6	1	1	1	1	1	5
Glyma.02G087400	31	AP2/ERF-ERF	0.001649055	7663	0.283333333	8422	0.025464928	578	0	0	2.309879304	5608	2.620326621	4454.2	1	1	1	0	1	4
Glyma.02G087400	33	AP2/ERF-ERF	0.001886291	5952	0.283333333	8422	0.008292306	1305	0	0	2.313749838	5595	2.607261769	4254.8	1	1	1	0	1	4
Glyma.02G094500	29	C2H2	0.001948222	5611	0.45	1424.5	0.012896737	1147	0	0	5.830502942	258	6.295347901	1688.1	1	1	1	0	1	4
Glyma.02G094500	42	C2H2	0.001843681	6258	0.283333333	8422	0.01687875	963	0	0	1.011417143	11389	1.313472908	5406.4	1	1	1	0	1	4
Glyma.02G094500	6	C2H2	0.002282112	3930	0.45	1424.5	0.048448335	73	0.04562499	151	5.809627006	289	6.355982443	1173.5	1	1	1	1	1	5
Glyma.02G094500	9	C2H2	0.001420405	9618	0.283333333	8422	0.031125758	377	0	0	0.858754245	12277	1.174633741	6138.8	1	1	1	0	1	4
Glyma.02G094500	12	C2H2	0.001905064	5842	0.45	1424.5	0.007455645	1347	0	0	5.82984198	260	6.289202689	1774.7	1	1	1	0	1	4
Glyma.02G094500	16	C2H2	0.00187595	6025	0.283333333	8422	0.039126308	182	0	0	1.022334997	11353	1.346670588	5196.4	1	1	1	0	1	4
Glyma.02G094500	18	C2H2	0.002260859	4025	0.45	1424.5	0.012005015	1174	0	0	5.800408255	306	6.264674129	1385.9	1	1	1	0	1	4
Glyma.02G094500	22	C2H2	0.001892249	5920	0.45	1424.5	0.023642694	658	0	0	5.930311594	155	6.405846538	1631.5	1	1	1	0	1	4
Glyma.02G109800	41	NAC	0.002277801	3950	0.352777778	5268.5	0	0	1.006994632	151	1.606457779	7980	2.96850799	3469.9	1	1	0	1	1	4
Glyma.02G109800	47	NAC	0.002409242	3468	0.394444444	3668	0	0	4.461559333	151	2.892157854	4431	7.750570873	2343.6	1	1	0	1	1	4
Glyma.02G132500	8	AP2/ERF-ERF	0.005435576	125	0.394444444	3668	0	0	0.560541551	151	8.556302085	41	9.516723656	797	1	1	0	1	1	4
Glyma.02G185200	2	AP2/ERF-ERF	0.001600578	8075	0.45	1424.5	0	0	11.54737951	1	3.358257634	3433	15.35723772	2586.7	1	1	0	1	1	4
Glyma.02G185200	50	AP2/ERF-ERF	0.001638612	7733	0.45	1424.5	0	0	63.02797454	1	3.367274547	3330	66.8468877	2497.7	1	1	0	1	1	4
Glyma.02G232600	44	WRKY	0.001699745	7275	0.45	1424.5	0	0	0.085924252	201	5.660893082	497	6.198517079	1879.5	1	1	0	1	1	4
Glyma.03G002300	29	WRKY	0.002216982	4217	0.45	1424.5	0	0	0.724226159	51	5.719596479	433	6.89603962	1225.1	1	1	0	1	1	4
Glyma.03G002300	16	WRKY	0.002365337	3620	0.283333333	8422	0	0	26.15511181	201	1.203300711	10415	27.6441112	4531.6	1	1	0	1	1	4
Glyma.03G143600	41	GARP-G2-like	0.002483437	3194	0.394444444	3668	0	0	0.272505042	201	2.197486116	6138	2.866919039	2640.2	1	1	0	1	1	4
Glyma.03G143600	47	GARP-G2-like	0.002646211	2678	0.394444444	3668	0	0	0.589138209	201	2.488568884	5063	3.474797748	2322	1	1	0	1	1	4
Glyma.03G177300	15	MYB-related	0.002674525	2606	0.45	1424.5	0	0	27.00956379	201	5.080747632	898	32.54298595	1025.9	1	1	0	1	1	4
Glyma.03G221700	30	MYB	0.005512516	117	0.394444444	3668	0	0	2.946212696	151	4.443619304	1843	7.78978896	1155.8	1	1	0	1	1	4
Glyma.04G036700	43	MYB	0.005168806	161	0.45	1424.5	0	0	0.192379901	151	5.154325807	821	5.801874514	511.5	1	1	0	1	1	4
Glyma.04G057700	5	AP2/ERF-ERF	0.001893096	5914	0.45	1424.5	0	0	0.093409427	101	5.88632128	187	6.431623803	1525.3	1	1	0	1	1	4
Glyma.04G057700	10	AP2/ERF-ERF	0.002128202	4636	0.45	1424.5	0	0	0.196078599	1	5.883400091	196	6.531606892	1251.5	1	1	0	1	1	4
Glyma.04G057700	44	AP2/ERF-ERF	0.001897976	5881	0.45	1424.5	0	0	0.879318595	101	5.879207735	200	7.210424306	1521.3	1	1	0	1	1	4
Glyma.04G071400	35	Tify	0.001898847	5879	0.352777778	5268.5	0	0	0.084800109	151	2.457843193	5138	2.897319927	3287.3	1	1	0	1	1	4
Glyma.04G217400	40	AP2/ERF-ERF	0.001549395	8502	0.45	1424.5	0	0	0.040455255	201	3.361731866	3391	3.853736516	2703.7	1	1	0	1	1	4
Glyma.04G242100	16	GRAS	0.00226767	3997	0.283333333	8422	0	0	20.61669318	101	1.215728789	10271	22.11802297	4558.2	1	1	0	1	1	4
Glyma.04G242100	29	GRAS	0.002130371	4625	0.45	1424.5	0	0	0.079030181	151	5.754065545	399	6.285226096	1319.9	1	1	0	1	1	4
Glyma.04G242100	42	GRAS	0.002510772	3115	0.283333333	8422	0	0	-0.45838514	101	1.206562174	10373	1.03402114	4402.2	1	1	0	1	1	4
Glyma.05G004400	40	LOB	0.001506402	8872	0.45	1424.5	0	0	0.032122939	51	3.543177207	2604	4.026806548	2590.3	1	1	0	1	1	4
Glyma.05G070200	2	GARP-ARR-B	0.001627099	7843	0.45	1424.5	0	0	2.322900135	101	3.336830036	3638	6.11135727	2601.3	1	1	0	1	1	4
Glyma.05G070200	11	GARP-ARR-B	0.001768894	6761	0.394444444	3668	0	0	0.557773654	151	2.158856764	6314	3.112843756	3378.8	1	1	0	1	1	4
Glyma.05G072600	24	MYB	0.003545182	1062	0.45	1424.5	0	0	-3.879883215	1	4.372444965	1898	0.946106932	877.1	1	1	0	1	1	4
Glyma.05G110600	30	bHLH	0.005049224	194	0.394444444	3668	0	0	1.364336658	201	4.343856332	1911	6.107686659	1194.8	1	1	0	1	1	4
Glyma.05G160800	47	WRKY	0.002789622	2325	0.338888889	6120	0	0	1.627926329	101	2.05917576	6576	4.028780599	3024.4	1	1	0	1	1	4
Glyma.05G160800	41	WRKY	0.00262935	2738	0.338888889	6120	0	0	0.363046129	101	1.927176032	7001	2.6317404	3192	1	1	0	1	1	4
Glyma.05G186700	28	AP2/ERF-ERF	0.001398647	9822	0.45	1424.5	0	0	0.043969113	1	3.406287503	3083	3.901655263	2866.1	1	1	0	1	1	4
Glyma.05G227200	41	MADS-M-type	0.002215796	4220	0.45	1424.5	0	0	0.459319021	51	4.455703237	1835	5.367238053	1506.1	1	1	0	1	1	4
Glyma.05G227200	47	MADS-M-type	0.002357591	3656	0.45	1424.5	0	0	2.402286805	1	4.758217018	1644	7.612861415	1345.1	1	1	0	1	1	4
Glyma.05G227200	49	MADS-M-type	0.002426061	3406	0.45	1424.5	0	0	0.686812994	51	4.717546329	1685	5.856785384	1313.3	1	1	0	1	1	4
Glyma.05G234600	34	MYB	0.001240097	11421	0.45	1424.5	0	0	5.03597472	51	3.359770335	3411	8.846985151	3261.5	1	1	0	1	1	4
Glyma.05G234600	32	MYB	0.001285953	10916	0.45	1424.5	0	0	8.556757617	1	3.345473613	3566	12.35351718	3181.5	1	1	0	1	1	4
Glyma.06G045400	23	C2H2	0.002038294	5093	0.45	1424.5	0	0	0.269510332	1	3.647660123	2429	4.369208749	1789.5	1	1	0	1	1	4
Glyma.06G058400	20	AP2/ERF-ERF	0.00171346	7173	0.45	1424.5	0	0	3.627494451	51	5.63034142	533	9.709549331	1836.3	1	1	0	1	1	4
Glyma.06G058400	4	AP2/ERF-ERF	0.001514721	8807	0.45	1424.5	0	0	1.947651546	101	5.648139714	517	8.04730598	2169.9	1	1	0	1	1	4
Glyma.06G058400	44	AP2/ERF-ERF	0.001730019	7059	0.45	1424.5	0	0	0.04329278	151	5.64268268	524	6.137705479	1831.7	1	1	0	1	1	4
Glyma.06G081300	24	NA	0.003362823	1292	0.45	1424.5	0	0	0.085993119	201	4.427137505	1860	4.966493447	955.5	1	1	0	1	1	4
Glyma.06G081300	49	NA	0.002866723	2127	0.45	1424.5	0	0	0.558415254	151	4.587703489	1763	5.598985466	1093.1	1	1	0	1	1	4
Glyma.06G083400	46	CPP	0.004566535	314	0.338888889	6120	0	0	-22.75206356	101	1.963554811	6928	-20.44505333	2692.6	1	1	0	1	1	4
Glyma.06G092000	46	bHLH	0.004300249	439	0.45	1424.5	0	0	2.932722241	1	4.73898944	1664	8.12601193	705.7	1	1	0	1	1	4
Glyma.06G125600	1	WRKY	0.003127655	1648	0.45	1424.5	0	0	0.197857582	1	5.443952622	716	6.094937858	757.9	1	1	0	1	1	4
Glyma.06G125600	21	WRKY	0.003092535	1706	0.45	1424.5	0	0	3.201509595	51	5.451347762	711	9.105949892	778.5	1	1	0	1	1	4
Glyma.06G125600	25	WRKY	0.003037595	1788	0.45	1424.5	0	0	0.044282197	151	5.436701937	724	5.934021729	817.5	1	1	0	1	1	4
Glyma.06G142000	46	WRKY	0.004448715	368	0.45	1424.5	0	0	0.834010533	51	4.719598297	1682	6.008057545	705.1	1	1	0	1	1	4
Glyma.06G142100	7	WRKY	0.005745933	101	0.45	1424.5	0	0	-0.815995985	101	7.806735203	47	7.44648515	334.7	1	1	0	1	1	4
Glyma.06G148400	6	AP2/ERF-ERF	0.002648595	2665	0.45	1424.5	0	0	0.055448604	1	5.688429722	473	6.196526921	912.7	1	1	0	1	1	4
Glyma.06G148400	16	AP2/ERF-ERF	0.002479729	3213	0.283333333	8422	0	0	-7.78374368	51	1.199101419	10468	-6.298829199	4430.8	1	1	0	1	1	4
Glyma.06G148400	18	AP2/ERF-ERF	0.002488661	3183	0.45	1424.5	0	0	-0.053622561	1	5.679014234	481	6.077880334	1017.9	1	1	0	1	1	4
Glyma.06G148400	42	AP2/ERF-ERF	0.002702635	2549	0.283333333	8422	0	0	0.260541411	151	1.189806709	10593	1.736384088	4343	1	1	0	1	1	4
Glyma.06G160500	6	MYB	0.00278681	2330	0.45	1424.5	0	0	0.180375451	101	5.815848218	283	6.449010479	827.7	1	1	0	1	1	4
Glyma.06G178900	8	LOB	0.004422533	377	0.45	1424.5	0	0	22.97627664	201	9.27293334	27	32.70363251	405.9	1	1	0	1	1	4
Glyma.06G300200	1	MYB	0.003092698	1705	0.45	1424.5	0	0	0.118023927	51	5.400867452	752	5.971984077	786.5	1	1	0	1	1	4
Glyma.06G300200	25	MYB	0.003174871	1566	0.45	1424.5	0	0	0.266329634	1	5.393558846	760	6.113063352	750.3	1	1	0	1	1	4
Glyma.07G016500	50	HB-HD-ZIP	0.001975587	5445	0.45	1424.5	0	0	1.085968622	201	3.475197976	2973	5.013142185	2008.7	1	1	0	1	1	4
Glyma.07G025800	7	AP2/ERF-ERF	0.005899173	93	0.45	1424.5	0	0	-89.3729307	1	7.823012453	46	-81.09401908	312.9	1	1	0	1	1	4
Glyma.07G055200	23	bHLH	0.001824095	6383	0.45	1424.5	0	0	-0.473376318	151	3.636391911	2441	3.614839689	2079.9	1	1	0	1	1	4
Glyma.07G092700	24	bHLH	0.003471311	1145	0.45	1424.5	0	0	-0.205195616	101	4.403487103	1871	4.651762798	908.3	1	1	0	1	1	4
Glyma.07G158200	36	C2H2	0.001948003	5614	0.394444444	3668	0	0	0.064629225	201	2.529408804	4972	2.990430476	2891	1	1	0	1	1	4
Glyma.07G181600	29	MADS-MIKC	0.00187536	6031	0.283333333	8422	0	0	0.000237584	201	1.226980482	10188	1.512426759	4968.4	1	1	0	1	1	4
Glyma.07G181600	33	MADS-MIKC	0.001896766	5890	0.45	1424.5	0	0	1.731715524	201	4.895152081	1371	7.078764371	1777.3	1	1	0	1	1	4
Glyma.07G266500	38	GRAS	0.002787485	2327	0.338888889	6120	0	0	0.394008478	51	1.796959324	7374	2.532644176	3174.4	1	1	0	1	1	4
Glyma.08G068200	15	MADS-MIKC	0.002811099	2266	0.45	1424.5	0	0	-1.467049594	101	5.005551175	1055	3.99131268	969.3	1	1	0	1	1	4
Glyma.08G115300	42	bZIP	0.00287457	2110	0.45	1424.5	0	0	0.095079303	1	4.759139654	1643	5.307093527	1035.7	1	1	0	1	1	4
Glyma.08G118200	14	WRKY	0.001498223	8947	0.45	1424.5	0	0	0.041160874	1	3.357464861	3440	3.850123959	2762.5	1	1	0	1	1	4
Glyma.08G135200	37	CAMTA	0.001922883	5758	0.45	1424.5	0	0	1.229519936	101	5.314418013	793	6.995860831	1615.3	1	1	0	1	1	4
Glyma.08G145300	12	AP2/ERF-ERF	0.001724098	7091	0.283333333	8422	0	0	0.093297035	1	1.233139903	10147	1.61149437	5132.2	1	1	0	1	1	4
Glyma.08G145300	16	AP2/ERF-ERF	0.001954973	5563	0.45	1424.5	0	0	-1.27493425	151	4.878651025	1423	4.055671748	1712.3	1	1	0	1	1	4
Glyma.08G145300	22	AP2/ERF-ERF	0.001671293	7480	0.283333333	8422	0	0	0.029076762	51	1.042962989	11291	1.357044378	5448.8	1	1	0	1	1	4
Glyma.08G145300	29	AP2/ERF-ERF	0.001851077	6209	0.283333333	8422	0	0	0.081016274	1	1.234773463	10127	1.600974148	4951.8	1	1	0	1	1	4
Glyma.08G145300	33	AP2/ERF-ERF	0.001652133	7627	0.45	1424.5	0	0	0.044997828	101	4.938567932	1250	5.435217892	2080.5	1	1	0	1	1	4
Glyma.08G148800	39	HB-HD-ZIP	0.001291717	10863	0.45	1424.5	0	0	8.435495206	1	3.389732422	3141	12.27651934	3085.9	1	1	0	1	1	4
Glyma.08G215500	13	bHLH	0.002203454	4278	0.45	1424.5	0	0	4.384784289	1	5.146126765	828	9.983114507	1306.3	1	1	0	1	1	4
Glyma.08G250600	6	MYB	0.00309973	1688	0.283333333	8422	0	0	1.148804264	201	2.793901507	4554	4.229138835	2973	1	1	0	1	1	4
Glyma.08G325900	19	GRAS	0.001667538	7511	0.45	1424.5	0	0	4.748503031	51	5.150198525	823	10.35036909	1961.9	1	1	0	1	1	4
Glyma.09G071600	1	Tify	0.003054444	1761	0.45	1424.5	0	0	0.034130249	101	5.417822238	739	5.90500693	805.1	1	1	0	1	1	4
Glyma.09G071600	21	Tify	0.003209118	1498	0.45	1424.5	0	0	1.879595825	1	5.425252997	730	7.75805794	730.7	1	1	0	1	1	4
Glyma.09G071600	25	Tify	0.003079402	1727	0.45	1424.5	0	0	0.012251751	101	5.410536536	745	5.875867688	799.5	1	1	0	1	1	4
Glyma.09G093600	49	PLATZ	0.002736358	2468	0.45	1424.5	0	0	-0.276738005	101	4.601636093	1757	4.777634446	1150.1	1	1	0	1	1	4
Glyma.09G102900	9	C3H	0.001313123	10615	0.45	1424.5	0	0	0.193673066	201	3.382089085	3190	4.027075274	3086.1	1	1	0	1	1	4
Glyma.09G233800	43	AP2/ERF-ERF	0.007459594	24	0.394444444	3668	0	0	1.719847012	1	3.746517378	2310	5.868268428	1200.6	1	1	0	1	1	4
Glyma.09G241800	38	HB-HD-ZIP	0.002590038	2861	0.45	1424.5	0	0	1.781939129	101	5.397649925	757	7.632179092	1028.7	1	1	0	1	1	4
Glyma.10G042800	11	bHLH	0.002017884	5206	0.45	1424.5	0	0	35.8778635	101	3.951665206	2151	40.28154659	1776.5	1	1	0	1	1	4
Glyma.10G042800	48	bHLH	0.002449169	3318	0.45	1424.5	0	0	31.88022938	201	4.210044723	2012	36.54272327	1391.1	1	1	0	1	1	4
Glyma.10G066100	26	HSF	0.001456815	9312	0.45	1424.5	0	0	0.021166374	201	4.962553685	1192	5.435176874	2425.9	1	1	0	1	1	4
Glyma.10G082800	7	NF-YA	0.005940341	91	0.394444444	3668	0	0	11.38353984	201	6.241435262	94	18.02535989	810.8	1	1	0	1	1	4
Glyma.10G160000	9	GeBP	0.001329505	10441	0.45	1424.5	0	0	1.244627903	101	3.579229981	2508	5.275187389	2894.9	1	1	0	1	1	4
Glyma.10G160000	28	GeBP	0.001337656	10366	0.45	1424.5	0	0	1.720246791	151	3.589423606	2499	5.761008053	2888.1	1	1	0	1	1	4
Glyma.10G206500	40	MYB	0.001494413	8978	0.283333333	8422	0	0	6.915063085	151	0.805443686	12624	8.005334518	6035	1	1	0	1	1	4
Glyma.10G210500	35	C2C2-GATA	0.001676792	7449	0.45	1424.5	0	0	-0.01178737	51	4.886559456	1398	5.326448878	2064.5	1	1	0	1	1	4
Glyma.10G241400	9	bHLH	0.001259695	11200	0.45	1424.5	0	0	0.162826055	1	3.377765217	3227	3.991850967	3170.5	1	1	0	1	1	4
Glyma.10G295200	7	C2H2	0.005936233	92	0.45	1424.5	0	0	20.03538209	51	7.756949616	50	28.24826794	323.5	1	1	0	1	1	4
Glyma.11G038600	21	Tify	0.003509301	1102	0.45	1424.5	0	0	0.284124965	101	5.406663223	748	6.144297489	675.1	1	1	0	1	1	4
Glyma.11G038600	30	Tify	0.004613608	300	0.394444444	3668	0	0	0.408081953	51	4.380057267	1892	5.187197272	1182.2	1	1	0	1	1	4
Glyma.11G041300	48	GARP-ARR-B	0.003160284	1592	0.45	1424.5	0	0	4.19008905	51	4.332099323	1920	8.975348657	997.5	1	1	0	1	1	4
Glyma.11G053100	43	WRKY	0.006192693	76	0.45	1424.5	0	0	2.756270544	101	5.12853429	841	8.340997527	488.5	1	1	0	1	1	4
Glyma.11G064800	39	HB-other	0.001327768	10464	0.45	1424.5	0	0	-13.15880411	101	3.378154887	3223	-9.329321455	3042.5	1	1	0	1	1	4
Glyma.11G111700	13	C2C2-GATA	0.002205231	4271	0.338888889	6120	0	0	-0.125010773	151	1.59518146	8039	1.811264806	3716.2	1	1	0	1	1	4
Glyma.11G196300	46	HB-BELL	0.004469802	357	0.45	1424.5	0	0	11.79329656	151	4.749633282	1657	16.99739964	717.9	1	1	0	1	1	4
Glyma.11G214300	43	C2H2	0.005132422	172	0.45	1424.5	0	0	18.97214089	201	5.164795028	811	24.59206834	521.7	1	1	0	1	1	4
Glyma.12G022700	32	NAC	0.001333029	10404	0.45	1424.5	0	0	0.443314066	101	3.326566372	3686	4.221213466	3123.1	1	1	0	1	1	4
Glyma.12G062000	10	GRAS	0.002227981	4155	0.45	1424.5	0	0	0.74379966	201	5.867188474	218	7.063216116	1199.7	1	1	0	1	1	4
Glyma.12G091200	7	NAC	0.005969383	88	0.338888889	6120	0	0	-17.35779149	151	4.707743951	1694	-12.30518927	1610.6	1	1	0	1	1	4
Glyma.12G094800	11	HB-BELL	0.001862533	6122	0.394444444	3668	0	0	6.547373567	51	2.1600476	6307	9.103728144	3229.6	1	1	0	1	1	4
Glyma.12G104800	5	MYB	0.001990195	5372	0.45	1424.5	0	0	0.055887626	51	5.598596218	551	6.106474038	1479.7	1	1	0	1	1	4
Glyma.12G104800	10	MYB	0.002133594	4606	0.45	1424.5	0	0	0.120818498	51	5.595524822	559	6.168476914	1328.1	1	1	0	1	1	4
Glyma.12G104800	20	MYB	0.002010268	5249	0.45	1424.5	0	0	4.38549229	1	5.578661279	577	10.41616384	1450.3	1	1	0	1	1	4
Glyma.12G104800	44	MYB	0.002074835	4899	0.45	1424.5	0	0	2.176921083	1	5.591116614	564	8.220112532	1377.7	1	1	0	1	1	4
Glyma.12G121000	14	bZIP	0.001298427	10777	0.45	1424.5	0	0	0.014580016	201	3.364905418	3355	3.830783861	3151.5	1	1	0	1	1	4
Glyma.12G188800	17	HB-BELL	0.003314771	1353	0.45	1424.5	0	0	0.079743027	101	4.686912005	1704	5.219969803	916.5	1	1	0	1	1	4
Glyma.13G112000	5	Tify	0.001793374	6597	0.45	1424.5	0	0	0.003597335	151	5.607004465	543	6.062395174	1743.1	1	1	0	1	1	4
Glyma.13G112000	37	Tify	0.001702315	7250	0.283333333	8422	0	0	0.0807928	201	1.211770822	10314	1.57759927	5237.4	1	1	0	1	1	4
Glyma.13G117600	20	WRKY	0.002008972	5258	0.45	1424.5	0	0	9.164049197	151	5.547878037	614	15.16393621	1489.5	1	1	0	1	1	4
Glyma.13G117600	37	WRKY	0.001878442	6008	0.283333333	8422	0	0	0.528603664	151	1.205720492	10383	2.019535932	4992.8	1	1	0	1	1	4
Glyma.13G133100	48	C2H2	0.002780357	2348	0.45	1424.5	0	0	-0.017724523	101	4.464652272	1829	4.899708106	1140.5	1	1	0	1	1	4
Glyma.13G141900	27	MYB	0.00149553	8967	0.45	1424.5	0	0	0.794795598	1	3.424454533	3062	4.670745662	2690.9	1	1	0	1	1	4
Glyma.13G151200	2	HSF	0.001717502	7146	0.45	1424.5	0	0	0.027009453	201	3.343718181	3581	3.822445136	2470.5	1	1	0	1	1	4
Glyma.13G151200	50	HSF	0.001874034	6044	0.45	1424.5	0	0	1.959789095	51	3.352774197	3493	5.764437326	2202.5	1	1	0	1	1	4
Glyma.13G219100	8	Tify	0.003794405	820	0.45	1424.5	0	0	0.429647208	1	9.672360372	5	10.55580198	450.1	1	1	0	1	1	4
Glyma.13G291400	36	bHLH	0.001769643	6755	0.45	1424.5	0	0	0.042549199	1	3.535042173	2651	4.029361015	2166.3	1	1	0	1	1	4
Glyma.13G312900	35	HB-BELL	0.001707339	7217	0.45	1424.5	0	0	0.379220328	101	4.877960778	1425	5.708888445	2033.5	1	1	0	1	1	4
Glyma.13G315300	32	NAC	0.001344592	10302	0.45	1424.5	0	0	2.586347603	51	3.339987008	3617	6.377679204	3078.9	1	1	0	1	1	4
Glyma.13G341700	22	bHLH	0.001609372	7996	0.283333333	8422	0	0	0.693346842	201	0.85556049	12308	1.833850038	5785.4	1	1	0	1	1	4
Glyma.13G341700	27	bHLH	0.001546181	8541	0.45	1424.5	0	0	0.014444791	101	3.419870128	3065	3.885861101	2626.3	1	1	0	1	1	4
Glyma.14G001600	10	RWP-RK	0.002443143	3346	0.283333333	8422	0	0	1.906975313	101	2.13914053	6394	4.331892319	3652.6	1	1	0	1	1	4
Glyma.14G016300	23	C3H	0.00149486	8971	0.45	1424.5	0	0	0.062770213	51	3.685041089	2385	4.199306163	2566.3	1	1	0	1	1	4
Glyma.14G016300	34	C3H	0.001274662	11022	0.45	1424.5	0	0	0.369039472	101	3.546773209	2587	4.367087344	3026.9	1	1	0	1	1	4
Glyma.14G095900	17	C2H2	0.003358807	1299	0.338888889	6120	0	0	3.009888026	51	1.976342548	6874	5.32847827	2868.8	1	1	0	1	1	4
Glyma.14G095900	38	C2H2	0.003041704	1780	0.394444444	3668	0	0	1.775097685	151	3.602357121	2486	5.774940954	1617	1	1	0	1	1	4
Glyma.15G061400	8	bHLH	0.004036309	606	0.45	1424.5	0	0	16.71389841	101	9.4904225	18	26.65835722	429.9	1	1	0	1	1	4
Glyma.15G116300	23	GRAS	0.001667912	7505	0.45	1424.5	0	0	0.085269624	101	3.666606869	2404	4.203544405	2286.9	1	1	0	1	1	4
Glyma.16G017100	46	B3	0.004984422	213	0.45	1424.5	0	0	0.433265188	201	4.719250685	1683	5.607500295	704.3	1	1	0	1	1	4
Glyma.16G155300	13	C2C2-GATA	0.002399641	3501	0.394444444	3668	0	0	0.059228438	51	3.578997951	2510	4.035070474	1946	1	1	0	1	1	4
Glyma.16G176700	18	WRKY	0.002178545	4398	0.45	1424.5	0	0	-3.577698547	151	6.180542092	103	3.055022091	1215.3	1	1	0	1	1	4
Glyma.16G201400	15	bHLH	0.003167625	1578	0.45	1424.5	0	0	47.90046671	1	5.096029635	881	53.44966397	776.9	1	1	0	1	1	4
Glyma.17G047700	10	Tify	0.002636595	2715	0.45	1424.5	0	0	0.017486486	151	5.596593997	555	6.066717078	969.1	1	1	0	1	1	4
Glyma.17G127500	17	GRAS	0.002933404	1989	0.394444444	3668	0	0	0.155547868	201	2.90398564	4407	3.456911356	2053	1	1	0	1	1	4
Glyma.17G127500	38	GRAS	0.002697392	2563	0.338888889	6120	0	0	14.15728595	1	1.829805181	7242	16.32867741	3185.2	1	1	0	1	1	4
Glyma.17G157600	42	HB-HD-ZIP	0.003038547	1786	0.45	1424.5	0	0	0.62904827	51	4.752147279	1651	5.834234096	982.5	1	1	0	1	1	4
Glyma.17G232700	49	GRF	0.002699712	2555	0.394444444	3668	0	0	0.416429565	201	3.169054002	3956	3.982627723	2076	1	1	0	1	1	4
Glyma.18G052100	15	B3	0.003389698	1264	0.45	1424.5	0	0	13.12847005	51	5.095651378	883	18.67751112	724.5	1	1	0	1	1	4
Glyma.18G277100	36	bZIP	0.001704424	7233	0.45	1424.5	0	0	0.057255952	51	3.342700749	3590	3.851661125	2459.7	1	1	0	1	1	4
Glyma.19G146600	14	GARP-G2-like	0.001467754	9213	0.45	1424.5	0	0	0.084948709	51	3.355544156	3460	3.891960619	2829.7	1	1	0	1	1	4
Glyma.19G146600	40	GARP-G2-like	0.001517043	8785	0.45	1424.5	0	0	1.747846348	1	3.354410007	3472	5.553773398	2736.5	1	1	0	1	1	4
Glyma.19G174200	50	C2H2	0.001789012	6626	0.45	1424.5	0	0	0.362299647	101	3.351851734	3504	4.165940394	2331.1	1	1	0	1	1	4
Glyma.19G192300	17	Trihelix	0.003418976	1224	0.45	1424.5	0	0	0.739995251	1	4.709336637	1692	5.902750864	868.3	1	1	0	1	1	4
Glyma.19G197800	24	OFP	0.003387563	1268	0.45	1424.5	0	0	1.75319756	51	4.410973998	1866	6.617559121	921.9	1	1	0	1	1	4
Glyma.19G218800	30	MYB	0.005423485	127	0.45	1424.5	0	0	10.80277744	101	7.400910619	60	18.65911154	342.5	1	1	0	1	1	4
Glyma.19G252600	3	bZIP	0.0015057	8879	0.45	1424.5	0	0	2.618660172	101	4.899723634	1358	7.969889506	2352.5	1	1	0	1	1	4
Glyma.19G252600	31	bZIP	0.001463908	9250	0.45	1424.5	0	0	3.282163113	151	4.899144293	1362	8.632771314	2437.5	1	1	0	1	1	4
Glyma.20G108600	48	GARP-G2-like	0.002675904	2601	0.45	1424.5	0	0	25.65327036	1	4.220818405	2009	30.32676467	1207.1	1	1	0	1	1	4
Glyma.20G152900	6	bHLH	0.002467328	3256	0.45	1424.5	0	0	0.10377765	51	5.716554139	439	6.272799116	1034.1	1	1	0	1	1	4
Glyma.20G152900	29	bHLH	0.002147741	4527	0.45	1424.5	0	0	0.178174592	101	5.737768716	412	6.368091049	1292.9	1	1	0	1	1	4
Glyma.20G152900	42	bHLH	0.00244241	3348	0.283333333	8422	0	0	0.347659501	201	1.199125191	10466	1.832560435	4487.4	1	1	0	1	1	4
Glyma.20G160200	49	RWP-RK	0.002500361	3140	0.45	1424.5	0	0	2.060302856	1	4.695356174	1702	7.208159391	1253.5	1	1	0	1	1	4
Glyma.20G203500	21	AP2/ERF-ERF	0.002787232	2328	0.45	1424.5	0	0	0.245754817	201	5.545038155	619	6.243580205	914.5	1	1	0	1	1	4
Glyma.U038900	41	MYB	0.002178387	4399	0.394444444	3668	0	0	4.056919062	1	2.218427678	6047	6.671969572	2823	1	1	0	1	1	4
Glyma.U038900	47	MYB	0.002282728	3927	0.394444444	3668	0	0	-4.39308947	51	2.507080219	5024	-1.489282078	2534	1	1	0	1	1	4
