# Supplementary material for: Comparative transcriptomic analysis of the nodulation-competent zone and inference of transcription regulatory network in silicon applied Glycine max [L.]-Merr. Roots
Source: Plant Cell Rep. 2024 Jun 12;43(7):169. doi: 10.1007/s00299-024-03250-7 (PMC11169057; doi:10.1007/s00299-024-03250-7)
Supplement: Supplementary file 5 — Supplementary file5 (XLSX 1048 KB) [file 299_2024_3250_MOESM5_ESM.xlsx]

## Sheet: 선발결과_3903_TF_genes+FPKM
															3반복의 평균 FPKM 계산			heatmap 작성용 유전자 이름 정리
	3903			3903		Reference Information	BLASTP	FPKM normalization
No.	Gene ID	TF family		Gene ID (2)		Reference ID	Description	1_NO	2_NO	12_NO_mx	3	4	34_mx		1_NO+2_NO+12_NO_mx	3+4+34_mx		GeneID+TF family
1	Glyma.01G000600.1.p	FAR1	TF	Glyma.01G000600		Glyma.01G000600	hypothetical protein GLYMA_01G000600 [Glycine max]	1.80381	1.79713	2.24684	1.76319	2.44285	2.45136		1.94926	2.21914		Glyma.01G000600_FAR1
2	Glyma.01G002100.1.p	B3-ARF	TF	Glyma.01G002100		Glyma.01G002100	PREDICTED: auxin response factor 19-like isoform X1 [Glycine max] &gt;gi|947126291|gb|KRH74145.1| hypothetical protein GLYMA_01G002100 [Glycine max]	4.89118	2.90893	3.8047	2.12888	3.79151	3.31183		3.86827	3.07741		Glyma.01G002100_B3-ARF
3	Glyma.01G003000.1.p	MYB-related	TF	Glyma.01G003000		Glyma.01G003000	MYB transcription factor MYB128 [Glycine max] &gt;gi|947126301|gb|KRH74155.1| hypothetical protein GLYMA_01G003000 [Glycine max]	25.3351	22.2839	19.7452	6.43144	4.68185	5.71348		22.4547	5.60892		Glyma.01G003000_MYB-related
4	Glyma.01G004900.1.p	MYB	TF	Glyma.01G004900		Glyma.01G004900	transcription factor MYBJ6 [Glycine max] &gt;gi|114384141|gb|ABI73972.1| transcription factor MYBJ6 [Glycine max] &gt;gi|734404246|gb|KHN32897.1| Transcription factor RAX3 [Glycine soja] &gt;gi|947126332|gb|KRH74186.1| hypothetical protein GLYMA_01G004900 [Glycine max]	0.673194	0.0400369	0.0770085	0	0	0.0336814		0.263413	0.0112271		Glyma.01G004900_MYB
5	Glyma.01G005000.1.p	C3H	TF	Glyma.01G005000		Glyma.01G005000	PREDICTED: zinc finger CCCH domain-containing protein 20 [Glycine max] &gt;gi|947126333|gb|KRH74187.1| hypothetical protein GLYMA_01G005000 [Glycine max]	19.3046	10.7027	18.5273	29.3173	11.3306	21.0196		16.1782	20.5558		Glyma.01G005000_C3H
6	Glyma.01G005500.1.p	NAC	TF	Glyma.01G005500		Glyma.01G005500	PREDICTED: protein BEARSKIN2-like isoform X1 [Glycine max] &gt;gi|571433514|ref|XP_006572927.1| PREDICTED: protein BEARSKIN2-like isoform X1 [Glycine max] &gt;gi|571433516|ref|XP_006572928.1| PREDICTED: protein BEARSKIN2-like isoform X1 [Glycine max] &gt;gi|955301495|ref|XP_014619824.1| PREDICTED: protein BEARSKIN2-like isoform X1 [Glycine max] &gt;gi|947126344|gb|KRH74198.1| hypothetical protein…	2.26632	1.52756	1.53822	1.01071	1.05492	1.57233		1.77737	1.21265		Glyma.01G005500_NAC
7	Glyma.01G009600.1.p	GARP-G2-like	TF	Glyma.01G009600		Glyma.01G009600	PREDICTED: myb family transcription factor APL-like isoform X1 [Glycine max] &gt;gi|734419892|gb|KHN40398.1| Myb family transcription factor APL [Glycine soja] &gt;gi|947126426|gb|KRH74280.1| hypothetical protein GLYMA_01G009600 [Glycine max]	3.39334	2.39484	2.43255	0.727561	2.0381	1.24503		2.74024	1.3369		Glyma.01G009600_GARP-G2-like
8	Glyma.01G013600.1.p	bZIP	TF	Glyma.01G013600		Glyma.01G013600	PREDICTED: transcription factor HBP-1a isoform X1 [Glycine max] &gt;gi|947126477|gb|KRH74331.1| hypothetical protein GLYMA_01G013600 [Glycine max]	5.50843	6.1673	6.10013	7.30344	7.46516	7.15854		5.92529	7.30905		Glyma.01G013600_bZIP
9	Glyma.01G014600.1.p	HB-HD-ZIP	TF	Glyma.01G014600		Glyma.01G014600	Homeobox-leucine zipper protein ROC3 [Glycine soja]	0.0449723	0	0.0360115	0.0269989	0.129991	0.0105003		0.0269946	0.0558302		Glyma.01G014600_HB-HD-ZIP
10	Glyma.01G014800.1.p	GARP-G2-like	TF	Glyma.01G014800		Glyma.01G014800	Putative transcription factor KAN2 [Glycine soja]	0.396954	0.247885	0.794651	0.625562	1.40815	1.62194		0.47983	1.21855		Glyma.01G014800_GARP-G2-like
11	Glyma.01G015900.1.p	HSF	TF	Glyma.01G015900		Glyma.01G015900	heat stress transcription factor Hsf-02 [Glycine max] &gt;gi|955301645|ref|XP_014622410.1| PREDICTED: heat shock factor protein HSF8-like [Glycine max] &gt;gi|955301647|ref|XP_014622423.1| PREDICTED: heat shock factor protein HSF8-like [Glycine max] &gt;gi|947126533|gb|KRH74387.1| hypothetical protein GLYMA_01G015900 [Glycine max]	7.30619	6.38587	5.85042	8.06056	9.40828	8.97595		6.51416	8.81493		Glyma.01G015900_HSF
12	Glyma.01G016600.1.p	MYB	TF	Glyma.01G016600		Glyma.01G016600	PREDICTED: transcription factor MYB39 isoform X1 [Glycine max] &gt;gi|947126542|gb|KRH74396.1| hypothetical protein GLYMA_01G016600 [Glycine max]	3.65291	4.34078	4.11781	2.9382	1.28605	2.18606		4.03716	2.13677		Glyma.01G016600_MYB
13	Glyma.01G017700.1.p	PLATZ	TF	Glyma.01G017700		Glyma.01G017700	uncharacterized protein LOC100797900 [Glycine max] &gt;gi|669251736|gb|AII19314.1| PLATZ1 [Glycine max] &gt;gi|734324057|gb|KHN04876.1| hypothetical protein glysoja_024237 [Glycine soja] &gt;gi|947126554|gb|KRH74408.1| hypothetical protein GLYMA_01G017700 [Glycine max]	33.7029	38.4262	38.472	74.0141	64.6367	71.2525		36.867	69.9678		Glyma.01G017700_PLATZ
14	Glyma.01G018400.1.p	bHLH	TF	Glyma.01G018400		Glyma.01G018400	hypothetical protein GLYMA_01G018400 [Glycine max]	164.838	128.23	167.299	71.1244	53.841	68.4002		153.456	64.4552		Glyma.01G018400_bHLH
15	Glyma.01G019700.1.p	bHLH	TF	Glyma.01G019700		Glyma.01G019700	PREDICTED: transcription factor bHLH93-like isoform X1 [Glycine max] &gt;gi|918463553|gb|ALA09121.1| bHLH transcription factor, partial [Glycine max] &gt;gi|947126584|gb|KRH74438.1| hypothetical protein GLYMA_01G019700 [Glycine max]	4.52794	2.30393	3.07181	1.9538	8.08079	5.68246		3.30123	5.23902		Glyma.01G019700_bHLH
16	Glyma.01G020500.1.p	MADS-MIKC	TF	Glyma.01G020500		Glyma.01G020500	PREDICTED: MADS-box transcription factor 23-like [Glycine max] &gt;gi|947126597|gb|KRH74451.1| hypothetical protein GLYMA_01G020500 [Glycine max]	2.56243	2.95413	1.80383	2.23144	1.42065	1.06508		2.44013	1.57239		Glyma.01G020500_MADS-MIKC
17	Glyma.01G021100.1.p	C2C2-Dof	TF	Glyma.01G021100		Glyma.01G021100	PREDICTED: dof zinc finger protein DOF5.7-like [Glycine max] &gt;gi|734324088|gb|KHN04907.1| Dof zinc finger protein DOF5.7 [Glycine soja] &gt;gi|947126604|gb|KRH74458.1| hypothetical protein GLYMA_01G021100 [Glycine max]	1.09238	0.396467	0.942009	0.126116	0	0.0588585		0.810285	0.0616583		Glyma.01G021100_C2C2-Dof
18	Glyma.01G022500.1.p	AP2/ERF-AP2	TF	Glyma.01G022500		Glyma.01G022500	PREDICTED: AP2-like ethylene-responsive transcription factor AIL6 [Glycine max] &gt;gi|947126622|gb|KRH74476.1| hypothetical protein GLYMA_01G022500 [Glycine max]	2.62431	4.82916	2.79011	7.32801	25.9031	17.0381		3.41452	16.7564		Glyma.01G022500_AP2/ERF-AP2
19	Glyma.01G023500.1.p	MADS-MIKC	TF	Glyma.01G023500		Glyma.01G023500	PREDICTED: MADS-box protein SVP-like isoform X1 [Glycine max] &gt;gi|571433783|ref|XP_006573006.1| PREDICTED: MADS-box protein SVP-like isoform X1 [Glycine max] &gt;gi|734357439|gb|KHN14511.1| MADS-box protein SVP [Glycine soja] &gt;gi|947126642|gb|KRH74496.1| hypothetical protein GLYMA_01G023500 [Glycine max]	12.3268	13.5664	11.157	15.4993	14.912	13.7552		12.3501	14.7221		Glyma.01G023500_MADS-MIKC
20	Glyma.01G023800.1.p	bHLH	TF	Glyma.01G023800		Glyma.01G023800	hypothetical protein GLYMA_01G023800 [Glycine max]	0.0981494	0.54481	0.157186	0.17677	0.386862	0.366661		0.266715	0.310098		Glyma.01G023800_bHLH
21	Glyma.01G025000.1.p	zf-HD	TF	Glyma.01G025000		Glyma.01G025000	PREDICTED: zinc-finger homeodomain protein 1-like isoform X2 [Glycine max] &gt;gi|947126659|gb|KRH74513.1| hypothetical protein GLYMA_01G025000 [Glycine max]	0.0243868	0.101525	0.0585831	0.0219608	0.0576732	0.0341636		0.0614984	0.0379325		Glyma.01G025000_zf-HD
22	Glyma.01G025400.1.p	AP2/ERF-ERF	TF	Glyma.01G025400		Glyma.01G025400	hypothetical protein GLYMA_01G025400 [Glycine max]	0.0332409	0	0.0266176	0	0	0		0.0199528	0		Glyma.01G025400_AP2/ERF-ERF
23	Glyma.01G028300.1.p	HB-KNOX	TF	Glyma.01G028300		Glyma.01G028300	PREDICTED: homeobox protein knotted-1-like 6 [Glycine max] &gt;gi|947126708|gb|KRH74562.1| hypothetical protein GLYMA_01G028300 [Glycine max]	1.16343	0.817339	1.13541	0.556585	0.831163	0.483863		1.03872	0.62387		Glyma.01G028300_HB-KNOX
24	Glyma.01G029300.1.p	C2C2-YABBY	TF	Glyma.01G029300		Glyma.01G029300	hypothetical protein GLYMA_01G029300 [Glycine max]	0	0	0	0.0370623	0	0		0	0.0123541		Glyma.01G029300_C2C2-YABBY
25	Glyma.01G034500.1.p	C2H2	TF	Glyma.01G034500		Glyma.01G034500	hypothetical protein GLYMA_01G034500 [Glycine max]	0	0	0	0	0	0.0532038		0	0.0177346		Glyma.01G034500_C2H2
26	Glyma.01G036600.1.p	C2H2	TF	Glyma.01G036600		Glyma.01G036600	C2H2-type zinc finger domain-containing protein [Glycine max] &gt;gi|734313019|gb|KHN01119.1| Zinc finger protein 6 [Glycine soja] &gt;gi|947126836|gb|KRH74690.1| hypothetical protein GLYMA_01G036600 [Glycine max]	38.7568	45.0122	48.2227	120.74	79.1229	123.513		43.9972	107.792		Glyma.01G036600_C2H2
27	Glyma.01G038600.1.p	MYB-related	TF	Glyma.01G038600		Glyma.01G038600	transcription factor MYB1R1 [Glycine max] &gt;gi|918463853|gb|ALA09271.1| MYB/HD-like transcription factor, partial [Glycine max] &gt;gi|947126865|gb|KRH74719.1| hypothetical protein GLYMA_01G0386002 [Glycine max]	11.8277	6.60353	12.2059	14.5523	8.4566	13.0694		10.2124	12.0261		Glyma.01G038600_MYB-related
28	Glyma.01G039200.1.p	bHLH	TF	Glyma.01G039200		Glyma.01G039200	PREDICTED: transcription factor bHLH79-like [Glycine max]	1.16762	1.31531	1.89744	1.39164	3.84422	3.10306		1.46012	2.77964		Glyma.01G039200_bHLH
29	Glyma.01G041700.1.p	HB-HD-ZIP	TF	Glyma.01G041700		Glyma.01G041700	Homeobox-leucine zipper protein HAT5 [Glycine soja] &gt;gi|947126906|gb|KRH74760.1| hypothetical protein GLYMA_01G041700 [Glycine max]	14.3172	22.2562	18.9193	5.77958	5.78222	7.90426		18.4976	6.48869		Glyma.01G041700_HB-HD-ZIP
30	Glyma.01G043000.1.p	Whirly	TF	Glyma.01G043000		Glyma.01G043000	PREDICTED: single-stranded DNA-binding protein WHY1, chloroplastic-like isoform X1 [Glycine max] &gt;gi|734313074|gb|KHN01174.1| hypothetical protein glysoja_008076 [Glycine soja] &gt;gi|947126933|gb|KRH74787.1| hypothetical protein GLYMA_01G043000 [Glycine max]	0.921171	0.433515	1.02626	0.324599	1.07347	0.785504		0.793649	0.727857		Glyma.01G043000_Whirly
31	Glyma.01G043300.1.p	WRKY	TF	Glyma.01G043300		Glyma.01G043300	PREDICTED: probable WRKY transcription factor 61 [Glycine max] &gt;gi|947126937|gb|KRH74791.1| hypothetical protein GLYMA_01G043300 [Glycine max]	0.0252518	0.147177	0.060661	0.0454793	0.358313	0.212252		0.0776964	0.205348		Glyma.01G043300_WRKY
32	Glyma.01G044300.1.p	MYB	TF	Glyma.01G044300		Glyma.01G044300	PREDICTED: myb-related protein 3R-1-like [Glycine max] &gt;gi|571434100|ref|XP_006573102.1| PREDICTED: myb-related protein 3R-1-like [Glycine max] &gt;gi|734313091|gb|KHN01191.1| Myb-related protein B [Glycine soja] &gt;gi|947126960|gb|KRH74814.1| hypothetical protein GLYMA_01G044300 [Glycine max] &gt;gi|947126961|gb|KRH74815.1| hypothetical protein GLYMA_01G044300 [Glycine max] &gt;gi|947126962|…	2.52368	1.90671	2.19547	1.34673	2.13681	1.9423		2.20862	1.80862		Glyma.01G044300_MYB
33	Glyma.01G044600.1.p	HB-HD-ZIP	TF	Glyma.01G044600		Glyma.01G044600	PREDICTED: uncharacterized protein LOC100814080 isoform X2 [Glycine max] &gt;gi|947126967|gb|KRH74821.1| hypothetical protein GLYMA_01G044600 [Glycine max]	4.12315	3.10749	3.10237	2.62469	12.3849	5.57696		3.44434	6.86218		Glyma.01G044600_HB-HD-ZIP
34	Glyma.01G044800.1.p	bHLH	TF	Glyma.01G044800		Glyma.01G044800	PREDICTED: transcription factor PRE6-like [Glycine max] &gt;gi|947126971|gb|KRH74825.1| hypothetical protein GLYMA_01G044800 [Glycine max]	0.0857154	0.0356843	0	0.154376	0.236497	0.480316		0.0404666	0.290396		Glyma.01G044800_bHLH
35	Glyma.01G045500.1.p	TCP	TF	Glyma.01G045500		Glyma.01G045500	hypothetical protein GLYMA_01G045500 [Glycine max]	1.03834	0.995536	1.38575	1.07671	2.40599	2.24804		1.13987	1.91025		Glyma.01G045500_TCP
36	Glyma.01G046800.1.p	NAC	TF	Glyma.01G046800		Glyma.01G046800	PREDICTED: protein FEZ [Glycine max] &gt;gi|947127000|gb|KRH74854.1| hypothetical protein GLYMA_01G046800 [Glycine max]	0	0	0	0.0949287	0.0415502	0.0369193		0	0.0577994		Glyma.01G046800_NAC
37	Glyma.01G047900.1.p	zf-HD	TF	Glyma.01G047900		Glyma.01G047900	PREDICTED: zinc-finger homeodomain protein 11-like [Glycine max] &gt;gi|947127011|gb|KRH74865.1| hypothetical protein GLYMA_01G047900 [Glycine max]	0.712375	1.77942	1.87102	0.692826	0.426796	1.43707		1.45427	0.852232		Glyma.01G047900_zf-HD
38	Glyma.01G049100.1.p	GARP-G2-like	TF	Glyma.01G049100		Glyma.01G049100	PREDICTED: uncharacterized protein LOC100784670 isoform X2 [Glycine max] &gt;gi|947127028|gb|KRH74882.1| hypothetical protein GLYMA_01G049100 [Glycine max]	4.25653	2.97246	2.61678	4.69861	3.52866	3.11614		3.28192	3.78114		Glyma.01G049100_GARP-G2-like
39	Glyma.01G049400.1.p	C2C2-Dof	TF	Glyma.01G049400		Glyma.01G049400	PREDICTED: cyclic dof factor 1-like [Glycine max] &gt;gi|734313142|gb|KHN01242.1| Dof zinc finger protein DOF3.3 [Glycine soja] &gt;gi|947127031|gb|KRH74885.1| hypothetical protein GLYMA_01G049400 [Glycine max]	0	0.0914287	0.105514	0.098884	0.173126	0.138447		0.0656477	0.136819		Glyma.01G049400_C2C2-Dof
40	Glyma.01G049600.1.p	MYB	TF	Glyma.01G049600		Glyma.01G049600	PREDICTED: uncharacterized protein LOC100776292 [Glycine max] &gt;gi|947127033|gb|KRH74887.1| hypothetical protein GLYMA_01G049600 [Glycine max]	0	0.0207073	0	0	0	0		0.00690244	0		Glyma.01G049600_MYB
41	Glyma.01G050000.1.p	MADS-M-type	TF	Glyma.01G050000		Glyma.01G050000	hypothetical protein GLYMA_01G050000 [Glycine max]	0	0	0	0	0	0		0	0		Glyma.01G050000_MADS-M-type
42	Glyma.01G051300.1.p	NAC	TF	Glyma.01G051300		Glyma.01G051300	NAC domain protein NAC1 [Glycine max] &gt;gi|62546183|gb|AAX85978.1| NAC1 protein [Glycine max] &gt;gi|66394510|gb|AAY46121.1| NAC domain protein NAC1 [Glycine max] &gt;gi|947127053|gb|KRH74907.1| hypothetical protein GLYMA_01G051300 [Glycine max]	1.38263	0.787668	0.524433	5.20967	7.19934	6.3205		0.898243	6.24317		Glyma.01G051300_NAC
43	Glyma.01G051600.1.p	MYB-related	TF	Glyma.01G051600		Glyma.01G051600	hypothetical protein GLYMA_01G051600 [Glycine max]	0	0	0	0	0	0		0	0		Glyma.01G051600_MYB-related
44	Glyma.01G051700.1.p	MYB	TF	Glyma.01G051700		Glyma.01G051700	PREDICTED: transcription repressor MYB5-like [Glycine max] &gt;gi|947127057|gb|KRH74911.1| hypothetical protein GLYMA_01G051700 [Glycine max]	0.111624	0	0	0	0	0		0.037208	0		Glyma.01G051700_MYB
45	Glyma.01G053800.1.p	WRKY	TF	Glyma.01G053800		Glyma.01G053800	PREDICTED: probable WRKY transcription factor 4 [Glycine max] &gt;gi|947127096|gb|KRH74950.1| hypothetical protein GLYMA_01G053800 [Glycine max]	12.9253	18.6461	14.3307	31.5502	34.5051	26.7959		15.3007	30.9504		Glyma.01G053800_WRKY
46	Glyma.01G056800.1.p	WRKY	TF	Glyma.01G056800		Glyma.01G056800	WRKY32 protein [Glycine max] &gt;gi|571434241|ref|XP_006573140.1| PREDICTED: WRKY32 protein [Glycine max] &gt;gi|947127154|gb|KRH75008.1| hypothetical protein GLYMA_01G056800 [Glycine max] &gt;gi|947127155|gb|KRH75009.1| hypothetical protein GLYMA_01G056800 [Glycine max] &gt;gi|947127156|gb|KRH75010.1| hypothetical protein GLYMA_01G056800 [Glycine max] &gt;gi|947127157|gb|KRH75011.1| hypothetical…	4.75906	4.53512	5.48492	3.86448	2.86251	3.83448		4.92637	3.52049		Glyma.01G056800_WRKY
47	Glyma.01G056900.1.p	C2H2	TF	Glyma.01G056900		Glyma.01G056900	PREDICTED: uncharacterized protein LOC100805520 [Glycine max] &gt;gi|947127160|gb|KRH75014.1| hypothetical protein GLYMA_01G056900 [Glycine max]	1.76096	0.741162	1.3481	1.2721	1.2814	0.92171		1.28341	1.1584		Glyma.01G056900_C2H2
48	Glyma.01G059300.1.p	MYB-related	TF	Glyma.01G059300		Glyma.01G059300	hypothetical protein GLYMA_01G059300 [Glycine max]	0	0	0	0	0	0		0	0		Glyma.01G059300_MYB-related
49	Glyma.01G063500.1.p	C2C2-YABBY	TF	Glyma.01G063500		Glyma.01G063500	PREDICTED: protein CRABS CLAW-like [Glycine max] &gt;gi|947127252|gb|KRH75106.1| hypothetical protein GLYMA_01G063500 [Glycine max]	0	0	0	0	0	0		0	0		Glyma.01G063500_C2C2-YABBY
50	Glyma.01G063700.1.p	SBP	TF	Glyma.01G063700		Glyma.01G063700	PREDICTED: squamosa promoter-binding-like protein 6 isoform X1 [Glycine max] &gt;gi|571434323|ref|XP_006573163.1| PREDICTED: squamosa promoter-binding-like protein 6 isoform X1 [Glycine max] &gt;gi|571434325|ref|XP_006573164.1| PREDICTED: squamosa promoter-binding-like protein 6 isoform X1 [Glycine max] &gt;gi|947127263|gb|KRH75117.1| hypothetical protein GLYMA_01G063700 [Glycine max] &gt;gi|9471…	4.4665	8.21057	5.79059	6.68618	7.27062	5.32262		6.15589	6.42647		Glyma.01G063700_SBP
51	Glyma.01G064100.1.p	MADS-MIKC	TF	Glyma.01G064100		Glyma.01G064100	PREDICTED: MADS-box protein CMB1-like [Glycine max] &gt;gi|734394024|gb|KHN28441.1| MADS-box protein CMB1 [Glycine soja] &gt;gi|947127269|gb|KRH75123.1| hypothetical protein GLYMA_01G064100 [Glycine max]	0	0	0	0.0313085	0.0822222	0.0243528		0	0.0459611		Glyma.01G064100_MADS-MIKC
52	Glyma.01G064200.1.p	MADS-MIKC	TF	Glyma.01G064200		Glyma.01G064200	PREDICTED: truncated transcription factor CAULIFLOWER A-like [Glycine max] &gt;gi|734415494|gb|KHN37768.1| Floral homeotic protein APETALA 1 [Glycine soja]	0	0	0	0	0	0		0	0		Glyma.01G064200_MADS-MIKC
53	Glyma.01G066600.1.p	bHLH	TF	Glyma.01G066600		Glyma.01G066600	PREDICTED: uncharacterized protein LOC100795416 isoform X1 [Glycine max] &gt;gi|947127310|gb|KRH75164.1| hypothetical protein GLYMA_01G066600 [Glycine max] &gt;gi|947127311|gb|KRH75165.1| hypothetical protein GLYMA_01G066600 [Glycine max]	4.9841	3.1315	3.18302	2.69847	4.17007	3.89806		3.76621	3.58887		Glyma.01G066600_bHLH
54	Glyma.01G067800.1.p	MYB	TF	Glyma.01G067800		Glyma.01G067800	PREDICTED: transcription factor MYB39-like [Glycine max] &gt;gi|734361455|gb|KHN15643.1| Transcription factor MYB39 [Glycine soja] &gt;gi|947127326|gb|KRH75180.1| hypothetical protein GLYMA_01G067800 [Glycine max]	0.711391	1.15347	0.359776	0.472035	0.413219	0.340939		0.741544	0.408731		Glyma.01G067800_MYB
55	Glyma.01G068600.1.p	bHLH	TF	Glyma.01G068600		Glyma.01G068600	PREDICTED: transcription factor bHLH49-like isoform X1 [Glycine max] &gt;gi|571434395|ref|XP_003516668.2| PREDICTED: transcription factor bHLH49-like isoform X1 [Glycine max] &gt;gi|955302242|ref|XP_014629311.1| PREDICTED: transcription factor bHLH49-like isoform X1 [Glycine max] &gt;gi|955302244|ref|XP_014629313.1| PREDICTED: transcription factor bHLH49-like isoform X1 [Glycine max] &gt;gi|95530…	5.90401	4.18234	4.54752	3.5782	5.21565	3.6891		4.87796	4.16098		Glyma.01G068600_bHLH
56	Glyma.01G069300.1.p	bZIP	TF	Glyma.01G069300		Glyma.01G069300	bZIP transcription factor bZIP35 [Glycine max] &gt;gi|113367166|gb|ABI34640.1| bZIP transcription factor bZIP35 [Glycine max] &gt;gi|734399946|gb|KHN31086.1| Ocs element-binding factor 1 [Glycine soja] &gt;gi|947127345|gb|KRH75199.1| hypothetical protein GLYMA_01G069300 [Glycine max]	0.0460431	0.0383365	0.147476	0	0.399259	0.129004		0.0772851	0.176088		Glyma.01G069300_bZIP
57	Glyma.01G073100.1.p	C2C2-GATA	TF	Glyma.01G073100		Glyma.01G073100	PREDICTED: GATA transcription factor 9 [Glycine max] &gt;gi|734332008|gb|KHN07221.1| GATA transcription factor 3 [Glycine soja] &gt;gi|947127392|gb|KRH75246.1| hypothetical protein GLYMA_01G073100 [Glycine max]	4.5866	4.2008	2.14242	4.8187	4.39906	3.74814		3.64327	4.32197		Glyma.01G073100_C2C2-GATA
58	Glyma.01G074200.1.p	AP2/ERF-ERF	TF	Glyma.01G074200		Glyma.01G074200	PREDICTED: ethylene-responsive transcription factor ERF034 [Glycine max] &gt;gi|734383376|gb|KHN23919.1| Ethylene-responsive transcription factor ERF034 [Glycine soja] &gt;gi|947127412|gb|KRH75266.1| hypothetical protein GLYMA_01G074200 [Glycine max]	0.348498	0.580334	0.383706	0.745342	1.03022	1.25104		0.437513	1.00887		Glyma.01G074200_AP2/ERF-ERF
59	Glyma.01G075800.1.p	SBP	TF	Glyma.01G075800		Glyma.01G075800	PREDICTED: squamosa promoter-binding-like protein 7 isoform X1 [Glycine max] &gt;gi|947127433|gb|KRH75287.1| hypothetical protein GLYMA_01G075800 [Glycine max]	0	0	0	0.0244481	0.128411	0		0	0.0509529		Glyma.01G075800_SBP
60	Glyma.01G075900.1.p	SBP	TF	Glyma.01G075900		Glyma.01G075900	PREDICTED: squamosa promoter-binding-like protein 8 isoform X2 [Glycine max] &gt;gi|947127434|gb|KRH75288.1| hypothetical protein GLYMA_01G075900 [Glycine max]	0.130687	0	0.0261618	0.0294214	0.0515109	0.0457698		0.0522828	0.042234		Glyma.01G075900_SBP
61	Glyma.01G076900.1.p	bHLH	TF	Glyma.01G076900		Glyma.01G076900	PREDICTED: transcription factor UNE10-like [Glycine max] &gt;gi|947127447|gb|KRH75301.1| hypothetical protein GLYMA_01G076900 [Glycine max]	0.0239101	0.119449	0.0765839	0.0215314	0.0753944	0.0502436		0.0733142	0.0490565		Glyma.01G076900_bHLH
62	Glyma.01G078600.1.p	PLATZ	TF	Glyma.01G078600		Glyma.01G078600	PREDICTED: uncharacterized protein LOC100787153 isoform X1 [Glycine max] &gt;gi|947127472|gb|KRH75326.1| hypothetical protein GLYMA_01G078600 [Glycine max]	0	0.0399162	0	0.107928	0.132272	0.302219		0.0133054	0.180806		Glyma.01G078600_PLATZ
63	Glyma.01G079400.1.p	MADS-M-type	TF	Glyma.01G079400		Glyma.01G079400	hypothetical protein GLYMA_01G0794001, partial [Glycine max]	0	0	0	0	0	0		0	0		Glyma.01G079400_MADS-M-type
64	Glyma.01G079500.1.p	GRAS	TF	Glyma.01G079500		Glyma.01G079500	PREDICTED: scarecrow-like protein 27 [Glycine max] &gt;gi|734401265|gb|KHN31643.1| Scarecrow-like protein 6 [Glycine soja] &gt;gi|947127497|gb|KRH75351.1| hypothetical protein GLYMA_01G079500 [Glycine max]	2.05073	2.30394	2.83435	2.35267	5.8021	5.25383		2.39634	4.46953		Glyma.01G079500_GRAS
65	Glyma.01G079900.1.p	C2H2	TF	Glyma.01G079900		Glyma.01G079900	PREDICTED: zinc finger protein ZAT9-like [Glycine max] &gt;gi|734421083|gb|KHN41258.1| Zinc finger protein ZAT9 [Glycine soja] &gt;gi|947127501|gb|KRH75355.1| hypothetical protein GLYMA_01G079900 [Glycine max]	0.066343	0.110477	0.345306	0.149358	0.366093	0.0464701		0.174042	0.187307		Glyma.01G079900_C2H2
66	Glyma.01G081100.1.p	AP2/ERF-ERF	TF	Glyma.01G081100		Glyma.01G081100	PREDICTED: ethylene-responsive transcription factor ERF118-like [Glycine max] &gt;gi|955302368|ref|XP_014629548.1| PREDICTED: ethylene-responsive transcription factor ERF118-like [Glycine max] &gt;gi|734384278|gb|KHN24272.1| Ethylene-responsive transcription factor ERF118 [Glycine soja] &gt;gi|947127518|gb|KRH75372.1| hypothetical protein GLYMA_01G081100 [Glycine max] &gt;gi|947127519|gb|KRH75373…	4.71523	6.09901	4.30256	8.68979	6.8982	8.84841		5.03894	8.14547		Glyma.01G081100_AP2/ERF-ERF
67	Glyma.01G084200.1.p	bZIP	TF	Glyma.01G084200		Glyma.01G084200	PREDICTED: transcription factor TGA2-like isoform X1 [Glycine max] &gt;gi|947127557|gb|KRH75411.1| hypothetical protein GLYMA_01G084200 [Glycine max]	0.550873	0.416973	0.561414	0.0901947	0	0.0350782		0.509753	0.0417576		Glyma.01G084200_bZIP
68	Glyma.01G086700.1.p	GARP-G2-like	TF	Glyma.01G086700		Glyma.01G086700	PREDICTED: probable transcription factor GLK2 [Glycine max] &gt;gi|734402895|gb|KHN32268.1| Two-component response regulator ARR18 [Glycine soja] &gt;gi|947127622|gb|KRH75476.1| hypothetical protein GLYMA_01G086700 [Glycine max]	19.1615	32.7064	24.4102	62.3544	39.9145	48.5216		25.4261	50.2635		Glyma.01G086700_GARP-G2-like
69	Glyma.01G086800.1.p	C2H2	TF	Glyma.01G086800		Glyma.01G086800	PREDICTED: zinc finger protein WIP6-like [Glycine max] &gt;gi|734423960|gb|KHN42481.1| Protein TRANSPARENT TESTA 1 [Glycine soja] &gt;gi|947127623|gb|KRH75477.1| hypothetical protein GLYMA_01G086800 [Glycine max]	0	0	0	0	0	0.0290287		0	0.00967622		Glyma.01G086800_C2H2
70	Glyma.01G087500.1.p	AP2/ERF-RAV	TF	Glyma.01G087500		Glyma.01G087500	PREDICTED: AP2/ERF and B3 domain-containing transcription repressor TEM1-like [Glycine max] &gt;gi|947127630|gb|KRH75484.1| hypothetical protein GLYMA_01G087500 [Glycine max]	37.763	53.4999	54.8233	166.004	164.74	186.953		48.6954	172.566		Glyma.01G087500_AP2/ERF-RAV
71	Glyma.01G088200.1.p	NAC	TF	Glyma.01G088200		Glyma.01G088200	hypothetical protein GLYMA_01G088200 [Glycine max]	11.5497	15.8478	11.8404	13.4089	15.3106	14.0758		13.0793	14.2651		Glyma.01G088200_NAC
72	Glyma.01G088300.1.p	bHLH	TF	Glyma.01G088300		Glyma.01G088300	PREDICTED: transcription factor bHLH30-like [Glycine max] &gt;gi|571434692|ref|XP_006573269.1| PREDICTED: transcription factor bHLH30-like [Glycine max] &gt;gi|734384079|gb|KHN24219.1| Transcription factor bHLH30 [Glycine soja] &gt;gi|947127643|gb|KRH75497.1| hypothetical protein GLYMA_01G088300 [Glycine max] &gt;gi|947127644|gb|KRH75498.1| hypothetical protein GLYMA_01G088300 [Glycine max] &gt;g…	1.49678	0.735493	0.805578	0.861756	0.348175	0.61874		1.01262	0.609557		Glyma.01G088300_bHLH
73	Glyma.01G093400.1.p	bHLH	TF	Glyma.01G093400		Glyma.01G093400	PREDICTED: transcription factor FAMA-like [Glycine max] &gt;gi|947127717|gb|KRH75571.1| hypothetical protein GLYMA_01G093400 [Glycine max]	0	0	0	0	0	0		0	0		Glyma.01G093400_bHLH
74	Glyma.01G095100.1.p	C3H	TF	Glyma.01G095100		Glyma.01G095100	PREDICTED: zinc finger CCCH domain-containing protein 12-like [Glycine max] &gt;gi|571434461|ref|XP_006573203.1| PREDICTED: zinc finger CCCH domain-containing protein 12-like [Glycine max] &gt;gi|947127740|gb|KRH75594.1| hypothetical protein GLYMA_01G095100 [Glycine max]	6.67566	5.80085	8.66947	8.1757	7.52059	8.48477		7.04866	8.06036		Glyma.01G095100_C3H
75	Glyma.01G095500.1.p	bHLH	TF	Glyma.01G095500		Glyma.01G095500	Transcription factor bHLH71 [Glycine soja] &gt;gi|947127744|gb|KRH75598.1| hypothetical protein GLYMA_01G095500 [Glycine max]	0	0.222253	0.149621	0	0.189383	0.243064		0.123958	0.144149		Glyma.01G095500_bHLH
76	Glyma.01G096000.1.p	PLATZ	TF	Glyma.01G096000		Glyma.01G096000	PREDICTED: uncharacterized protein LOC100777527 [Glycine max] &gt;gi|571434474|ref|XP_006573205.1| PREDICTED: uncharacterized protein LOC100777527 [Glycine max] &gt;gi|947127749|gb|KRH75603.1| hypothetical protein GLYMA_01G096000 [Glycine max] &gt;gi|947127750|gb|KRH75604.1| hypothetical protein GLYMA_01G096000 [Glycine max]	5.45512	4.38362	5.53642	15.4228	16.7513	16.5061		5.12505	16.2267		Glyma.01G096000_PLATZ
77	Glyma.01G096600.1.p	bHLH	TF	Glyma.01G096600		Glyma.01G096600	PREDICTED: transcription factor MYC2-like [Glycine max] &gt;gi|947127759|gb|KRH75613.1| hypothetical protein GLYMA_01G096600 [Glycine max]	6.60952	7.36967	7.73427	3.99273	3.5602	4.37565		7.23782	3.97619		Glyma.01G096600_bHLH
78	Glyma.01G101400.1.p	MYB-related	TF	Glyma.01G101400		Glyma.01G101400	hypothetical protein GLYMA_01G101400 [Glycine max]	0	0	0	0	0	0		0	0		Glyma.01G101400_MYB-related
79	Glyma.01G101800.1.p	C2H2	TF	Glyma.01G101800		Glyma.01G101800	PREDICTED: uncharacterized protein LOC100801427 [Glycine max] &gt;gi|947127838|gb|KRH75692.1| hypothetical protein GLYMA_01G101800 [Glycine max]	0.028461	0.0710918	0.0683703	0.358815	1.23399	0.737615		0.0559744	0.776806		Glyma.01G101800_C2H2
80	Glyma.01G103500.1.p	B3-ARF	TF	Glyma.01G103500		Glyma.01G103500	PREDICTED: auxin response factor 9 [Glycine max] &gt;gi|947127862|gb|KRH75716.1| hypothetical protein GLYMA_01G103500 [Glycine max] &gt;gi|947127863|gb|KRH75717.1| hypothetical protein GLYMA_01G103500 [Glycine max]	54.3551	75.7697	53.1236	60.1485	73.6493	55.5196		61.0828	63.1058		Glyma.01G103500_B3-ARF
81	Glyma.01G104200.1.p	HB-BELL	TF	Glyma.01G104200		Glyma.01G104200	PREDICTED: BEL1-like homeodomain protein 9 [Glycine max] &gt;gi|734322811|gb|KHN04680.1| BEL1-like homeodomain protein 9 [Glycine soja] &gt;gi|947127870|gb|KRH75724.1| hypothetical protein GLYMA_01G104200 [Glycine max]	1.0453	0.870343	1.42294	0.376525	0.192272	0.622356		1.11286	0.397051		Glyma.01G104200_HB-BELL
82	Glyma.01G107500.1.p	MYB	TF	Glyma.01G107500		Glyma.01G107500	PREDICTED: myb protein-like [Glycine max] &gt;gi|947127912|gb|KRH75766.1| hypothetical protein GLYMA_01G107500 [Glycine max]	4.73013	5.95877	6.24716	4.25957	4.14044	5.14196		5.64535	4.51399		Glyma.01G107500_MYB
83	Glyma.01G112700.1.p	MYB	TF	Glyma.01G112700		Glyma.01G112700	PREDICTED: transcription factor DIVARICATA-like isoform X1 [Glycine max] &gt;gi|947127975|gb|KRH75829.1| hypothetical protein GLYMA_01G112700 [Glycine max]	1.62912	2.00753	2.11331	1.70178	2.38871	1.18676		1.91666	1.75908		Glyma.01G112700_MYB
84	Glyma.01G113300.1.p	C2H2	TF	Glyma.01G113300		Glyma.01G113300	PREDICTED: protein indeterminate-domain 11-like [Glycine max] &gt;gi|947127983|gb|KRH75837.1| hypothetical protein GLYMA_01G113300 [Glycine max]	0	0	0	0	0	0		0	0		Glyma.01G113300_C2H2
85	Glyma.01G121000.1.p	Trihelix	TF	Glyma.01G121000		Glyma.01G121000	PREDICTED: trihelix transcription factor GT-3b-like [Glycine max] &gt;gi|947128111|gb|KRH75965.1| hypothetical protein GLYMA_01G121000 [Glycine max]	6.54781	12.2314	5.78648	4.30774	3.63727	3.23188		8.18855	3.72563		Glyma.01G121000_Trihelix
86	Glyma.01G123000.1.p	bHLH	TF	Glyma.01G123000		Glyma.01G123000	PREDICTED: transcription factor bHLH140-like [Glycine max] &gt;gi|947128137|gb|KRH75991.1| hypothetical protein GLYMA_01G123000 [Glycine max]	0	0	0	0	0	0		0	0		Glyma.01G123000_bHLH
87	Glyma.01G123600.1.p	GARP-G2-like	TF	Glyma.01G123600		Glyma.01G123600	PREDICTED: two-component response regulator ARR18-like [Glycine max] &gt;gi|947128145|gb|KRH75999.1| hypothetical protein GLYMA_01G123600 [Glycine max] &gt;gi|947128146|gb|KRH76000.1| hypothetical protein GLYMA_01G123600 [Glycine max]	0.285846	0.833008	0.686673	0.611348	1.09851	0.65072		0.601843	0.78686		Glyma.01G123600_GARP-G2-like
88	Glyma.01G128100.1.p	WRKY	TF	Glyma.01G128100		Glyma.01G128100	PREDICTED: probable WRKY transcription factor 33 isoform X1 [Glycine max] &gt;gi|947128204|gb|KRH76058.1| hypothetical protein GLYMA_01G128100 [Glycine max]	20.7104	32.2496	26.2104	3.85396	1.86489	2.39518		26.3901	2.70468		Glyma.01G128100_WRKY
89	Glyma.01G131000.1.p	LOB	TF	Glyma.01G131000		Glyma.01G131000	PREDICTED: LOB domain-containing protein 25-like [Glycine max] &gt;gi|734428723|gb|KHN44818.1| LOB domain-containing protein 25 [Glycine soja] &gt;gi|947128239|gb|KRH76093.1| hypothetical protein GLYMA_01G131000 [Glycine max]	0	0	0	0	0	0		0	0		Glyma.01G131000_LOB
90	Glyma.01G131900.1.p	OFP	TF	Glyma.01G131900		Glyma.01G131900	PREDICTED: transcription repressor OFP3-like [Glycine max] &gt;gi|734356784|gb|KHN14261.1| hypothetical protein glysoja_042980 [Glycine soja] &gt;gi|947128252|gb|KRH76106.1| hypothetical protein GLYMA_01G131900 [Glycine max]	0.193708	0.302411	0.54289	0.566922	1.10709	1.39075		0.346336	1.02159		Glyma.01G131900_OFP
91	Glyma.01G133000.1.p	B3	TF	Glyma.01G133000		Glyma.01G133000	PREDICTED: B3 domain-containing transcription repressor VAL2-like isoform X1 [Glycine max] &gt;gi|947128271|gb|KRH76125.1| hypothetical protein GLYMA_01G133000 [Glycine max]	3.13159	3.27855	3.11072	2.43929	2.56242	2.17502		3.17362	2.39224		Glyma.01G133000_B3
92	Glyma.01G133500.1.p	bHLH	TF	Glyma.01G133500		Glyma.01G133500	hypothetical protein GLYMA_01G133500 [Glycine max]	0	0.0395584	0	0.0427841	0.0374531	0		0.0131861	0.0267457		Glyma.01G133500_bHLH
93	Glyma.01G134100.1.p	C2H2	TF	Glyma.01G134100		Glyma.01G134100	PREDICTED: zinc finger protein ZAT1-like [Glycine max] &gt;gi|947128285|gb|KRH76139.1| hypothetical protein GLYMA_01G134100 [Glycine max]	0	0.109866	0.0264151	0	0	0		0.0454271	0		Glyma.01G134100_C2H2
94	Glyma.01G134200.1.p	C2H2	TF	Glyma.01G134200		Glyma.01G134200	PREDICTED: zinc finger protein ZAT9-like [Glycine max] &gt;gi|947128286|gb|KRH76140.1| hypothetical protein GLYMA_01G134200 [Glycine max]	1.51038	1.05179	1.47331	0.469861	0.23813	0.288532		1.34516	0.332175		Glyma.01G134200_C2H2
95	Glyma.01G136300.1.p	GRAS	TF	Glyma.01G136300		Glyma.01G136300	PREDICTED: scarecrow-like protein 6 [Glycine max] &gt;gi|947128313|gb|KRH76167.1| hypothetical protein GLYMA_01G136300 [Glycine max]	1.65024	2.82037	2.64285	5.63142	13.4335	9.91652		2.37116	9.66049		Glyma.01G136300_GRAS
96	Glyma.01G137200.1.p	C2C2-YABBY	TF	Glyma.01G137200		Glyma.01G137200	transcription factor YABBY3 [Glycine max] &gt;gi|734435819|gb|KHN47898.1| Axial regulator YABBY 1 [Glycine soja] &gt;gi|947128323|gb|KRH76177.1| hypothetical protein GLYMA_01G137200 [Glycine max]	0	0	0	0	0	0		0	0		Glyma.01G137200_C2C2-YABBY
97	Glyma.01G143500.1.p	HSF	TF	Glyma.01G143500		Glyma.01G143500	PREDICTED: heat stress transcription factor B-2a-like [Glycine max] &gt;gi|734419447|gb|KHN40143.1| Heat stress transcription factor B-2a [Glycine soja] &gt;gi|947128422|gb|KRH76276.1| hypothetical protein GLYMA_01G143500 [Glycine max]	1.00675	3.39288	2.2649	3.15149	1.8518	1.57825		2.22151	2.19385		Glyma.01G143500_HSF
98	Glyma.01G143800.1.p	LOB	TF	Glyma.01G143800		Glyma.01G143800	hypothetical protein GLYMA_01G143800 [Glycine max]	0.127315	0.282681	0.101947	0.42038	0.43491	0.326986		0.170648	0.394092		Glyma.01G143800_LOB
99	Glyma.01G143900.1.p	LOB	TF	Glyma.01G143900		Glyma.01G143900	LBD domain-containing transcription factor [Glycine max] &gt;gi|734419443|gb|KHN40139.1| LOB domain-containing protein 18 [Glycine soja] &gt;gi|947128428|gb|KRH76282.1| hypothetical protein GLYMA_01G143900 [Glycine max]	1.29212	1.31492	1.09214	1.77768	3.08406	2.94146		1.23306	2.60107		Glyma.01G143900_LOB
100	Glyma.01G147600.1.p	AP2/ERF-ERF	TF	Glyma.01G147600		Glyma.01G147600	PREDICTED: dehydration-responsive element-binding protein 3-like [Glycine max] &gt;gi|947128496|gb|KRH76350.1| hypothetical protein GLYMA_01G147600 [Glycine max]	5.75561	5.74414	7.98648	5.96403	3.54276	4.47334		6.49541	4.66004		Glyma.01G147600_AP2/ERF-ERF
101	Glyma.01G148600.1.p	GRF	TF	Glyma.01G148600		Glyma.01G148600	PREDICTED: growth-regulating factor 3-like [Glycine max] &gt;gi|947128514|gb|KRH76368.1| hypothetical protein GLYMA_01G148600 [Glycine max]	0.687164	0.97742	1.1922	0.309401	1.82823	2.04563		0.952261	1.39442		Glyma.01G148600_GRF
102	Glyma.01G150500.1.p	Trihelix	TF	Glyma.01G150500		Glyma.01G150500	PREDICTED: trihelix transcription factor GT-3b-like [Glycine max] &gt;gi|947128552|gb|KRH76406.1| hypothetical protein GLYMA_01G150500 [Glycine max]	10.0116	10.4871	11.0942	34.3467	36.9156	35.5836		10.531	35.6153		Glyma.01G150500_Trihelix
103	Glyma.01G151800.1.p	BES1	TF	Glyma.01G151800		Glyma.01G151800	PREDICTED: beta-amylase 8-like [Glycine max] &gt;gi|947128570|gb|KRH76424.1| hypothetical protein GLYMA_01G151800 [Glycine max]	0.58265	0.906423	0.773501	0.483264	0.471397	0.601437		0.754191	0.518699		Glyma.01G151800_BES1
104	Glyma.01G159200.1.p	RWP-RK	TF	Glyma.01G159200		Glyma.01G159200	PREDICTED: uncharacterized protein LOC100795946 [Glycine max]	0.166688	0.439497	0.311443	0.225158	0.810314	0.233514		0.305876	0.422996		Glyma.01G159200_RWP-RK
105	Glyma.01G162600.1.p	GARP-G2-like	TF	Glyma.01G162600		Glyma.01G162600	PREDICTED: transcription factor LUX-like [Glycine max] &gt;gi|734411612|gb|KHN35998.1| Two-component response regulator ARR2 [Glycine soja] &gt;gi|947128742|gb|KRH76596.1| hypothetical protein GLYMA_01G162600 [Glycine max]	1.43363	1.51922	3.65264	3.63828	1.13014	0.912896		2.20183	1.89377		Glyma.01G162600_GARP-G2-like
106	Glyma.01G163500.1.p	bZIP	TF	Glyma.01G163500		Glyma.01G163500	hypothetical protein GLYMA_01G163500 [Glycine max]	1.142	0.219429	2.60269	0.0791072	0	0.369193		1.32137	0.149433		Glyma.01G163500_bZIP
107	Glyma.01G166800.1.p	HB-WOX	TF	Glyma.01G166800		Glyma.01G166800	PREDICTED: protein WUSCHEL-like [Glycine max] &gt;gi|734411653|gb|KHN36039.1| Protein WUSCHEL [Glycine soja] &gt;gi|947128811|gb|KRH76665.1| hypothetical protein GLYMA_01G166800 [Glycine max]	0	0	0	0	0	0		0	0		Glyma.01G166800_HB-WOX
108	Glyma.01G167400.1.p	C3H	TF	Glyma.01G167400		Glyma.01G167400	PREDICTED: zinc finger CCCH domain-containing protein 45-like [Glycine max] &gt;gi|947128818|gb|KRH76672.1| hypothetical protein GLYMA_01G167400 [Glycine max]	0.0365802	0.0913726	0	0.0658823	0.115346	0.0512454		0.042651	0.0774914		Glyma.01G167400_C3H
109	Glyma.01G167900.1.p	NAC	TF	Glyma.01G167900		Glyma.01G167900	PREDICTED: NAC domain-containing protein 37 [Glycine max] &gt;gi|571435716|ref|XP_006573563.1| PREDICTED: NAC domain-containing protein 37 [Glycine max] &gt;gi|947128826|gb|KRH76680.1| hypothetical protein GLYMA_01G167900 [Glycine max] &gt;gi|947128827|gb|KRH76681.1| hypothetical protein GLYMA_01G167900 [Glycine max]	3.27305	2.68054	3.28685	1.90858	2.36869	1.67248		3.08014	1.98325		Glyma.01G167900_NAC
110	Glyma.01G169400.1.p	C2C2-GATA	TF	Glyma.01G169400		Glyma.01G169400	hypothetical protein GLYMA_01G169400 [Glycine max]	0.876134	0.675453	1.19526	1.40262	0.869728	1.61378		0.915614	1.29537		Glyma.01G169400_C2C2-GATA
111	Glyma.01G169600.1.p	MADS-MIKC	TF	Glyma.01G169600		Glyma.01G169600	uncharacterized protein LOC100784496 [Glycine max] &gt;gi|255636544|gb|ACU18610.1| unknown [Glycine max] &gt;gi|947128854|gb|KRH76708.1| hypothetical protein GLYMA_01G169600 [Glycine max]	0.0358382	0	0	0	0	0		0.0119461	0		Glyma.01G169600_MADS-MIKC
112	Glyma.01G170700.1.p	SRS	TF	Glyma.01G170700		Glyma.01G170700	PREDICTED: protein SHI RELATED SEQUENCE 1-like [Glycine max] &gt;gi|947128875|gb|KRH76729.1| hypothetical protein GLYMA_01G170700 [Glycine max]	1.4401	0.645649	1.49024	0.558637	1.03046	0.962166		1.192	0.85042		Glyma.01G170700_SRS
113	Glyma.01G173700.1.p	TUB	TF	Glyma.01G173700		Glyma.01G173700	PREDICTED: tubby-like F-box protein 5 [Glycine max] &gt;gi|571435785|ref|XP_006573577.1| PREDICTED: tubby-like F-box protein 5 [Glycine max] &gt;gi|955303452|ref|XP_014631385.1| PREDICTED: tubby-like F-box protein 5 [Glycine max] &gt;gi|947128923|gb|KRH76777.1| hypothetical protein GLYMA_01G173700 [Glycine max] &gt;gi|947128924|gb|KRH76778.1| hypothetical protein GLYMA_01G173700 [Glycine max]	10.3381	8.33242	9.93737	11.1755	13.8318	13.6798		9.53595	12.8957		Glyma.01G173700_TUB
114	Glyma.01G174200.1.p	zf-HD	TF	Glyma.01G174200		Glyma.01G174200	PREDICTED: zinc-finger homeodomain protein 6-like [Glycine max] &gt;gi|947128931|gb|KRH76785.1| hypothetical protein GLYMA_01G174200 [Glycine max]	0	0	0	0	0	0		0	0		Glyma.01G174200_zf-HD
115	Glyma.01G176600.1.p	C2H2	TF	Glyma.01G176600		Glyma.01G176600	PREDICTED: protein indeterminate-domain 2-like [Glycine max] &gt;gi|947128975|gb|KRH76829.1| hypothetical protein GLYMA_01G176600 [Glycine max]	14.6045	10.3087	12.5527	18.6399	20.9073	20.3587		12.4887	19.9686		Glyma.01G176600_C2H2
116	Glyma.01G177200.1.p	GRAS	TF	Glyma.01G177200		Glyma.01G177200	PREDICTED: scarecrow-like protein 15 [Glycine max] &gt;gi|947128990|gb|KRH76844.1| hypothetical protein GLYMA_01G177200 [Glycine max]	4.2717	7.05606	9.06631	4.69467	5.99257	7.76985		6.79802	6.15237		Glyma.01G177200_GRAS
117	Glyma.01G177400.1.p	bZIP	TF	Glyma.01G177400		Glyma.01G177400	PREDICTED: G-box-binding factor 1-like isoform X3 [Glycine max] &gt;gi|571435843|ref|XP_006573593.1| PREDICTED: G-box-binding factor 1-like isoform X3 [Glycine max] &gt;gi|571435845|ref|XP_006573594.1| PREDICTED: G-box-binding factor 1-like isoform X3 [Glycine max] &gt;gi|947128996|gb|KRH76850.1| hypothetical protein GLYMA_01G177400 [Glycine max] &gt;gi|947128997|gb|KRH76851.1| hypothetical prote…	2.39238	1.62501	2.11734	1.03939	0.760992	0.940769		2.04491	0.913718		Glyma.01G177400_bZIP
118	Glyma.01G177500.1.p	HB-other	TF	Glyma.01G177500		Glyma.01G177500	PREDICTED: homeobox-leucine zipper protein ATHB-40-like [Glycine max] &gt;gi|734411758|gb|KHN36144.1| Homeobox-leucine zipper protein ATHB-40 [Glycine soja] &gt;gi|918463683|gb|ALA09186.1| homeodomain/HOMEOBOX transcription factor, partial [Glycine max] &gt;gi|947128999|gb|KRH76853.1| hypothetical protein GLYMA_01G177500 [Glycine max]	0.286777	2.74594	1.53091	5.03583	12.3208	7.36537		1.52121	8.24067		Glyma.01G177500_HB-other
119	Glyma.01G178000.1.p	BES1	TF	Glyma.01G178000		Glyma.01G178000	PREDICTED: BES1/BZR1 homolog protein 2-like [Glycine max] &gt;gi|947129010|gb|KRH76864.1| hypothetical protein GLYMA_01G178000 [Glycine max]	99.7172	52.6963	115.233	37.7925	33.4643	47.4446		89.2156	39.5671		Glyma.01G178000_BES1
120	Glyma.01G179900.1.p	HB-BELL	TF	Glyma.01G179900		Glyma.01G179900	PREDICTED: BEL1-like homeodomain protein 4 [Glycine max] &gt;gi|955303531|ref|XP_014631523.1| PREDICTED: BEL1-like homeodomain protein 4 [Glycine max] &gt;gi|947129040|gb|KRH76894.1| hypothetical protein GLYMA_01G179900 [Glycine max] &gt;gi|947129041|gb|KRH76895.1| hypothetical protein GLYMA_01G179900 [Glycine max]	12.9152	12.9559	13.0989	6.06802	5.63811	5.59972		12.99	5.76862		Glyma.01G179900_HB-BELL
121	Glyma.01G180100.1.p	C2H2	TF	Glyma.01G180100		Glyma.01G180100	PREDICTED: histone-lysine N-methyltransferase SUVR5-like [Glycine max] &gt;gi|571435899|ref|XP_006573611.1| PREDICTED: histone-lysine N-methyltransferase SUVR5-like [Glycine max] &gt;gi|947129043|gb|KRH76897.1| hypothetical protein GLYMA_01G180100 [Glycine max] &gt;gi|947129044|gb|KRH76898.1| hypothetical protein GLYMA_01G180100 [Glycine max] &gt;gi|947129045|gb|KRH76899.1| hypothetical protein G…	3.60748	3.15084	3.22323	4.84033	3.76853	4.63727		3.32718	4.41538		Glyma.01G180100_C2H2
122	Glyma.01G183000.1.p	C2C2-Dof	TF	Glyma.01G183000		Glyma.01G183000	PREDICTED: dof zinc finger protein DOF5.1 [Glycine max] &gt;gi|734411811|gb|KHN36197.1| Dof zinc finger protein DOF5.7 [Glycine soja] &gt;gi|947129081|gb|KRH76935.1| hypothetical protein GLYMA_01G183000 [Glycine max]	4.58954	4.73848	5.6596	10.4702	4.31747	9.38707		4.99588	8.05823		Glyma.01G183000_C2C2-Dof
123	Glyma.01G183700.1.p	GARP-G2-like	TF	Glyma.01G183700		Glyma.01G183700	PREDICTED: uncharacterized protein LOC100785723 [Glycine max] &gt;gi|947129093|gb|KRH76947.1| hypothetical protein GLYMA_01G183700 [Glycine max]	7.8741	9.36594	10.4194	4.02449	2.13299	3.23685		9.2198	3.13144		Glyma.01G183700_GARP-G2-like
124	Glyma.01G183900.1.p	LOB	TF	Glyma.01G183900		Glyma.01G183900	PREDICTED: LOB domain-containing protein 36-like [Glycine max] &gt;gi|955303570|ref|XP_014631594.1| PREDICTED: LOB domain-containing protein 36-like [Glycine max] &gt;gi|955303572|ref|XP_014631595.1| PREDICTED: LOB domain-containing protein 36-like [Glycine max] &gt;gi|955303574|ref|XP_014631596.1| PREDICTED: LOB domain-containing protein 36-like [Glycine max] &gt;gi|955303576|ref|XP_014631597.1|…	1.29758	2.27367	1.92299	4.8135	5.5267	4.50377		1.83141	4.94799		Glyma.01G183900_LOB
125	Glyma.01G185800.1.p	HSF	TF	Glyma.01G185800		Glyma.01G185800	heat stress transcription factor Hsf-01 [Glycine max] &gt;gi|662930|emb|CAA87077.1| heat shock transcription factor 34 [Glycine max] &gt;gi|402715721|gb|AFQ93674.1| heat shock transcription factor HSFB1 [Glycine max] &gt;gi|947129144|gb|KRH76998.1| hypothetical protein GLYMA_01G185800 [Glycine max]	144.652	139.442	154.09	117.916	92.122	102.089		146.061	104.042		Glyma.01G185800_HSF
126	Glyma.01G186700.1.p	bHLH	TF	Glyma.01G186700		Glyma.01G186700	PREDICTED: transcription factor HEC2 [Glycine max] &gt;gi|734411847|gb|KHN36233.1| Transcription factor HEC1 [Glycine soja] &gt;gi|947129153|gb|KRH77007.1| hypothetical protein GLYMA_01G186700 [Glycine max]	0	0.0344165	0	0	0	0		0.0114722	0		Glyma.01G186700_bHLH
127	Glyma.01G187600.1.p	bHLH	TF	Glyma.01G187600		Glyma.01G187600	PREDICTED: transcription factor SPATULA isoform X1 [Glycine max] &gt;gi|947129162|gb|KRH77016.1| hypothetical protein GLYMA_01G187600 [Glycine max]	8.4015	3.56667	6.48406	2.9118	2.33112	2.57462		6.15074	2.60585		Glyma.01G187600_bHLH
128	Glyma.01G188400.1.p	AP2/ERF-AP2	TF	Glyma.01G188400		Glyma.01G188400	PREDICTED: floral homeotic protein APETALA 2-like isoform X1 [Glycine max] &gt;gi|947129176|gb|KRH77030.1| hypothetical protein GLYMA_01G188400 [Glycine max]	2.50497	3.18157	2.82179	3.51747	5.63961	4.87723		2.83611	4.6781		Glyma.01G188400_AP2/ERF-AP2
129	Glyma.01G188600.1.p	AP2/ERF-ERF	TF	Glyma.01G188600		Glyma.01G188600	DNA-binding domain-containing protein [Glycine max] &gt;gi|161138174|gb|ABX58043.1| dehydration responsive element-binding protein 1 [Glycine soja] &gt;gi|161138176|gb|ABX58044.1| dehydration responsive element-binding protein 1 [Glycine soja] &gt;gi|161138180|gb|ABX58046.1| dehydration responsive element-binding protein 1 [Glycine soja] &gt;gi|161138182|gb|ABX58047.1| dehydration responsive elem…	4.45464	5.02217	5.67183	11.6109	13.3268	15.3106		5.04955	13.4161		Glyma.01G188600_AP2/ERF-ERF
130	Glyma.01G189100.1.p	WRKY	TF	Glyma.01G189100		Glyma.01G189100	PREDICTED: probable WRKY transcription factor 15 isoform X1 [Glycine max] &gt;gi|947129188|gb|KRH77042.1| hypothetical protein GLYMA_01G189100 [Glycine max]	8.2392	7.79466	10.6418	7.30469	6.71625	9.29103		8.89189	7.77066		Glyma.01G189100_WRKY
131	Glyma.01G190100.1.p	MYB	TF	Glyma.01G190100		Glyma.01G190100	MYB transcription factor MYB112 [Glycine max]	3.60727	2.38266	4.69586	6.642	4.63881	7.84836		3.56193	6.37639		Glyma.01G190100_MYB
132	Glyma.01G192600.1.p	LOB	TF	Glyma.01G192600		Glyma.01G192600	LBD domain-containing transcription factor [Glycine max] &gt;gi|947129254|gb|KRH77108.1| hypothetical protein GLYMA_01G192600 [Glycine max]	47.2728	18.7363	48.2677	24.5789	19.0207	29.4565		38.0923	24.352		Glyma.01G192600_LOB
133	Glyma.01G194200.1.p	GRAS	TF	Glyma.01G194200		Glyma.01G194200	PREDICTED: protein SHORT-ROOT-like [Glycine max] &gt;gi|947129275|gb|KRH77129.1| hypothetical protein GLYMA_01G194200 [Glycine max]	2.21544	2.80775	3.37533	8.93356	11.5297	10.1074		2.79951	10.1902		Glyma.01G194200_GRAS
134	Glyma.01G194600.1.p	MYB-related	TF	Glyma.01G194600		Glyma.01G194600	PREDICTED: telomere repeat-binding factor 2 [Glycine max] &gt;gi|947129284|gb|KRH77138.1| hypothetical protein GLYMA_01G194600 [Glycine max] &gt;gi|947129285|gb|KRH77139.1| hypothetical protein GLYMA_01G194600 [Glycine max]	7.08727	6.22373	6.96089	7.2797	7.59479	6.06962		6.7573	6.98137		Glyma.01G194600_MYB-related
135	Glyma.01G195800.1.p	bZIP	TF	Glyma.01G195800		Glyma.01G195800	PREDICTED: basic leucine zipper 43-like [Glycine max] &gt;gi|947129309|gb|KRH77163.1| hypothetical protein GLYMA_01G195800 [Glycine max]	0.888487	0.416123	0.400193	0.800097	0.744179	1.82813		0.568268	1.12414		Glyma.01G195800_bZIP
136	Glyma.01G195900.1.p	AP2/ERF-AP2	TF	Glyma.01G195900		Glyma.01G195900	hypothetical protein GLYMA_01G195900 [Glycine max]	3.12458	2.77054	2.61573	5.86501	4.67038	3.32557		2.83695	4.62032		Glyma.01G195900_AP2/ERF-AP2
137	Glyma.01G196200.1.p	MYB	TF	Glyma.01G196200		Glyma.01G196200	PREDICTED: transcription factor RAX3-like [Glycine max] &gt;gi|947129314|gb|KRH77168.1| hypothetical protein GLYMA_01G196200 [Glycine max]	0.970388	2.4239	1.09271	1.82963	2.48615	2.06037		1.49567	2.12538		Glyma.01G196200_MYB
138	Glyma.01G196600.1.p	HB-HD-ZIP	TF	Glyma.01G196600		Glyma.01G196600	PREDICTED: homeobox-leucine zipper protein HAT22-like [Glycine max] &gt;gi|947129318|gb|KRH77172.1| hypothetical protein GLYMA_01G196600 [Glycine max]	20.051	11.4272	17.3692	39.3078	21.6646	31.4893		16.2825	30.8206		Glyma.01G196600_HB-HD-ZIP
139	Glyma.01G197900.1.p	bHLH	TF	Glyma.01G197900		Glyma.01G197900	hypothetical protein GLYMA_01G197900 [Glycine max]	22.6099	33.731	25.4641	8.02237	8.93403	8.76768		27.2683	8.5747		Glyma.01G197900_bHLH
140	Glyma.01G198000.1.p	bHLH	TF	Glyma.01G198000		Glyma.01G198000	PREDICTED: transcription factor bHLH18-like [Glycine max] &gt;gi|947129339|gb|KRH77193.1| hypothetical protein GLYMA_01G198000 [Glycine max]	0.0354125	0	0	0.0318896	0	0		0.0118042	0.0106299		Glyma.01G198000_bHLH
141	Glyma.01G198100.1.p	bHLH	TF	Glyma.01G198100		Glyma.01G198100	PREDICTED: transcription factor bHLH18-like isoform X1 [Glycine max] &gt;gi|947129341|gb|KRH77195.1| hypothetical protein GLYMA_01G198100 [Glycine max]	0.433861	0.702417	0.482519	0.82481	0.608032	0.607798		0.539599	0.680213		Glyma.01G198100_bHLH
142	Glyma.01G198700.1.p	C2H2	TF	Glyma.01G198700		Glyma.01G198700	PREDICTED: transcriptional regulator SUPERMAN-like [Glycine max] &gt;gi|947129350|gb|KRH77204.1| hypothetical protein GLYMA_01G198700 [Glycine max]	0	0	0	0	0	0		0	0		Glyma.01G198700_C2H2
143	Glyma.01G199200.1.p	C2C2-LSD	TF	Glyma.01G199200		Glyma.01G199200	PREDICTED: protein LOL1-like [Glycine max] &gt;gi|571436183|ref|XP_006573689.1| PREDICTED: protein LOL1-like [Glycine max] &gt;gi|955303768|ref|XP_014631924.1| PREDICTED: protein LOL1-like [Glycine max] &gt;gi|734424383|gb|KHN42611.1| Protein LOL1 [Glycine soja] &gt;gi|947129358|gb|KRH77212.1| hypothetical protein GLYMA_01G199200 [Glycine max] &gt;gi|947129359|gb|KRH77213.1| hypothetical protein …	0.149649	0.0311503	0.119831	0	0.383403	0.183438		0.10021	0.188947		Glyma.01G199200_C2C2-LSD
144	Glyma.01G200600.1.p	OFP	TF	Glyma.01G200600		Glyma.01G200600	hypothetical protein GLYMA_01G200600 [Glycine max]	0	0	0	0	0	0		0	0		Glyma.01G200600_OFP
145	Glyma.01G200800.1.p	GARP-ARR-B	TF	Glyma.01G200800		Glyma.01G200800	PREDICTED: two-component response regulator-like APRR2 isoform X1 [Glycine max] &gt;gi|571436203|ref|XP_006573693.1| PREDICTED: two-component response regulator-like APRR2 isoform X1 [Glycine max] &gt;gi|947129381|gb|KRH77235.1| hypothetical protein GLYMA_01G200800 [Glycine max] &gt;gi|947129382|gb|KRH77236.1| hypothetical protein GLYMA_01G200800 [Glycine max]	21.5885	10.7092	16.1246	5.6696	1.42375	3.85432		16.1407	3.64922		Glyma.01G200800_GARP-ARR-B
146	Glyma.01G202900.1.p	FAR1	TF	Glyma.01G202900		Glyma.01G202900	hypothetical protein GLYMA_01G202900 [Glycine max]	1.48273	0.813002	0.926671	1.69346	2.08113	0.911927		1.07414	1.56217		Glyma.01G202900_FAR1
147	Glyma.01G204400.1.p	Tify	TF	Glyma.01G204400		Glyma.01G204400	PREDICTED: protein TIFY 10B [Glycine max] &gt;gi|734424424|gb|KHN42652.1| Protein TIFY 10B [Glycine soja] &gt;gi|918463845|gb|ALA09267.1| ZIM transcription factor, partial [Glycine max] &gt;gi|947129437|gb|KRH77291.1| hypothetical protein GLYMA_01G204400 [Glycine max]	363.02	451.441	356.068	408.853	224.162	318.762		390.176	317.259		Glyma.01G204400_Tify
148	Glyma.01G205100.1.p	C2C2-GATA	TF	Glyma.01G205100		Glyma.01G205100	PREDICTED: GATA transcription factor 26-like [Glycine max] &gt;gi|947129445|gb|KRH77299.1| hypothetical protein GLYMA_01G205100 [Glycine max]	2.46424	2.39375	2.45871	1.39133	1.92717	2.16445		2.4389	1.82765		Glyma.01G205100_C2C2-GATA
149	Glyma.01G206600.1.p	AP2/ERF-ERF	TF	Glyma.01G206600		Glyma.01G206600	hypothetical protein GLYMA_01G206600 [Glycine max]	22.4991	24.3062	29.792	15.1107	13.005	17.5864		25.5324	15.234		Glyma.01G206600_AP2/ERF-ERF
150	Glyma.01G206700.1.p	AP2/ERF-ERF	TF	Glyma.01G206700		Glyma.01G206700	hypothetical protein GLYMA_01G206700 [Glycine max]	10.6001	6.76334	11.5788	4.09839	3.95103	6.33536		9.64743	4.79493		Glyma.01G206700_AP2/ERF-ERF
151	Glyma.01G207300.1.p	HB-HD-ZIP	TF	Glyma.01G207300		Glyma.01G207300	PREDICTED: homeobox-leucine zipper protein HAT4 [Glycine max] &gt;gi|734424451|gb|KHN42679.1| Homeobox-leucine zipper protein HAT2 [Glycine soja] &gt;gi|947129477|gb|KRH77331.1| hypothetical protein GLYMA_01G207300 [Glycine max]	8.2307	8.90899	9.7962	6.46855	14.0679	11.347		8.97863	10.6278		Glyma.01G207300_HB-HD-ZIP
152	Glyma.01G207600.1.p	MYB	TF	Glyma.01G207600		Glyma.01G207600	PREDICTED: transcription factor MYB32-like [Glycine max] &gt;gi|947129482|gb|KRH77336.1| hypothetical protein GLYMA_01G207600 [Glycine max]	0.323175	0.0538166	0	0.0582049	0	0		0.125664	0.0194016		Glyma.01G207600_MYB
153	Glyma.01G209100.1.p	C2H2	TF	Glyma.01G209100		Glyma.01G209100	C2H2-type zinc finger protein 1 [Glycine max] &gt;gi|947129506|gb|KRH77360.1| hypothetical protein GLYMA_01G209100 [Glycine max]	1.49551	1.84186	2.02083	1.37479	1.47366	2.13872		1.78607	1.66239		Glyma.01G209100_C2H2
154	Glyma.01G211500.1.p	MYB	TF	Glyma.01G211500		Glyma.01G211500	PREDICTED: protein ODORANT1 [Glycine max] &gt;gi|734424486|gb|KHN42714.1| Protein ODORANT1 [Glycine soja] &gt;gi|947129550|gb|KRH77404.1| hypothetical protein GLYMA_01G211500 [Glycine max]	0.566445	0.148937	0.477453	0.187929	0.188015	0.355002		0.397612	0.243649		Glyma.01G211500_MYB
155	Glyma.01G214800.1.p	HB-KNOX	TF	Glyma.01G214800		Glyma.01G214800	PREDICTED: homeobox protein HD1-like [Glycine max] &gt;gi|947129610|gb|KRH77464.1| hypothetical protein GLYMA_01G214800 [Glycine max]	19.5403	6.18646	11.8146	4.09551	3.98124	3.96351		12.5138	4.01342		Glyma.01G214800_HB-KNOX
156	Glyma.01G216000.1.p	AP2/ERF-ERF	TF	Glyma.01G216000		Glyma.01G216000	PREDICTED: dehydration-responsive element-binding protein 1E [Glycine max] &gt;gi|169666736|gb|ACA63936.1| CBF3 protein [Glycine max] &gt;gi|947129629|gb|KRH77483.1| hypothetical protein GLYMA_01G216000 [Glycine max]	11.8483	8.99857	10.6698	0.863352	0.335452	0.509942		10.5055	0.569582		Glyma.01G216000_AP2/ERF-ERF
157	Glyma.01G216200.1.p	AP2/ERF-ERF	TF	Glyma.01G216200		Glyma.01G216200	PREDICTED: ethylene-responsive transcription factor ERF027-like [Glycine max] &gt;gi|947129630|gb|KRH77484.1| hypothetical protein GLYMA_01G216200 [Glycine max]	0	0.0719504	0	0.0778174	0.0681213	0		0.0239835	0.0486462		Glyma.01G216200_AP2/ERF-ERF
158	Glyma.01G217400.1.p	HSF	TF	Glyma.01G217400		Glyma.01G217400	heat stress transcription factor Hsf-03 [Glycine max] &gt;gi|356497218|ref|XP_003517459.1| PREDICTED: heat stress transcription factor B-2b [Glycine max] &gt;gi|571436453|ref|XP_006573765.1| PREDICTED: heat stress transcription factor B-2b [Glycine max] &gt;gi|947129646|gb|KRH77500.1| hypothetical protein GLYMA_01G217400 [Glycine max] &gt;gi|947129647|gb|KRH77501.1| hypothetical protein GLYMA_01G…	8.56737	4.34691	6.44941	6.85114	7.01758	5.73536		6.45456	6.53469		Glyma.01G217400_HSF
159	Glyma.01G217500.1.p	MYB	TF	Glyma.01G217500		Glyma.01G217500	PREDICTED: myb-related protein B-like [Glycine max] &gt;gi|947129650|gb|KRH77504.1| hypothetical protein GLYMA_01G217500 [Glycine max] &gt;gi|947129651|gb|KRH77505.1| hypothetical protein GLYMA_01G217500 [Glycine max]	3.01023	1.82088	1.56576	1.66816	1.05467	1.1714		2.13229	1.29808		Glyma.01G217500_MYB
160	Glyma.01G221500.1.p	HB-BELL	TF	Glyma.01G221500		Glyma.01G221500	PREDICTED: homeobox protein BEL1 homolog [Glycine max] &gt;gi|571436515|ref|XP_006573786.1| PREDICTED: homeobox protein BEL1 homolog [Glycine max] &gt;gi|955304070|ref|XP_014632543.1| PREDICTED: homeobox protein BEL1 homolog [Glycine max] &gt;gi|947129717|gb|KRH77571.1| hypothetical protein GLYMA_01G221500 [Glycine max] &gt;gi|947129718|gb|KRH77572.1| hypothetical protein GLYMA_01G221500 [Glycine…	0.881656	1.10113	1.09549	1.17723	0.994597	0.968926		1.02609	1.04692		Glyma.01G221500_HB-BELL
161	Glyma.01G222200.1.p	MYB	TF	Glyma.01G222200		Glyma.01G222200	PREDICTED: uncharacterized protein LOC100803556 [Glycine max]	12.5342	5.33826	9.18968	5.25393	2.6787	2.87415		9.02072	3.60226		Glyma.01G222200_MYB
162	Glyma.01G222300.1.p	WRKY	TF	Glyma.01G222300		Glyma.01G222300	PREDICTED: WRKY transcription factor 22 [Glycine max] &gt;gi|947129733|gb|KRH77587.1| hypothetical protein GLYMA_01G222300 [Glycine max]	1.0093	1.53459	0.527087	1.81779	1.79885	1.99796		1.02366	1.87153		Glyma.01G222300_WRKY
163	Glyma.01G224100.1.p	AP2/ERF-ERF	TF	Glyma.01G224100		Glyma.01G224100	PREDICTED: ethylene-responsive transcription factor CRF2-like [Glycine max] &gt;gi|947129770|gb|KRH77624.1| hypothetical protein GLYMA_01G224100 [Glycine max]	2.18449	1.04361	1.92128	0.0644973	0	0.225757		1.71646	0.0967513		Glyma.01G224100_AP2/ERF-ERF
164	Glyma.01G224800.1.p	WRKY	TF	Glyma.01G224800		Glyma.01G224800	transcription factor WRKY12 [Glycine max] &gt;gi|947129783|gb|KRH77637.1| hypothetical protein GLYMA_01G224800 [Glycine max]	7.24177	7.10057	6.17946	2.69414	2.46866	3.30986		6.8406	2.82422		Glyma.01G224800_WRKY
165	Glyma.01G224900.1.p	MYB-related	TF	Glyma.01G224900		Glyma.01G224900	transcription factor CPC-like [Glycine max] &gt;gi|254808768|gb|ACT82839.1| transcription factor MYB363 [Glycine max] &gt;gi|947129785|gb|KRH77639.1| hypothetical protein GLYMA_01G224900 [Glycine max]	1.36493	2.99071	1.72573	3.36396	4.3889	4.42809		2.02712	4.06032		Glyma.01G224900_MYB-related
166	Glyma.01G225000.1.p	AP2/ERF-ERF	TF	Glyma.01G225000		Glyma.01G225000	PREDICTED: ethylene-responsive transcription factor ERF061-like [Glycine max] &gt;gi|918463497|gb|ALA09093.1| AP2-EREBP transcription factor, partial [Glycine max] &gt;gi|947129786|gb|KRH77640.1| hypothetical protein GLYMA_01G225000 [Glycine max]	2.06955	4.07673	4.68863	2.45458	2.22832	2.61639		3.61164	2.4331		Glyma.01G225000_AP2/ERF-ERF
167	Glyma.01G226600.1.p	GRAS	TF	Glyma.01G226600		Glyma.01G226600	PREDICTED: scarecrow-like protein 3 [Glycine max] &gt;gi|947129812|gb|KRH77666.1| hypothetical protein GLYMA_01G226600 [Glycine max]	0.538161	0.32588	0.861863	0.102799	0.308537	0.285572		0.575301	0.232303		Glyma.01G226600_GRAS
168	Glyma.01G228100.1.p	E2F-DP	TF	Glyma.01G228100		Glyma.01G228100	PREDICTED: transcription factor-like protein DPB isoform X1 [Glycine max] &gt;gi|947129833|gb|KRH77687.1| hypothetical protein GLYMA_01G228100 [Glycine max]	2.86246	2.33	1.96711	2.50075	2.57647	2.13968		2.38652	2.40563		Glyma.01G228100_E2F-DP
169	Glyma.01G228200.1.p	MYB-related	TF	Glyma.01G228200		Glyma.01G228200	PREDICTED: uncharacterized protein LOC100792788 isoform X1 [Glycine max] &gt;gi|947129834|gb|KRH77688.1| hypothetical protein GLYMA_01G228200 [Glycine max]	1.00453	0.947098	0.969987	0.744965	0.768595	1.13822		0.973873	0.883927		Glyma.01G228200_MYB-related
170	Glyma.01G231000.1.p	AP2/ERF-ERF	TF	Glyma.01G231000		Glyma.01G231000	PREDICTED: ethylene-responsive transcription factor ERF022 [Glycine max]	417.77	394.116	336.651	161.152	152.931	126.605		382.846	146.896		Glyma.01G231000_AP2/ERF-ERF
171	Glyma.01G231200.1.p	AP2/ERF-ERF	TF	Glyma.01G231200		Glyma.01G231200	hypothetical protein GLYMA_01G231200 [Glycine max]	14.1813	16.4591	20.5778	24.0704	27.169	27.8734		17.0727	26.3709		Glyma.01G231200_AP2/ERF-ERF
172	Glyma.01G232000.1.p	AP2/ERF-ERF	TF	Glyma.01G232000		Glyma.01G232000	PREDICTED: ethylene-responsive transcription factor ERF020 [Glycine max] &gt;gi|734406920|gb|KHN34149.1| Ethylene-responsive transcription factor ERF020 [Glycine soja] &gt;gi|947129901|gb|KRH77755.1| hypothetical protein GLYMA_01G232000 [Glycine max]	12.9358	24.9519	18.3428	26.5983	12.7468	19.3299		18.7435	19.5583		Glyma.01G232000_AP2/ERF-ERF
173	Glyma.01G233000.1.p	HSF	TF	Glyma.01G233000		Glyma.01G233000	PREDICTED: heat stress transcription factor A-1b-like [Glycine max] &gt;gi|734406911|gb|KHN34140.1| Heat stress transcription factor A-1b [Glycine soja] &gt;gi|947129912|gb|KRH77766.1| hypothetical protein GLYMA_01G233000 [Glycine max]	8.74937	10.1946	9.53884	9.69364	12.045	8.36193		9.49428	10.0335		Glyma.01G233000_HSF
174	Glyma.01G233400.1.p	MYB	TF	Glyma.01G233400		Glyma.01G233400	PREDICTED: transcription factor MYB39-like [Glycine max] &gt;gi|947129927|gb|KRH77781.1| hypothetical protein GLYMA_01G233400 [Glycine max]	0.762655	0.317502	0.333106	0	0	0.0971279		0.471088	0.032376		Glyma.01G233400_MYB
175	Glyma.01G234000.1.p	PLATZ	TF	Glyma.01G234000		Glyma.01G234000	PREDICTED: uncharacterized protein LOC100796834 isoform X1 [Glycine max] &gt;gi|947129936|gb|KRH77790.1| hypothetical protein GLYMA_01G234000 [Glycine max]	0.353576	0.214106	0.514774	0.549966	0.684151	0.427781		0.360819	0.553966		Glyma.01G234000_PLATZ
176	Glyma.01G234400.1.p	GRF	TF	Glyma.01G234400		Glyma.01G234400	PREDICTED: growth-regulating factor 4-like [Glycine max] &gt;gi|947129944|gb|KRH77798.1| hypothetical protein GLYMA_01G234400 [Glycine max]	1.77092	1.07021	1.12073	0.797373	1.41855	0.880316		1.32062	1.03208		Glyma.01G234400_GRF
177	Glyma.01G236300.1.p	CPP	TF	Glyma.01G236300		Glyma.01G236300	PREDICTED: protein tesmin/TSO1-like CXC 2 [Glycine max] &gt;gi|947129976|gb|KRH77830.1| hypothetical protein GLYMA_01G236300 [Glycine max]	10.0539	8.04531	10.6661	5.72941	5.65922	6.97076		9.58841	6.11979		Glyma.01G236300_CPP
178	Glyma.01G240100.1.p	HB-HD-ZIP	TF	Glyma.01G240100		Glyma.01G240100	PREDICTED: homeobox-leucine zipper protein MERISTEM L1-like isoform X1 [Glycine max] &gt;gi|955304350|ref|XP_014632955.1| PREDICTED: homeobox-leucine zipper protein MERISTEM L1-like isoform X1 [Glycine max] &gt;gi|947130027|gb|KRH77881.1| hypothetical protein GLYMA_01G240100 [Glycine max]	0	0	0	0	0	0		0	0		Glyma.01G240100_HB-HD-ZIP
179	Glyma.01G244800.1.p	B3	TF	Glyma.01G244800		Glyma.01G244800	PREDICTED: B3 domain-containing protein Os01g0234100 isoform X1 [Glycine max] &gt;gi|947130114|gb|KRH77968.1| hypothetical protein GLYMA_01G244800 [Glycine max]	0	0.0278909	0	0	0	0		0.00929697	0		Glyma.01G244800_B3
180	Glyma.02G004300.1.p	C2H2	TF	Glyma.02G004300		Glyma.02G004300	hypothetical protein GLYMA_02G004300 [Glycine max]	0	0	0	0	0	0		0	0		Glyma.02G004300_C2H2
181	Glyma.02G005600.1.p	MYB	TF	Glyma.02G005600		Glyma.02G005600	PREDICTED: myb-related protein Myb4-like [Glycine max] &gt;gi|947120915|gb|KRH69121.1| hypothetical protein GLYMA_02G005600 [Glycine max]	1.72784	7.19318	3.50832	14.5314	11.0912	12.5349		4.14311	12.7192		Glyma.02G005600_MYB
182	Glyma.02G006200.1.p	AP2/ERF-ERF	TF	Glyma.02G006200		Glyma.02G006200	PREDICTED: ethylene-responsive transcription factor 1B-like [Glycine max] &gt;gi|947120924|gb|KRH69130.1| hypothetical protein GLYMA_02G006200 [Glycine max]	4.60989	7.61154	7.03861	0.94987	0.123187	1.03985		6.42001	0.704302		Glyma.02G006200_AP2/ERF-ERF
183	Glyma.02G006300.1.p	AP2/ERF-ERF	TF	Glyma.02G006300		Glyma.02G006300	PREDICTED: ethylene-responsive transcription factor ERF096-like [Glycine max] &gt;gi|947120925|gb|KRH69131.1| hypothetical protein GLYMA_02G006300 [Glycine max]	0.0940841	0.548356	0.0753377	0	0.0741676	0		0.239259	0.0247225		Glyma.02G006300_AP2/ERF-ERF
184	Glyma.02G006800.1.p	MYB	TF	Glyma.02G006800		Glyma.02G006800	PREDICTED: transcription factor MYB86-like [Glycine max] &gt;gi|734312011|gb|KHN00250.1| Transcription factor MYB86 [Glycine soja] &gt;gi|947120930|gb|KRH69136.1| hypothetical protein GLYMA_02G006800 [Glycine max]	0.234516	0.0195264	0.225346	0.549084	1.5899	0.85419		0.159796	0.997724		Glyma.02G006800_MYB
185	Glyma.02G007000.1.p	bHLH	TF	Glyma.02G007000		Glyma.02G007000	PREDICTED: transcription factor APG-like [Glycine max] &gt;gi|734312009|gb|KHN00248.1| Transcription factor PIF3 [Glycine soja] &gt;gi|947120932|gb|KRH69138.1| hypothetical protein GLYMA_02G007000 [Glycine max]	0	0	0	0	0.0390883	0		0	0.0130294		Glyma.02G007000_bHLH
186	Glyma.02G007500.1.p	WRKY	TF	Glyma.02G007500		Glyma.02G007500	PREDICTED: probable WRKY transcription factor 47 [Glycine max] &gt;gi|947120939|gb|KRH69145.1| hypothetical protein GLYMA_02G007500 [Glycine max]	0.176763	0.315378	0.283085	0	0.0199063	0		0.258408	0.00663542		Glyma.02G007500_WRKY
187	Glyma.02G008600.1.p	SBP	TF	Glyma.02G008600		Glyma.02G008600	PREDICTED: squamosa promoter-binding-like protein 1 [Glycine max] &gt;gi|955305552|ref|XP_014619605.1| PREDICTED: squamosa promoter-binding-like protein 1 [Glycine max] &gt;gi|947120953|gb|KRH69159.1| hypothetical protein GLYMA_02G008600 [Glycine max]	37.8206	37.5201	37.5056	33.0073	32.3439	31.884		37.6154	32.4117		Glyma.02G008600_SBP
188	Glyma.02G009800.1.p	MYB	TF	Glyma.02G009800		Glyma.02G009800	MYB transcription factor MYB76 [Glycine max] &gt;gi|110931674|gb|ABH02836.1| MYB transcription factor MYB76 [Glycine max] &gt;gi|947120972|gb|KRH69178.1| hypothetical protein GLYMA_02G009800 [Glycine max]	3.60672	6.0944	4.55863	6.4003	0.696867	3.31891		4.75325	3.47202		Glyma.02G009800_MYB
189	Glyma.02G010900.1.p	WRKY	TF	Glyma.02G010900		Glyma.02G010900	Putative WRKY transcription factor 23 [Glycine soja] &gt;gi|947120991|gb|KRH69197.1| hypothetical protein GLYMA_02G010900 [Glycine max]	12.4489	13.6012	14.7095	34.6704	29.4409	28.8181		13.5866	30.9765		Glyma.02G010900_WRKY
190	Glyma.02G012000.1.p	GRAS	TF	Glyma.02G012000		Glyma.02G012000	hypothetical protein GLYMA_02G012000 [Glycine max]	0	0	0	0.0306604	0	0		0	0.0102201		Glyma.02G012000_GRAS
191	Glyma.02G012700.1.p	bZIP	TF	Glyma.02G012700		Glyma.02G012700	bZIP transcription factor bZIP60 [Glycine max] &gt;gi|947121015|gb|KRH69221.1| hypothetical protein GLYMA_02G012700 [Glycine max]	52.6169	62.2823	76.7911	82.9963	81.7306	101.544		63.8968	88.7569		Glyma.02G012700_bZIP
192	Glyma.02G013900.1.p	MYB	TF	Glyma.02G013900		Glyma.02G013900	PREDICTED: transcription factor MYB12-like [Glycine max] &gt;gi|734338035|gb|KHN08650.1| Transcription factor MYB12 [Glycine soja] &gt;gi|947121031|gb|KRH69237.1| hypothetical protein GLYMA_02G013900 [Glycine max]	0	0.0241292	0	0.443645	0.296986	0.345081		0.00804306	0.361904		Glyma.02G013900_MYB
193	Glyma.02G016100.1.p	AP2/ERF-ERF	TF	Glyma.02G016100		Glyma.02G016100	uncharacterized protein LOC100819416 [Glycine max] &gt;gi|299891468|gb|ADJ57587.1| ERF protein [Glycine max] &gt;gi|947121064|gb|KRH69270.1| hypothetical protein GLYMA_02G016100 [Glycine max]	464.648	354.002	462.981	294.472	119.869	248.049		427.21	220.797		Glyma.02G016100_AP2/ERF-ERF
194	Glyma.02G018900.1.p	bHLH	TF	Glyma.02G018900		Glyma.02G018900	PREDICTED: transcription factor PRE6 [Glycine max] &gt;gi|951003777|ref|XP_014507695.1| transcription factor PRE6 [Vigna radiata var. radiata] &gt;gi|734313098|gb|KHN01198.1| Transcription factor bHLH135 [Glycine soja] &gt;gi|734338074|gb|KHN08689.1| Transcription factor bHLH135 [Glycine soja] &gt;gi|947121098|gb|KRH69304.1| hypothetical protein GLYMA_02G018900 [Glycine max]	0.0534162	0	0.0855458	0.240511	3.53712	2.6565		0.0463207	2.14471		Glyma.02G018900_bHLH
195	Glyma.02G019100.1.p	HB-HD-ZIP	TF	Glyma.02G019100		Glyma.02G019100	hypothetical protein GLYMA_02G019100 [Glycine max]	6.29272	5.67927	5.03888	7.40393	13.9223	9.60373		5.67029	10.31		Glyma.02G019100_HB-HD-ZIP
196	Glyma.02G019300.1.p	MYB	TF	Glyma.02G019300		Glyma.02G019300	PREDICTED: pre-mRNA-splicing factor CEF1-like [Glycine max] &gt;gi|571438366|ref|XP_006574549.1| PREDICTED: pre-mRNA-splicing factor CEF1-like [Glycine max] &gt;gi|571438370|ref|XP_006574551.1| PREDICTED: pre-mRNA-splicing factor CEF1-like [Glycine max] &gt;gi|955305669|ref|XP_014619802.1| PREDICTED: pre-mRNA-splicing factor CEF1-like [Glycine max] &gt;gi|734338078|gb|KHN08693.1| Myb-related prot…	1.75569	2.21424	1.87105	1.03465	2.15746	2.05264		1.94699	1.74825		Glyma.02G019300_MYB
197	Glyma.02G019900.1.p	Whirly	TF	Glyma.02G019900		Glyma.02G019900	PREDICTED: single-stranded DNA-binding protein WHY1, chloroplastic-like isoform X2 [Glycine max] &gt;gi|947121122|gb|KRH69328.1| hypothetical protein GLYMA_02G019900 [Glycine max]	0.907431	0.679993	0.581299	0.680964	0.739183	0.656799		0.722908	0.692315		Glyma.02G019900_Whirly
198	Glyma.02G020300.1.p	WRKY	TF	Glyma.02G020300		Glyma.02G020300	hypothetical protein GLYMA_02G020300, partial [Glycine max]	0.443363	0.412584	0.187953	0.469713	0.88405	0.840323		0.347967	0.731362		Glyma.02G020300_WRKY
199	Glyma.02G020400.1.p	Whirly	TF	Glyma.02G020400		Glyma.02G020400	hypothetical protein glysoja_024613 [Glycine soja] &gt;gi|947121132|gb|KRH69338.1| hypothetical protein GLYMA_02G020400 [Glycine max] &gt;gi|947121133|gb|KRH69339.1| hypothetical protein GLYMA_02G020400 [Glycine max] &gt;gi|947121134|gb|KRH69340.1| hypothetical protein GLYMA_02G020400 [Glycine max] &gt;gi|947121135|gb|KRH69341.1| hypothetical protein GLYMA_02G020400 [Glycine max]	1.99561	3.64627	2.59672	3.51928	4.67579	4.77591		2.7462	4.32366		Glyma.02G020400_Whirly
200	Glyma.02G022300.1.p	HB-HD-ZIP	TF	Glyma.02G022300		Glyma.02G022300	PREDICTED: homeodomain-leucine zipper protein 57 isoform X1 [Glycine max] &gt;gi|734394734|gb|KHN28720.1| Homeobox-leucine zipper protein HAT5 [Glycine soja] &gt;gi|947121168|gb|KRH69374.1| hypothetical protein GLYMA_02G022300 [Glycine max]	8.65305	9.49302	9.28213	2.32786	1.30849	2.23001		9.14274	1.95545		Glyma.02G022300_HB-HD-ZIP
201	Glyma.02G025400.1.p	bHLH	TF	Glyma.02G025400		Glyma.02G025400	PREDICTED: transcription factor bHLH79-like [Glycine max] &gt;gi|947121208|gb|KRH69414.1| hypothetical protein GLYMA_02G025400 [Glycine max]	2.98553	2.0621	2.58082	1.1304	2.46051	2.06746		2.54282	1.88612		Glyma.02G025400_bHLH
202	Glyma.02G025500.1.p	bHLH	TF	Glyma.02G025500		Glyma.02G025500	PREDICTED: transcription factor bHLH79-like isoform X1 [Glycine max] &gt;gi|947121209|gb|KRH69415.1| hypothetical protein GLYMA_02G025500 [Glycine max]	6.3897	5.86076	5.88265	2.5847	4.76771	4.1406		6.04437	3.831		Glyma.02G025500_bHLH
203	Glyma.02G026300.1.p	MYB-related	TF	Glyma.02G026300		Glyma.02G026300	MYB transcription factor MYB138 [Glycine max] &gt;gi|918463715|gb|ALA09202.1| MYB/HD-like transcription factor, partial [Glycine max] &gt;gi|947121221|gb|KRH69427.1| hypothetical protein GLYMA_02G026300 [Glycine max]	29.1202	21.713	32.954	50.7831	26.7246	53.619		27.9291	43.7089		Glyma.02G026300_MYB-related
204	Glyma.02G029400.1.p	C2H2	TF	Glyma.02G029400		Glyma.02G029400	PREDICTED: zinc finger protein 5-like [Glycine max] &gt;gi|947121261|gb|KRH69467.1| hypothetical protein GLYMA_02G029400 [Glycine max]	4.75697	13.5175	12.5107	39.7719	17.993	36.8051		10.2617	31.5233		Glyma.02G029400_C2H2
205	Glyma.02G036900.1.p	HB-KNOX	TF	Glyma.02G036900		Glyma.02G036900	PREDICTED: homeobox protein knotted-1-like 6 [Glycine max] &gt;gi|947121394|gb|KRH69600.1| hypothetical protein GLYMA_02G036900 [Glycine max]	1.23212	0.0586223	0.676538	0.0317013	0.0277513	0.0986332		0.65576	0.0526952		Glyma.02G036900_HB-KNOX
206	Glyma.02G039300.1.p	AP2/ERF-ERF	TF	Glyma.02G039300		Glyma.02G039300	PREDICTED: ethylene-responsive transcription factor ESR2-like [Glycine max] &gt;gi|947121433|gb|KRH69639.1| hypothetical protein GLYMA_02G039300 [Glycine max]	0	0	0	0	0	0		0	0		Glyma.02G039300_AP2/ERF-ERF
207	Glyma.02G040100.1.p	zf-HD	TF	Glyma.02G040100		Glyma.02G040100	PREDICTED: zinc-finger homeodomain protein 1-like [Glycine max] &gt;gi|947121444|gb|KRH69650.1| hypothetical protein GLYMA_02G040100 [Glycine max]	0	0	0.0581373	0	0.0286172	0.0254277		0.0193791	0.0180149		Glyma.02G040100_zf-HD
208	Glyma.02G041000.1.p	bHLH	TF	Glyma.02G041000		Glyma.02G041000	PREDICTED: transcription factor bHLH131-like [Glycine max] &gt;gi|947121455|gb|KRH69661.1| hypothetical protein GLYMA_02G041000 [Glycine max]	0	0	0	0.0408708	0.0357783	0.0317907		0	0.0361466		Glyma.02G041000_bHLH
209	Glyma.02G041500.1.p	MADS-MIKC	TF	Glyma.02G041500		Glyma.02G041500	MADS-box protein SVP-like [Glycine max] &gt;gi|571437961|ref|XP_006574408.1| PREDICTED: MADS-box protein SVP-like isoform X2 [Glycine max] &gt;gi|571437963|ref|XP_006574409.1| PREDICTED: MADS-box protein SVP-like isoform X2 [Glycine max] &gt;gi|166014267|gb|ABY78023.1| short vegetative phase-like protein [Glycine max] &gt;gi|734312239|gb|KHN00417.1| MADS-box protein SVP [Glycine soja] &gt;gi|9471…	43.355	25.1034	32.2348	10.1624	7.17005	9.72157		33.5644	9.01802		Glyma.02G041500_MADS-MIKC
210	Glyma.02G047500.1.p	CSD	TF	Glyma.02G047500		Glyma.02G047500	PREDICTED: cold shock domain-containing protein 3 [Glycine max] &gt;gi|947121568|gb|KRH69774.1| hypothetical protein GLYMA_02G047500 [Glycine max]	16.306	14.959	17.754	15.5476	14.192	12.3518		16.3397	14.0305		Glyma.02G047500_CSD
211	Glyma.02G048100.1.p	MYB-related	TF	Glyma.02G048100		Glyma.02G048100	PREDICTED: TSL-kinase interacting protein 1-like [Glycine max] &gt;gi|734312297|gb|KHN00475.1| TSL-kinase interacting protein 1 [Glycine soja] &gt;gi|947121574|gb|KRH69780.1| hypothetical protein GLYMA_02G048100 [Glycine max]	4.41672	4.37356	4.14297	5.18474	5.09828	5.28139		4.31109	5.18814		Glyma.02G048100_MYB-related
212	Glyma.02G049600.1.p	C3H	TF	Glyma.02G049600		Glyma.02G049600	PREDICTED: zinc finger CCCH domain-containing protein 30-like isoform X1 [Glycine max] &gt;gi|947121594|gb|KRH69800.1| hypothetical protein GLYMA_02G049600 [Glycine max]	2.5286	2.05185	3.08864	2.6437	3.51366	3.69243		2.55636	3.28326		Glyma.02G049600_C3H
213	Glyma.02G049700.1.p	C3H	TF	Glyma.02G049700		Glyma.02G049700	PREDICTED: zinc finger CCCH domain-containing protein 6-like [Glycine max] &gt;gi|947121596|gb|KRH69802.1| hypothetical protein GLYMA_02G049700 [Glycine max]	5.27408	5.71934	7.52685	20.8361	15.9934	20.7503		6.17342	19.1933		Glyma.02G049700_C3H
214	Glyma.02G050100.1.p	NAC	TF	Glyma.02G050100		Glyma.02G050100	PREDICTED: NAC domain-containing protein 37 [Glycine max] &gt;gi|947121600|gb|KRH69806.1| hypothetical protein GLYMA_02G050100 [Glycine max]	0.490075	0.272032	0.470912	0.382478	0.978707	0.274619		0.411006	0.545268		Glyma.02G050100_NAC
215	Glyma.02G051100.1.p	C2C2-GATA	TF	Glyma.02G051100		Glyma.02G051100	PREDICTED: GATA transcription factor 5 [Glycine max] &gt;gi|947121617|gb|KRH69823.1| hypothetical protein GLYMA_02G051100 [Glycine max]	1.48755	0.935804	1.90584	0.267912	0.443001	0.694636		1.44306	0.468516		Glyma.02G051100_C2C2-GATA
216	Glyma.02G051900.1.p	SRS	TF	Glyma.02G051900		Glyma.02G051900	PREDICTED: protein SHI RELATED SEQUENCE 1-like [Glycine max] &gt;gi|571438845|ref|XP_006574691.1| PREDICTED: protein SHI RELATED SEQUENCE 1-like [Glycine max] &gt;gi|947121632|gb|KRH69838.1| hypothetical protein GLYMA_02G051900 [Glycine max] &gt;gi|947121633|gb|KRH69839.1| hypothetical protein GLYMA_02G051900 [Glycine max] &gt;gi|947121634|gb|KRH69840.1| hypothetical protein GLYMA_02G051900 [Glyc…	0.253502	0.281429	0.422899	0.0380471	0.249798	0.325537		0.319276	0.204461		Glyma.02G051900_SRS
217	Glyma.02G055300.1.p	TUB	TF	Glyma.02G055300		Glyma.02G055300	PREDICTED: tubby-like F-box protein 2 [Glycine max] &gt;gi|947121688|gb|KRH69894.1| hypothetical protein GLYMA_02G055300 [Glycine max] &gt;gi|947121689|gb|KRH69895.1| hypothetical protein GLYMA_02G055300 [Glycine max] &gt;gi|947121690|gb|KRH69896.1| hypothetical protein GLYMA_02G055300 [Glycine max]	9.10554	9.04609	9.25906	8.03663	10.4815	8.55231		9.1369	9.02349		Glyma.02G055300_TUB
218	Glyma.02G055800.1.p	MYB-related	TF	Glyma.02G055800		Glyma.02G055800	hypothetical protein glysoja_000202 [Glycine soja] &gt;gi|947121696|gb|KRH69902.1| hypothetical protein GLYMA_02G055800 [Glycine max]	0	0	0	0	0	0		0	0		Glyma.02G055800_MYB-related
219	Glyma.02G055900.1.p	MYB-related	TF	Glyma.02G055900		Glyma.02G055900	hypothetical protein glysoja_000203 [Glycine soja] &gt;gi|918463717|gb|ALA09203.1| MYB/HD-like transcription factor, partial [Glycine max] &gt;gi|947121701|gb|KRH69907.1| hypothetical protein GLYMA_02G055900 [Glycine max]	0.167876	0.179713	0.0576112	0.0215964	0	0.0167984		0.135067	0.0127983		Glyma.02G055900_MYB-related
220	Glyma.02G056100.1.p	zf-HD	TF	Glyma.02G056100		Glyma.02G056100	PREDICTED: zinc-finger homeodomain protein 6-like [Glycine max] &gt;gi|947121703|gb|KRH69909.1| hypothetical protein GLYMA_02G056100 [Glycine max]	0.629173	0.232828	0.205256	0.0209845	0.0734791	0.0489672		0.355752	0.0478103		Glyma.02G056100_zf-HD
221	Glyma.02G056600.1.p	C2C2-GATA	TF	Glyma.02G056600		Glyma.02G056600	PREDICTED: GATA transcription factor 18-like [Glycine max] &gt;gi|947121709|gb|KRH69915.1| hypothetical protein GLYMA_02G056600 [Glycine max]	0.270685	0.425714	0.4335	0.731268	0.66386	1.07441		0.376633	0.823179		Glyma.02G056600_C2C2-GATA
222	Glyma.02G058400.1.p	C2H2	TF	Glyma.02G058400		Glyma.02G058400	PREDICTED: protein indeterminate-domain 2-like [Glycine max] &gt;gi|356498399|ref|XP_003518040.1| PREDICTED: protein indeterminate-domain 2-like [Glycine max] &gt;gi|947121735|gb|KRH69941.1| hypothetical protein GLYMA_02G058400 [Glycine max] &gt;gi|947121736|gb|KRH69942.1| hypothetical protein GLYMA_02G058500 [Glycine max]	0.671603	0.321536	0.201669	0.362874	0.25148	0.376341		0.398269	0.330232		Glyma.02G058400_C2H2
223	Glyma.02G058500.1.p	C2H2	TF	Glyma.02G058500		Glyma.02G058500	PREDICTED: protein indeterminate-domain 2-like [Glycine max] &gt;gi|356498399|ref|XP_003518040.1| PREDICTED: protein indeterminate-domain 2-like [Glycine max] &gt;gi|947121735|gb|KRH69941.1| hypothetical protein GLYMA_02G058400 [Glycine max] &gt;gi|947121736|gb|KRH69942.1| hypothetical protein GLYMA_02G058500 [Glycine max]	0.362742	0.931252	0.629342	1.68772	0.428931	1.75741		0.641112	1.29135		Glyma.02G058500_C2H2
224	Glyma.02G058700.1.p	GRAS	TF	Glyma.02G058700		Glyma.02G058700	PREDICTED: scarecrow-like protein 15 [Glycine max] &gt;gi|947121739|gb|KRH69945.1| hypothetical protein GLYMA_02G058700 [Glycine max]	1.69632	2.8248	2.35444	3.34028	3.74425	4.65772		2.29185	3.91408		Glyma.02G058700_GRAS
225	Glyma.02G058800.1.p	bZIP	TF	Glyma.02G058800		Glyma.02G058800	PREDICTED: bZIP transcription factor bZIP115 isoform X1 [Glycine max] &gt;gi|571438122|ref|XP_006574485.1| PREDICTED: bZIP transcription factor bZIP115 isoform X1 [Glycine max] &gt;gi|955305445|ref|XP_014619396.1| PREDICTED: bZIP transcription factor bZIP115 isoform X1 [Glycine max] &gt;gi|947121742|gb|KRH69948.1| hypothetical protein GLYMA_02G058800 [Glycine max] &gt;gi|947121743|gb|KRH69949.1| …	4.6749	4.36784	3.89582	3.6528	5.04498	4.2744		4.31285	4.32406		Glyma.02G058800_bZIP
226	Glyma.02G058900.1.p	HB-other	TF	Glyma.02G058900		Glyma.02G058900	PREDICTED: homeobox-leucine zipper protein ATHB-40-like [Glycine max] &gt;gi|734312384|gb|KHN00562.1| Homeobox-leucine zipper protein ATHB-40 [Glycine soja] &gt;gi|947121744|gb|KRH69950.1| hypothetical protein GLYMA_02G058900 [Glycine max]	0.195695	0	0	0.0881133	0.462806	0.137075		0.0652316	0.229331		Glyma.02G058900_HB-other
227	Glyma.02G060000.1.p	HB-BELL	TF	Glyma.02G060000		Glyma.02G060000	PREDICTED: BEL1-like homeodomain protein 4 [Glycine max] &gt;gi|955306230|ref|XP_014620702.1| PREDICTED: BEL1-like homeodomain protein 4 [Glycine max] &gt;gi|947121765|gb|KRH69971.1| hypothetical protein GLYMA_02G060000 [Glycine max]	2.86988	1.00924	1.81275	0.690237	0.238883	0.349602		1.89729	0.426241		Glyma.02G060000_HB-BELL
228	Glyma.02G062700.1.p	C2C2-Dof	TF	Glyma.02G062700		Glyma.02G062700	PREDICTED: dof zinc finger protein DOF3.4 [Glycine max] &gt;gi|947121811|gb|KRH70017.1| hypothetical protein GLYMA_02G062700 [Glycine max]	32.2064	28.2805	50.8199	49.3528	40.2698	52.8431		37.1023	47.4886		Glyma.02G062700_C2C2-Dof
229	Glyma.02G066200.1.p	AP2/ERF-ERF	TF	Glyma.02G066200		Glyma.02G066200	uncharacterized LOC100796480 [Glycine max] &gt;gi|255648212|gb|ACU24559.1| unknown [Glycine max] &gt;gi|734312446|gb|KHN00624.1| Ethylene-responsive transcription factor ERF114 [Glycine soja] &gt;gi|918463499|gb|ALA09094.1| AP2-EREBP transcription factor, partial [Glycine max] &gt;gi|947121857|gb|KRH70063.1| hypothetical protein GLYMA_02G066200 [Glycine max]	1.23594	2.33627	2.27358	8.66324	15.6942	13.5473		1.9486	12.6349		Glyma.02G066200_AP2/ERF-ERF
230	Glyma.02G067600.1.p	AP2/ERF-ERF	TF	Glyma.02G067600		Glyma.02G067600	ethylene-responsive transcription factor LEP-like [Glycine max] &gt;gi|947121882|gb|KRH70088.1| hypothetical protein GLYMA_02G067600 [Glycine max]	0	0	0.0300521	0.101389	0.562121	0.210304		0.0100174	0.291271		Glyma.02G067600_AP2/ERF-ERF
231	Glyma.02G070000.1.p	NAC	TF	Glyma.02G070000		Glyma.02G070000	PREDICTED: NAC transcription factor 29-like [Glycine max] &gt;gi|734312481|gb|KHN00659.1| NAC domain-containing protein 29 [Glycine soja] &gt;gi|947121916|gb|KRH70122.1| hypothetical protein GLYMA_02G070000 [Glycine max]	0.027118	0.0225791	0.152003	0.317463	0.0427549	0.208944		0.0672334	0.189721		Glyma.02G070000_NAC
232	Glyma.02G070600.1.p	NAC	TF	Glyma.02G070600		Glyma.02G070600	PREDICTED: NAC domain-containing protein 59-like [Glycine max] &gt;gi|734312486|gb|KHN00664.1| NAC domain-containing protein 100 [Glycine soja] &gt;gi|947121924|gb|KRH70130.1| hypothetical protein GLYMA_02G070600 [Glycine max]	9.99956	14.8065	11.8159	19.4455	18.94	21.6184		12.2073	20.0013		Glyma.02G070600_NAC
233	Glyma.02G070900.1.p	GARP-G2-like	TF	Glyma.02G070900		Glyma.02G070900	PREDICTED: uncharacterized protein LOC100786282 isoform X1 [Glycine max] &gt;gi|947121928|gb|KRH70134.1| hypothetical protein GLYMA_02G070900 [Glycine max] &gt;gi|947121929|gb|KRH70135.1| hypothetical protein GLYMA_02G070900 [Glycine max]	0.326568	0.199399	0.348665	0.0784212	0.0514874	0.0762482		0.291544	0.068719		Glyma.02G070900_GARP-G2-like
234	Glyma.02G071500.1.p	C2C2-GATA	TF	Glyma.02G071500		Glyma.02G071500	hypothetical protein GLYMA_02G071500 [Glycine max]	1.00612	0.730322	0.950257	0.72018	0.650781	0.271054		0.895568	0.547338		Glyma.02G071500_C2C2-GATA
235	Glyma.02G072800.1.p	AP2/ERF-ERF	TF	Glyma.02G072800		Glyma.02G072800	PREDICTED: ethylene-responsive transcription factor RAP2-11 [Glycine max] &gt;gi|734312505|gb|KHN00683.1| Ethylene-responsive transcription factor RAP2-11 [Glycine soja] &gt;gi|947121962|gb|KRH70168.1| hypothetical protein GLYMA_02G072800 [Glycine max]	0.20586	0.171403	0.0235488	0.529658	0.463662	0.844569		0.133604	0.612629		Glyma.02G072800_AP2/ERF-ERF
236	Glyma.02G073900.1.p	C2C2-GATA	TF	Glyma.02G073900		Glyma.02G073900	PREDICTED: GATA transcription factor 8-like isoform X1 [Glycine max] &gt;gi|947121980|gb|KRH70186.1| hypothetical protein GLYMA_02G073900 [Glycine max]	12.8708	7.22889	12.8879	2.05746	1.98121	3.89421		10.9959	2.64429		Glyma.02G073900_C2C2-GATA
237	Glyma.02G074800.1.p	GRAS	TF	Glyma.02G074800		Glyma.02G074800	PREDICTED: protein SCARECROW-like [Glycine max] &gt;gi|947121996|gb|KRH70202.1| hypothetical protein GLYMA_02G074800 [Glycine max]	0.204334	0.189037	0.19998	0.204451	0.196874	0.0795145		0.197784	0.16028		Glyma.02G074800_GRAS
238	Glyma.02G080200.1.p	AP2/ERF-ERF	TF	Glyma.02G080200		Glyma.02G080200	PREDICTED: ethylene-responsive transcription factor ABR1-like isoform X1 [Glycine max] &gt;gi|947122063|gb|KRH70269.1| hypothetical protein GLYMA_02G080200 [Glycine max]	62.5008	128.927	88.4868	269.692	241.881	226.027		93.305	245.867		Glyma.02G080200_AP2/ERF-ERF
239	Glyma.02G081800.1.p	TUB	TF	Glyma.02G081800		Glyma.02G081800	PREDICTED: tubby-like F-box protein 8 [Glycine max] &gt;gi|571439241|ref|XP_006574801.1| PREDICTED: tubby-like F-box protein 8 [Glycine max] &gt;gi|955306513|ref|XP_014621268.1| PREDICTED: tubby-like F-box protein 8 [Glycine max] &gt;gi|734312584|gb|KHN00762.1| Tubby-like F-box protein 8 [Glycine soja] &gt;gi|947122094|gb|KRH70300.1| hypothetical protein GLYMA_02G081800 [Glycine max] &gt;gi|94712…	10.5836	9.03967	11.6379	8.3002	9.1853	8.3878		10.4204	8.62444		Glyma.02G081800_TUB
240	Glyma.02G082000.1.p	Trihelix	TF	Glyma.02G082000		Glyma.02G082000	hypothetical protein GLYMA_02G082000 [Glycine max]	0.244505	0.314624	0.0889939	0.480394	1.50692	0.560499		0.216041	0.849272		Glyma.02G082000_Trihelix
241	Glyma.02G082100.1.p	Trihelix	TF	Glyma.02G082100		Glyma.02G082100	PREDICTED: trihelix transcription factor GT-2 [Glycine max] &gt;gi|947122102|gb|KRH70308.1| hypothetical protein GLYMA_02G082100 [Glycine max] &gt;gi|947122103|gb|KRH70309.1| hypothetical protein GLYMA_02G082100 [Glycine max]	0.960812	1.56307	1.29017	3.67389	7.98203	5.09411		1.27135	5.58334		Glyma.02G082100_Trihelix
242	Glyma.02G082800.1.p	bZIP	TF	Glyma.02G082800		Glyma.02G082800	putative bZIP domain class transcription factor [Glycine max] &gt;gi|947122110|gb|KRH70316.1| hypothetical protein GLYMA_02G082800 [Glycine max]	19.0925	19.0813	22.8834	23.8058	22.5039	23.0819		20.3524	23.1305		Glyma.02G082800_bZIP
243	Glyma.02G085900.1.p	GARP-ARR-B	TF	Glyma.02G085900		Glyma.02G085900	PREDICTED: two-component response regulator ORR21 isoform X1 [Glycine max] &gt;gi|734360584|gb|KHN15459.1| Two-component response regulator ARR2 [Glycine soja] &gt;gi|947122153|gb|KRH70359.1| hypothetical protein GLYMA_02G085900 [Glycine max]	0.522568	0.802219	0.980731	1.0441	1.69928	1.05235		0.768506	1.26524		Glyma.02G085900_GARP-ARR-B
244	Glyma.02G087200.1.p	NF-YB	TF	Glyma.02G087200		Glyma.02G087200	PREDICTED: nuclear transcription factor Y subunit beta-like [Glycine max] &gt;gi|947122175|gb|KRH70381.1| hypothetical protein GLYMA_02G087200 [Glycine max]	0	0	0	0	0	0		0	0		Glyma.02G087200_NF-YB
245	Glyma.02G087400.1.p	AP2/ERF-ERF	TF	Glyma.02G087400		Glyma.02G087400	PREDICTED: AP2-like ethylene-responsive transcription factor TOE3 [Glycine max] &gt;gi|955306571|ref|XP_014621386.1| PREDICTED: AP2-like ethylene-responsive transcription factor TOE3 [Glycine max] &gt;gi|955306573|ref|XP_014621387.1| PREDICTED: AP2-like ethylene-responsive transcription factor TOE3 [Glycine max] &gt;gi|955306575|ref|XP_014621389.1| PREDICTED: AP2-like ethylene-responsive transcri…	2.97715	3.39694	3.42583	11.3197	10.17	10.1487		3.26664	10.5461		Glyma.02G087400_AP2/ERF-ERF
246	Glyma.02G089600.1.p	NF-YC	TF	Glyma.02G089600		Glyma.02G089600	hypothetical protein GLYMA_02G089600 [Glycine max]	0	0.0512473	0.0985708	0.221704	0.2426	0.172449		0.0499394	0.212251		Glyma.02G089600_NF-YC
247	Glyma.02G092700.1.p	C2C2-Dof	TF	Glyma.02G092700		Glyma.02G092700	PREDICTED: dof zinc finger protein DOF2.4-like isoform X1 [Glycine max] &gt;gi|947122271|gb|KRH70477.1| hypothetical protein GLYMA_02G092700 [Glycine max]	1.04294	0.799817	1.20874	0.815606	0.735616	1.09579		1.01716	0.882337		Glyma.02G092700_C2C2-Dof
248	Glyma.02G093900.1.p	HB-WOX	TF	Glyma.02G093900		Glyma.02G093900	hypothetical protein GLYMA_02G093900 [Glycine max] &gt;gi|947122291|gb|KRH70497.1| hypothetical protein GLYMA_02G093900 [Glycine max]	10.935	12.2572	9.53409	12.5613	13.9219	11.8469		10.9088	12.7767		Glyma.02G093900_HB-WOX
249	Glyma.02G094500.1.p	C2H2	TF	Glyma.02G094500		Glyma.02G094500	C2H2-type zinc finger family protein [Glycine max] &gt;gi|947122303|gb|KRH70509.1| hypothetical protein GLYMA_02G094500 [Glycine max]	12.2722	21.6384	18.9869	64.0578	56.0323	66.0849		17.6325	62.0584		Glyma.02G094500_C2H2
250	Glyma.02G097900.1.p	bZIP	TF	Glyma.02G097900		Glyma.02G097900	PREDICTED: transcription factor HBP-1b(c38)-like isoform X1 [Glycine max] &gt;gi|734391351|gb|KHN27180.1| Transcription factor HBP-1b(c1) [Glycine soja] &gt;gi|947122363|gb|KRH70569.1| hypothetical protein GLYMA_02G097900 [Glycine max]	0.248053	0.165228	0.238354	0	0	0		0.217212	0		Glyma.02G097900_bZIP
251	Glyma.02G098800.1.p	GARP-G2-like	TF	Glyma.02G098800		Glyma.02G098800	PREDICTED: probable transcription factor GLK2 [Glycine max] &gt;gi|918463719|gb|ALA09204.1| MYB/HD-like transcription factor, partial [Glycine max] &gt;gi|947122389|gb|KRH70595.1| hypothetical protein GLYMA_02G098800 [Glycine max]	9.72786	21.6701	15.693	57.3505	39.8452	42.8757		15.697	46.6905		Glyma.02G098800_GARP-G2-like
252	Glyma.02G099100.1.p	C2H2	TF	Glyma.02G099100		Glyma.02G099100	PREDICTED: zinc finger protein WIP6 [Glycine max] &gt;gi|947122392|gb|KRH70598.1| hypothetical protein GLYMA_02G099100 [Glycine max]	0	0	0.0311297	0	0	0		0.0103766	0		Glyma.02G099100_C2H2
253	Glyma.02G099500.1.p	AP2/ERF-RAV	TF	Glyma.02G099500		Glyma.02G099500	PREDICTED: AP2/ERF and B3 domain-containing transcription repressor TEM1 [Glycine max] &gt;gi|947122397|gb|KRH70603.1| hypothetical protein GLYMA_02G099500 [Glycine max]	29.955	39.7166	42.698	123.513	122.028	151.008		37.4565	132.183		Glyma.02G099500_AP2/ERF-RAV
254	Glyma.02G100200.1.p	NAC	TF	Glyma.02G100200		Glyma.02G100200	PREDICTED: NAC domain-containing protein 8 [Glycine max] &gt;gi|947122408|gb|KRH70614.1| hypothetical protein GLYMA_02G100200 [Glycine max]	14.2156	20.19	14.3136	12.7117	8.87084	10.0794		16.2397	10.554		Glyma.02G100200_NAC
255	Glyma.02G100700.1.p	bHLH	TF	Glyma.02G100700		Glyma.02G100700	PREDICTED: transcription factor bHLH30-like [Glycine max] &gt;gi|947122413|gb|KRH70619.1| hypothetical protein GLYMA_02G100700 [Glycine max] &gt;gi|947122414|gb|KRH70620.1| hypothetical protein GLYMA_02G100700 [Glycine max]	0.0261947	0.0436207	0.188779	0	0.165197	0.0366963		0.086198	0.0672977		Glyma.02G100700_bHLH
256	Glyma.02G103200.1.p	bHLH	TF	Glyma.02G103200		Glyma.02G103200	PREDICTED: transcription factor bHLH95 [Glycine max] &gt;gi|947122454|gb|KRH70660.1| hypothetical protein GLYMA_02G103200 [Glycine max]	0.0489739	0	0	0	0	0		0.0163246	0		Glyma.02G103200_bHLH
257	Glyma.02G105900.1.p	TCP	TF	Glyma.02G105900		Glyma.02G105900	PREDICTED: transcription factor TCP15 [Glycine max] &gt;gi|947122492|gb|KRH70698.1| hypothetical protein GLYMA_02G105900 [Glycine max] &gt;gi|947122493|gb|KRH70699.1| hypothetical protein GLYMA_02G105900 [Glycine max]	1.95872	0.786658	1.88213	1.03757	0.92645	1.67867		1.5425	1.21423		Glyma.02G105900_TCP
258	Glyma.02G107000.1.p	NAC	TF	Glyma.02G107000		Glyma.02G107000	PREDICTED: protein FEZ-like [Glycine max] &gt;gi|734349798|gb|KHN12212.1| Protein FEZ [Glycine soja] &gt;gi|947122513|gb|KRH70719.1| hypothetical protein GLYMA_02G107000 [Glycine max]	0	0	0.063169	0.0710395	0.228022	0.313122		0.0210563	0.204061		Glyma.02G107000_NAC
259	Glyma.02G107300.1.p	zf-HD	TF	Glyma.02G107300		Glyma.02G107300	PREDICTED: zinc-finger homeodomain protein 11-like [Glycine max] &gt;gi|947122518|gb|KRH70724.1| hypothetical protein GLYMA_02G107300 [Glycine max]	0	0.283241	0.544795	1.3615	0.625723	1.69443		0.276012	1.22722		Glyma.02G107300_zf-HD
260	Glyma.02G108500.1.p	GARP-G2-like	TF	Glyma.02G108500		Glyma.02G108500	PREDICTED: uncharacterized protein LOC100787178 isoform X1 [Glycine max] &gt;gi|947122539|gb|KRH70745.1| hypothetical protein GLYMA_02G108500 [Glycine max]	0.788199	0.899336	0.327262	1.89276	2.39333	1.41091		0.671599	1.899		Glyma.02G108500_GARP-G2-like
261	Glyma.02G108600.1.p	C2C2-Dof	TF	Glyma.02G108600		Glyma.02G108600	PREDICTED: cyclic dof factor 1-like [Glycine max] &gt;gi|947122540|gb|KRH70746.1| hypothetical protein GLYMA_02G108600 [Glycine max]	0.0639991	0.177624	0.102494	0.0576322	0.0504512	0.0298855		0.114706	0.0459896		Glyma.02G108600_C2C2-Dof
262	Glyma.02G108800.1.p	MYB	TF	Glyma.02G108800		Glyma.02G108800	PREDICTED: transcription factor MYB108-like [Glycine max] &gt;gi|947122542|gb|KRH70748.1| hypothetical protein GLYMA_02G108800 [Glycine max]	0	0	0	0	0	0		0	0		Glyma.02G108800_MYB
263	Glyma.02G109000.1.p	MADS-M-type	TF	Glyma.02G109000		Glyma.02G109000	hypothetical protein GLYMA_02G109000 [Glycine max]	0	0	0	0	0	0		0	0		Glyma.02G109000_MADS-M-type
264	Glyma.02G109800.1.p	NAC	TF	Glyma.02G109800		Glyma.02G109800	NAC domain-containing protein 29 [Glycine soja] &gt;gi|947122567|gb|KRH70773.1| hypothetical protein GLYMA_02G109800 [Glycine max]	1.11599	1.59291	0.663838	4.47929	8.26963	5.73989		1.12425	6.16294		Glyma.02G109800_NAC
265	Glyma.02G110000.1.p	MYB	TF	Glyma.02G110000		Glyma.02G110000	PREDICTED: myb-related protein 308-like [Glycine max] &gt;gi|947122570|gb|KRH70776.1| hypothetical protein GLYMA_02G110000 [Glycine max]	0	0	0	0	0	0		0	0		Glyma.02G110000_MYB
266	Glyma.02G110100.1.p	MYB	TF	Glyma.02G110100		Glyma.02G110100	PREDICTED: transcription factor MYB32-like [Glycine max] &gt;gi|947122571|gb|KRH70777.1| hypothetical protein GLYMA_02G110100 [Glycine max]	0	0	0	0	0	0		0	0		Glyma.02G110100_MYB
267	Glyma.02G110200.1.p	MYB	TF	Glyma.02G110200		Glyma.02G110200	PREDICTED: transcription factor MYB51-like [Glycine max] &gt;gi|947122572|gb|KRH70778.1| hypothetical protein GLYMA_02G110200 [Glycine max]	0	0	0	0	0	0		0	0		Glyma.02G110200_MYB
268	Glyma.02G112100.1.p	WRKY	TF	Glyma.02G112100		Glyma.02G112100	PREDICTED: probable WRKY transcription factor 4 [Glycine max]	5.95662	7.00298	5.9145	8.66829	12.2088	9.29594		6.29137	10.0577		Glyma.02G112100_WRKY
269	Glyma.02G115200.1.p	WRKY	TF	Glyma.02G115200		Glyma.02G115200	transcription factor [Glycine max] &gt;gi|947122664|gb|KRH70870.1| hypothetical protein GLYMA_02G115200 [Glycine max]	3.04588	3.69088	3.04873	5.24083	6.34577	6.17188		3.26183	5.91949		Glyma.02G115200_WRKY
270	Glyma.02G115300.1.p	C2H2	TF	Glyma.02G115300		Glyma.02G115300	PREDICTED: putative uncharacterized protein DDB_G0287457 [Glycine max] &gt;gi|947122665|gb|KRH70871.1| hypothetical protein GLYMA_02G115300 [Glycine max]	0.103697	0	0.0138392	0	0	0		0.0391787	0		Glyma.02G115300_C2H2
271	Glyma.02G121100.1.p	C2C2-YABBY	TF	Glyma.02G121100		Glyma.02G121100	PREDICTED: protein CRABS CLAW-like [Glycine max] &gt;gi|947122756|gb|KRH70962.1| hypothetical protein GLYMA_02G121100 [Glycine max]	0	0	0	0	0	0		0	0		Glyma.02G121100_C2C2-YABBY
272	Glyma.02G121300.1.p	SBP	TF	Glyma.02G121300		Glyma.02G121300	PREDICTED: squamosa promoter-binding-like protein 6 isoform X2 [Glycine max] &gt;gi|947122762|gb|KRH70968.1| hypothetical protein GLYMA_02G121300 [Glycine max] &gt;gi|947122763|gb|KRH70969.1| hypothetical protein GLYMA_02G121300 [Glycine max] &gt;gi|947122764|gb|KRH70970.1| hypothetical protein GLYMA_02G121300 [Glycine max] &gt;gi|947122765|gb|KRH70971.1| hypothetical protein GLYMA_02G121300 [Gly…	3.41736	5.42399	4.40397	7.24469	11.9544	8.24079		4.4151	9.14662		Glyma.02G121300_SBP
273	Glyma.02G121500.1.p	MADS-MIKC	TF	Glyma.02G121500		Glyma.02G121500	PREDICTED: MADS-box protein CMB1-like [Glycine max] &gt;gi|734397093|gb|KHN29958.1| MADS-box protein CMB1 [Glycine soja] &gt;gi|947122767|gb|KRH70973.1| hypothetical protein GLYMA_02G121500 [Glycine max]	0.0611155	0	0.0244691	0.0550355	0	0		0.0285282	0.0183452		Glyma.02G121500_MADS-MIKC
274	Glyma.02G121600.1.p	MADS-MIKC	TF	Glyma.02G121600		Glyma.02G121600	PREDICTED: truncated transcription factor CAULIFLOWER A [Glycine max] &gt;gi|947122768|gb|KRH70974.1| hypothetical protein GLYMA_02G121600 [Glycine max]	0	0	0	0	0	0		0	0		Glyma.02G121600_MADS-MIKC
275	Glyma.02G123400.1.p	bHLH	TF	Glyma.02G123400		Glyma.02G123400	uncharacterized protein LOC100816055 [Glycine max] &gt;gi|255635096|gb|ACU17906.1| unknown [Glycine max] &gt;gi|947122800|gb|KRH71006.1| hypothetical protein GLYMA_02G123400 [Glycine max]	7.58056	7.70882	6.57397	10.6309	12.3532	10.1369		7.28778	11.0403		Glyma.02G123400_bHLH
276	Glyma.02G124300.1.p	MYB	TF	Glyma.02G124300		Glyma.02G124300	PREDICTED: transcription factor MYB39-like [Glycine max] &gt;gi|734397068|gb|KHN29933.1| Transcription factor MYB39-like protein [Glycine soja] &gt;gi|947122813|gb|KRH71019.1| hypothetical protein GLYMA_02G124300 [Glycine max]	0.723956	1.13859	1.32044	3.18723	1.71211	2.00021		1.061	2.29985		Glyma.02G124300_MYB
277	Glyma.02G125200.1.p	bHLH	TF	Glyma.02G125200		Glyma.02G125200	PREDICTED: transcription factor bHLH49 isoform X1 [Glycine max] &gt;gi|571439842|ref|XP_006574972.1| PREDICTED: transcription factor bHLH49 isoform X1 [Glycine max] &gt;gi|571439845|ref|XP_006574973.1| PREDICTED: transcription factor bHLH49 isoform X1 [Glycine max] &gt;gi|571439847|ref|XP_006574974.1| PREDICTED: transcription factor bHLH49 isoform X1 [Glycine max] &gt;gi|571439849|ref|XP_00657497…	8.95109	7.53302	8.98644	7.41922	10.1822	7.80692		8.49018	8.46946		Glyma.02G125200_bHLH
278	Glyma.02G126100.1.p	bZIP	TF	Glyma.02G126100		Glyma.02G126100	PREDICTED: basic leucine zipper 43-like [Glycine max] &gt;gi|734397047|gb|KHN29912.1| Ocs element-binding factor 1 [Glycine soja] &gt;gi|947122848|gb|KRH71054.1| hypothetical protein GLYMA_02G126100 [Glycine max]	0.079501	0	0.827584	0.859105	2.50686	0.612553		0.302362	1.32617		Glyma.02G126100_bZIP
279	Glyma.02G129100.1.p	bHLH	TF	Glyma.02G129100		Glyma.02G129100	PREDICTED: transcription factor FAMA-like isoform X1 [Glycine max] &gt;gi|947122888|gb|KRH71094.1| hypothetical protein GLYMA_02G129100 [Glycine max]	0	0	0	0	0	0		0	0		Glyma.02G129100_bHLH
280	Glyma.02G131700.1.p	bZIP	TF	Glyma.02G131700		Glyma.02G131700	BZIP transcription factor bZIP1 [Glycine max] &gt;gi|734415034|gb|KHN37514.1| ABSCISIC ACID-INSENSITIVE 5-like protein 4 [Glycine soja] &gt;gi|918463625|gb|ALA09157.1| BZIP transcription factor [Glycine max] &gt;gi|947122928|gb|KRH71134.1| hypothetical protein GLYMA_02G131700 [Glycine max]	2.07493	2.46805	3.28648	1.74531	3.18151	2.26793		2.60982	2.39825		Glyma.02G131700_bZIP
281	Glyma.02G132500.1.p	AP2/ERF-ERF	TF	Glyma.02G132500		Glyma.02G132500	PREDICTED: ethylene-responsive transcription factor ERF109-like [Glycine max] &gt;gi|947122936|gb|KRH71142.1| hypothetical protein GLYMA_02G132500 [Glycine max]	124.641	161.41	229.465	43.4406	31.7961	59.6508		171.839	44.9625		Glyma.02G132500_AP2/ERF-ERF
282	Glyma.02G135400.1.p	GARP-G2-like	TF	Glyma.02G135400		Glyma.02G135400	PREDICTED: uncharacterized protein LOC100806237 [Glycine max] &gt;gi|734415004|gb|KHN37484.1| Two-component response regulator ARR1 [Glycine soja] &gt;gi|947122979|gb|KRH71185.1| hypothetical protein GLYMA_02G135400 [Glycine max]	11.4663	6.54711	8.23804	25.916	28.8498	23.4439		8.75048	26.0699		Glyma.02G135400_GARP-G2-like
283	Glyma.02G139700.1.p	bHLH	TF	Glyma.02G139700		Glyma.02G139700	bHLH transcription factor, partial [Glycine max] &gt;gi|947123091|gb|KRH71297.1| hypothetical protein GLYMA_02G139700 [Glycine max]	5.58612	15.369	11.9801	27.6234	35.4011	33.2929		10.9784	32.1058		Glyma.02G139700_bHLH
284	Glyma.02G141000.1.p	WRKY	TF	Glyma.02G141000		Glyma.02G141000	transcription factor [Glycine max] &gt;gi|734403004|gb|KHN32331.1| Putative WRKY transcription factor 21 [Glycine soja] &gt;gi|947123109|gb|KRH71315.1| hypothetical protein GLYMA_02G141000 [Glycine max] &gt;gi|947123110|gb|KRH71316.1| hypothetical protein GLYMA_02G141000 [Glycine max] &gt;gi|947123111|gb|KRH71317.1| hypothetical protein GLYMA_02G141000 [Glycine max] &gt;gi|947123112|gb|KRH71318.1…	17.1343	13.477	15.4737	9.53431	9.53866	9.20292		15.3617	9.4253		Glyma.02G141000_WRKY
285	Glyma.02G142800.1.p	bHLH	TF	Glyma.02G142800		Glyma.02G142800	PREDICTED: transcription factor UNE12-like [Glycine max]	4.0868	5.10415	6.2382	9.94813	10.5711	13.2396		5.14305	11.2529		Glyma.02G142800_bHLH
286	Glyma.02G144400.1.p	C2H2	TF	Glyma.02G144400		Glyma.02G144400	PREDICTED: protein indeterminate-domain 12-like [Glycine max] &gt;gi|947123164|gb|KRH71370.1| hypothetical protein GLYMA_02G144400 [Glycine max]	2.10379	0.848173	3.05002	0.0997104	0	0		2.00066	0.0332368		Glyma.02G144400_C2H2
287	Glyma.02G146400.1.p	OFP	TF	Glyma.02G146400		Glyma.02G146400	PREDICTED: transcription repressor OFP16-like [Glycine max] &gt;gi|734368660|gb|KHN18873.1| hypothetical protein glysoja_028242 [Glycine soja] &gt;gi|947123202|gb|KRH71408.1| hypothetical protein GLYMA_02G146400 [Glycine max]	0.853182	0.452059	1.18005	0.139692	1.10057	0.977912		0.828429	0.739393		Glyma.02G146400_OFP
288	Glyma.02G147800.1.p	bHLH	TF	Glyma.02G147800		Glyma.02G147800	PREDICTED: basic helix-loop-helix protein A-like [Glycine max] &gt;gi|947123226|gb|KRH71432.1| hypothetical protein GLYMA_02G147800 [Glycine max]	0	0	0.014131	0.0953501	0	0		0.00471035	0.0317834		Glyma.02G147800_bHLH
289	Glyma.02G148500.1.p	bHLH	TF	Glyma.02G148500		Glyma.02G148500	PREDICTED: transcription factor bHLH7-like isoform X3 [Glycine max] &gt;gi|947123239|gb|KRH71445.1| hypothetical protein GLYMA_02G148500 [Glycine max] &gt;gi|947123240|gb|KRH71446.1| hypothetical protein GLYMA_02G148500 [Glycine max] &gt;gi|947123241|gb|KRH71447.1| hypothetical protein GLYMA_02G148500 [Glycine max]	0.518861	0.0576021	0.0830954	0.0311495	0.218146	0.121146		0.219853	0.12348		Glyma.02G148500_bHLH
290	Glyma.02G152700.1.p	TUB	TF	Glyma.02G152700		Glyma.02G152700	tubby-like F-box protein 3-like [Glycine max] &gt;gi|947123326|gb|KRH71532.1| hypothetical protein GLYMA_02G152700 [Glycine max]	6.66338	7.72906	8.40832	6.18671	7.02791	7.69312		7.60025	6.96925		Glyma.02G152700_TUB
291	Glyma.02G152900.1.p	C2C2-CO-like	TF	Glyma.02G152900		Glyma.02G152900	PREDICTED: zinc finger protein CONSTANS-LIKE 13-like [Glycine max] &gt;gi|947123329|gb|KRH71535.1| hypothetical protein GLYMA_02G152900 [Glycine max]	0.1486	0.0247456	0.095193	0.187344	0.187429	0.0832697		0.0895129	0.152681		Glyma.02G152900_C2C2-CO-like
292	Glyma.02G153600.1.p	C3H	TF	Glyma.02G153600		Glyma.02G153600	PREDICTED: zinc finger CCCH domain-containing protein 32-like [Glycine max]	3.77587	4.15337	4.71558	2.96351	3.49541	3.63965		4.21494	3.36619		Glyma.02G153600_C3H
293	Glyma.02G153700.1.p	C3H	TF	Glyma.02G153700		Glyma.02G153700	PREDICTED: zinc finger CCCH domain-containing protein 32-like isoform X1 [Glycine max] &gt;gi|947123339|gb|KRH71545.1| hypothetical protein GLYMA_02G153700 [Glycine max]	5.33371	7.62141	6.62092	5.51622	7.52793	7.60253		6.52535	6.88223		Glyma.02G153700_C3H
294	Glyma.02G153900.1.p	C2H2	TF	Glyma.02G153900		Glyma.02G153900	PREDICTED: protein indeterminate-domain 2-like [Glycine max] &gt;gi|734433026|gb|KHN46583.1| Zinc finger protein MAGPIE [Glycine soja]	0	0	0	0	0	0		0	0		Glyma.02G153900_C2H2
295	Glyma.02G154000.1.p	NF-YB	TF	Glyma.02G154000		Glyma.02G154000	PREDICTED: nuclear transcription factor Y subunit B-5 [Glycine max] &gt;gi|947123342|gb|KRH71548.1| hypothetical protein GLYMA_02G154000 [Glycine max]	0.176234	1.07607	0.329278	0.476105	0.926181	0.329182		0.527193	0.577156		Glyma.02G154000_NF-YB
296	Glyma.02G157300.1.p	MYB-related	TF	Glyma.02G157300		Glyma.02G157300	PREDICTED: protein RADIALIS-like 3 [Glycine max] &gt;gi|947123383|gb|KRH71589.1| hypothetical protein GLYMA_02G157300 [Glycine max]	0	0	0	0	0.614073	0.288864		0	0.300979		Glyma.02G157300_MYB-related
297	Glyma.02G160200.1.p	bHLH	TF	Glyma.02G160200		Glyma.02G160200	hypothetical protein GLYMA_02G160200 [Glycine max]	0.150238	0	0.0601515	0.473522	0.0592172	0.0526173		0.0701299	0.195119		Glyma.02G160200_bHLH
298	Glyma.02G161100.1.p	bZIP	TF	Glyma.02G161100		Glyma.02G161100	bZIP transcription factor bZIP68 [Glycine max] &gt;gi|113367186|gb|ABI34650.1| bZIP transcription factor bZIP68 [Glycine max] &gt;gi|734418141|gb|KHN39392.1| bZIP transcription factor 60 [Glycine soja] &gt;gi|947123446|gb|KRH71652.1| hypothetical protein GLYMA_02G161100 [Glycine max] &gt;gi|1024840726|dbj|BAU88604.1| transcription factor bZIP68 membrane type [Glycine max]	110.134	127.968	117.49	119.436	119.683	123.803		118.531	120.974		Glyma.02G161100_bZIP
299	Glyma.02G162200.1.p	C2H2	TF	Glyma.02G162200		Glyma.02G162200	PREDICTED: zinc finger protein 4-like [Glycine max] &gt;gi|734357733|gb|KHN14606.1| Zinc finger protein 3 [Glycine soja] &gt;gi|947123466|gb|KRH71672.1| hypothetical protein GLYMA_02G162200 [Glycine max]	0	0	0	0	0	0		0	0		Glyma.02G162200_C2H2
300	Glyma.02G162600.1.p	GARP-G2-like	TF	Glyma.02G162600		Glyma.02G162600	PREDICTED: transcription factor LUX-like [Glycine max] &gt;gi|947123484|gb|KRH71690.1| hypothetical protein GLYMA_02G162600 [Glycine max] &gt;gi|947123485|gb|KRH71691.1| hypothetical protein GLYMA_02G162600 [Glycine max] &gt;gi|947123486|gb|KRH71692.1| hypothetical protein GLYMA_02G162600 [Glycine max]	0.905479	0.422197	0.913577	1.30464	1.47043	1.95347		0.747084	1.57618		Glyma.02G162600_GARP-G2-like
301	Glyma.02G166400.1.p	LOB	TF	Glyma.02G166400		Glyma.02G166400	PREDICTED: LOB domain-containing protein 20-like [Glycine max] &gt;gi|947123543|gb|KRH71749.1| hypothetical protein GLYMA_02G166400 [Glycine max]	0	0	0	0	0	0		0	0		Glyma.02G166400_LOB
302	Glyma.02G168400.1.p	C2H2	TF	Glyma.02G168400		Glyma.02G168400	hypothetical protein GLYMA_02G168400 [Glycine max]	5.89462	7.09991	7.74464	9.07033	12.8576	8.53839		6.91306	10.1555		Glyma.02G168400_C2H2
303	Glyma.02G171300.1.p	HB-HD-ZIP	TF	Glyma.02G171300		Glyma.02G171300	PREDICTED: homeobox-leucine zipper protein HOX11 [Glycine max] &gt;gi|947123625|gb|KRH71831.1| hypothetical protein GLYMA_02G171300 [Glycine max]	3.11033	7.03246	6.05471	24.3389	7.69391	19.7016		5.39916	17.2448		Glyma.02G171300_HB-HD-ZIP
304	Glyma.02G173900.1.p	C3H	TF	Glyma.02G173900		Glyma.02G173900	hypothetical protein GLYMA_02G173900 [Glycine max]	12.3185	14.5383	18.0379	11.1276	14.6116	12.9562		14.9649	12.8985		Glyma.02G173900_C3H
305	Glyma.02G174800.1.p	bHLH	TF	Glyma.02G174800		Glyma.02G174800	PREDICTED: transcription factor bHLH48-like [Glycine max] &gt;gi|947123673|gb|KRH71879.1| hypothetical protein GLYMA_02G174800 [Glycine max]	0.586114	1.35142	1.33578	2.98413	3.74963	4.5002		1.0911	3.74465		Glyma.02G174800_bHLH
306	Glyma.02G175700.1.p	bHLH	TF	Glyma.02G175700		Glyma.02G175700	PREDICTED: transcription factor bHLH130-like [Glycine max] &gt;gi|734389571|gb|KHN26292.1| Transcription factor bHLH130 [Glycine soja] &gt;gi|947123682|gb|KRH71888.1| hypothetical protein GLYMA_02G175700 [Glycine max]	1.21514	0.753432	1.01442	0.442357	1.24324	1.01413		0.994332	0.89991		Glyma.02G175700_bHLH
307	Glyma.02G176800.1.p	bZIP	TF	Glyma.02G176800		Glyma.02G176800	PREDICTED: transcription factor HBP-1b(c38)-like isoform X1 [Glycine max] &gt;gi|734306991|gb|KHM98984.1| Transcription factor HBP-1b(c1) [Glycine soja] &gt;gi|947123698|gb|KRH71904.1| hypothetical protein GLYMA_02G176800 [Glycine max]	0.375944	0.405084	0.513533	0.935974	1.27261	1.13077		0.43152	1.11312		Glyma.02G176800_bZIP
308	Glyma.02G177500.1.p	SBP	TF	Glyma.02G177500		Glyma.02G177500	PREDICTED: squamosa promoter-binding-like protein 17 isoform X1 [Glycine max] &gt;gi|947123708|gb|KRH71914.1| hypothetical protein GLYMA_02G177500 [Glycine max]	0.318971	0.193151	0.255415	0.0783378	0.86864	0.182801		0.255846	0.376593		Glyma.02G177500_SBP
309	Glyma.02G177800.1.p	GARP-G2-like	TF	Glyma.02G177800		Glyma.02G177800	PREDICTED: protein PHR1-LIKE 1-like isoform X3 [Glycine max] &gt;gi|947123711|gb|KRH71917.1| hypothetical protein GLYMA_02G177800 [Glycine max]	0.157688	0.820592	0.757611	1.27801	0.994458	0.800783		0.57863	1.02442		Glyma.02G177800_GARP-G2-like
310	Glyma.02G178100.1.p	GARP-G2-like	TF	Glyma.02G178100		Glyma.02G178100	PREDICTED: uncharacterized protein LOC100780919 isoform X1 [Glycine max] &gt;gi|734409186|gb|KHN35237.1| Myb family transcription factor APL [Glycine soja] &gt;gi|947123715|gb|KRH71921.1| hypothetical protein GLYMA_02G178100 [Glycine max]	1.06119	2.80535	1.44457	1.50511	2.99067	3.19625		1.77037	2.56401		Glyma.02G178100_GARP-G2-like
311	Glyma.02G179300.1.p	MADS-M-type	TF	Glyma.02G179300		Glyma.02G179300	PREDICTED: agamous-like MADS-box protein AGL62 [Glycine max] &gt;gi|947123729|gb|KRH71935.1| hypothetical protein GLYMA_02G179300 [Glycine max]	0.089327	0	0.357642	0.0804405	0.492923	0.250277		0.14899	0.274547		Glyma.02G179300_MADS-M-type
312	Glyma.02G179500.1.p	AP2/ERF-ERF	TF	Glyma.02G179500		Glyma.02G179500	PREDICTED: uncharacterized protein LOC102665149 [Glycine max] &gt;gi|947123731|gb|KRH71937.1| hypothetical protein GLYMA_02G179500 [Glycine max]	0	0	0	0	0	0		0	0		Glyma.02G179500_AP2/ERF-ERF
313	Glyma.02G180800.1.p	zf-HD	TF	Glyma.02G180800		Glyma.02G180800	hypothetical protein GLYMA_02G180800 [Glycine max]	0	0	0	0	0	0		0	0		Glyma.02G180800_zf-HD
314	Glyma.02G180900.1.p	zf-HD	TF	Glyma.02G180900		Glyma.02G180900	hypothetical protein GLYMA_02G180900 [Glycine max]	0	0	0	0	0	0		0	0		Glyma.02G180900_zf-HD
315	Glyma.02G181100.1.p	C2H2	TF	Glyma.02G181100		Glyma.02G181100	PREDICTED: zinc finger protein WIP2-like [Glycine max] &gt;gi|734328270|gb|KHN05954.1| Protein TRANSPARENT TESTA 1 [Glycine soja] &gt;gi|947123750|gb|KRH71956.1| hypothetical protein GLYMA_02G181100 [Glycine max]	0.0319924	0.0799127	0	0	0	0.0448182		0.0373017	0.0149394		Glyma.02G181100_C2H2
316	Glyma.02G181600.1.p	AP2/ERF-ERF	TF	Glyma.02G181600		Glyma.02G181600	PREDICTED: dehydration-responsive element-binding protein 2F-like [Glycine max] &gt;gi|734328277|gb|KHN05961.1| Dehydration-responsive element-binding protein 2F [Glycine soja] &gt;gi|947123757|gb|KRH71963.1| hypothetical protein GLYMA_02G181600 [Glycine max]	0	0	0	0	0	0		0	0		Glyma.02G181600_AP2/ERF-ERF
317	Glyma.02G183100.1.p	C2H2	TF	Glyma.02G183100		Glyma.02G183100	PREDICTED: zinc finger AN1 and C2H2 domain-containing stress-associated protein 16-like [Glycine max] &gt;gi|734310187|gb|KHM99813.1| Zinc finger AN1 and C2H2 domain-containing stress-associated protein 16 [Glycine soja] &gt;gi|947123774|gb|KRH71980.1| hypothetical protein GLYMA_02G183100 [Glycine max] &gt;gi|947123775|gb|KRH71981.1| hypothetical protein GLYMA_02G183100 [Glycine max] &gt;gi|94712…	12.8884	13.3714	13.1052	14.0318	13.923	14.2102		13.1216	14.055		Glyma.02G183100_C2H2
318	Glyma.02G185200.1.p	AP2/ERF-ERF	TF	Glyma.02G185200		Glyma.02G185200	PREDICTED: AP2-like ethylene-responsive transcription factor At2g41710 [Glycine max] &gt;gi|947123805|gb|KRH72011.1| hypothetical protein GLYMA_02G185200 [Glycine max]	3.30524	2.41844	2.96747	1.21763	1.04617	1.1225		2.89705	1.12877		Glyma.02G185200_AP2/ERF-ERF
319	Glyma.02G185500.1.p	MADS-MIKC	TF	Glyma.02G185500		Glyma.02G185500	PREDICTED: agamous-like MADS-box protein AGL18 [Glycine max] &gt;gi|947123814|gb|KRH72020.1| hypothetical protein GLYMA_02G185500 [Glycine max] &gt;gi|947123815|gb|KRH72021.1| hypothetical protein GLYMA_02G185500 [Glycine max]	0.0325379	0	0.104219	0.0586019	0.1026	0.0227913		0.0455856	0.0613311		Glyma.02G185500_MADS-MIKC
320	Glyma.02G187400.1.p	MADS-M-type	TF	Glyma.02G187400		Glyma.02G187400	hypothetical protein GLYMA_02G187400 [Glycine max]	0	0	0	0	0	0		0	0		Glyma.02G187400_MADS-M-type
321	Glyma.02G188900.1.p	MADS-M-type	TF	Glyma.02G188900		Glyma.02G188900	PREDICTED: agamous-like MADS-box protein AGL80 [Glycine max] &gt;gi|734324881|gb|KHN05212.1| Agamous-like MADS-box protein AGL80 [Glycine soja] &gt;gi|947123854|gb|KRH72060.1| hypothetical protein GLYMA_02G188900 [Glycine max]	0	0	0	0	0	0		0	0		Glyma.02G188900_MADS-M-type
322	Glyma.02G189500.1.p	MADS-M-type	TF	Glyma.02G189500		Glyma.02G189500	Agamous-like MADS-box protein AGL80 [Glycine soja] &gt;gi|947123860|gb|KRH72066.1| hypothetical protein GLYMA_02G189500 [Glycine max]	0	0	0	0	0	0		0	0		Glyma.02G189500_MADS-M-type
323	Glyma.02G194000.1.p	MADS-M-type	TF	Glyma.02G194000		Glyma.02G194000	hypothetical protein GLYMA_02G194000, partial [Glycine max]	0	0	0	0	0	0		0	0		Glyma.02G194000_MADS-M-type
324	Glyma.02G194300.1.p	MADS-M-type	TF	Glyma.02G194300		Glyma.02G194300	Agamous-like MADS-box protein AGL62, partial [Glycine soja]	0.0935306	0.389379	0	0	0	0		0.16097	0		Glyma.02G194300_MADS-M-type
325	Glyma.02G195000.1.p	NF-YA	TF	Glyma.02G195000		Glyma.02G195000	PREDICTED: nuclear transcription factor Y subunit A-10-like isoform X1 [Glycine max] &gt;gi|571440877|ref|XP_006575282.1| PREDICTED: nuclear transcription factor Y subunit A-10-like isoform X1 [Glycine max] &gt;gi|571440879|ref|XP_006575283.1| PREDICTED: nuclear transcription factor Y subunit A-10-like isoform X1 [Glycine max] &gt;gi|571440881|ref|XP_006575284.1| PREDICTED: nuclear transcription …	5.109	12.3051	8.46144	4.78028	3.77208	4.97514		8.62518	4.50917		Glyma.02G195000_NF-YA
326	Glyma.02G195700.1.p	C2C2-Dof	TF	Glyma.02G195700		Glyma.02G195700	hypothetical protein GLYMA_02G195700 [Glycine max]	0	0	0	0	0	0		0	0		Glyma.02G195700_C2C2-Dof
327	Glyma.02G196500.1.p	HB-BELL	TF	Glyma.02G196500		Glyma.02G196500	PREDICTED: BEL1-like homeodomain protein 1 [Glycine max] &gt;gi|571440892|ref|XP_006575286.1| PREDICTED: BEL1-like homeodomain protein 1 [Glycine max] &gt;gi|571440895|ref|XP_006575287.1| PREDICTED: BEL1-like homeodomain protein 1 [Glycine max] &gt;gi|955307988|ref|XP_014623899.1| PREDICTED: BEL1-like homeodomain protein 1 [Glycine max] &gt;gi|955307991|ref|XP_014623905.1| PREDICTED: BEL1-like ho…	5.62276	5.32836	6.21956	11.5409	7.76018	9.40266		5.72356	9.56791		Glyma.02G196500_HB-BELL
328	Glyma.02G198700.1.p	E2F-DP	TF	Glyma.02G198700		Glyma.02G198700	PREDICTED: transcription factor E2FA [Glycine max] &gt;gi|947124012|gb|KRH72218.1| hypothetical protein GLYMA_02G198700 [Glycine max]	3.1597	2.903	3.35024	2.94348	3.76201	3.84642		3.13765	3.51731		Glyma.02G198700_E2F-DP
329	Glyma.02G199300.1.p	OFP	TF	Glyma.02G199300		Glyma.02G199300	PREDICTED: transcription repressor OFP6-like [Glycine max] &gt;gi|947124020|gb|KRH72226.1| hypothetical protein GLYMA_02G199300 [Glycine max]	0	0.048025	0.0461865	0.155823	1.1822	1.13124		0.0314038	0.823087		Glyma.02G199300_OFP
330	Glyma.02G199500.1.p	OFP	TF	Glyma.02G199500		Glyma.02G199500	PREDICTED: transcription repressor OFP15-like [Glycine max] &gt;gi|947124022|gb|KRH72228.1| hypothetical protein GLYMA_02G199500 [Glycine max]	0	0	0	0.051691	0.452502	0.321656		0	0.275283		Glyma.02G199500_OFP
331	Glyma.02G200500.1.p	B3	TF	Glyma.02G200500		Glyma.02G200500	PREDICTED: B3 domain-containing protein At2g36080-like [Glycine max] &gt;gi|947124036|gb|KRH72242.1| hypothetical protein GLYMA_02G200500 [Glycine max]	0.2889	0.293999	0.514081	0.953918	1.29055	1.50646		0.36566	1.25031		Glyma.02G200500_B3
332	Glyma.02G202600.1.p	bHLH	TF	Glyma.02G202600		Glyma.02G202600	hypothetical protein GLYMA_02G202600, partial [Glycine max]	0	0.420282	0	0.568191	1.09427	0		0.140094	0.554152		Glyma.02G202600_bHLH
333	Glyma.02G203800.1.p	WRKY	TF	Glyma.02G203800		Glyma.02G203800	hypothetical protein GLYMA_02G203800 [Glycine max]	6.41977	6.15418	8.2372	5.96982	5.88672	7.99272		6.93705	6.61642		Glyma.02G203800_WRKY
334	Glyma.02G207100.1.p	AP2/ERF-AP2	TF	Glyma.02G207100		Glyma.02G207100	PREDICTED: AP2-like ethylene-responsive transcription factor At1g16060 [Glycine max] &gt;gi|947124146|gb|KRH72352.1| hypothetical protein GLYMA_02G207100 [Glycine max]	0.808485	0.996282	1.29479	0.640688	0.458883	0.453044		1.03318	0.517538		Glyma.02G207100_AP2/ERF-AP2
335	Glyma.02G210500.1.p	bHLH	TF	Glyma.02G210500		Glyma.02G210500	PREDICTED: transcription factor bHLH94-like [Glycine max] &gt;gi|734389100|gb|KHN26108.1| Transcription factor bHLH96 [Glycine soja] &gt;gi|947124205|gb|KRH72411.1| hypothetical protein GLYMA_02G210500 [Glycine max]	31.2243	34.8011	33.379	49.8281	52.5733	53.0346		33.1348	51.812		Glyma.02G210500_bHLH
336	Glyma.02G211900.1.p	zf-HD	TF	Glyma.02G211900		Glyma.02G211900	hypothetical protein GLYMA_02G211900 [Glycine max]	0	0	0	0	0	0		0	0		Glyma.02G211900_zf-HD
337	Glyma.02G213800.1.p	bHLH	TF	Glyma.02G213800		Glyma.02G213800	PREDICTED: transcription factor bHLH30-like [Glycine max] &gt;gi|947124251|gb|KRH72457.1| hypothetical protein GLYMA_02G213800 [Glycine max]	0.595328	0.0619604	0.744856	0.46909	0.175989	0.0781872		0.467381	0.241089		Glyma.02G213800_bHLH
338	Glyma.02G214600.1.p	MYB-related	TF	Glyma.02G214600		Glyma.02G214600	PREDICTED: telomeric repeat-binding factor 1-like [Glycine max] &gt;gi|947124259|gb|KRH72465.1| hypothetical protein GLYMA_02G214600 [Glycine max]	0.260659	0.217031	0.139148	0.0391213	0.684935	0.0912896		0.205613	0.271782		Glyma.02G214600_MYB-related
339	Glyma.02G215600.1.p	C2C2-GATA	TF	Glyma.02G215600		Glyma.02G215600	PREDICTED: GATA transcription factor 25-like [Glycine max] &gt;gi|947124269|gb|KRH72475.1| hypothetical protein GLYMA_02G215600 [Glycine max]	5.79661	5.01514	5.88631	6.00732	8.39876	5.96562		5.56602	6.79056		Glyma.02G215600_C2C2-GATA
340	Glyma.02G216600.1.p	MADS-MIKC	TF	Glyma.02G216600		Glyma.02G216600	PREDICTED: MADS-box transcription factor 23-like isoform X4 [Glycine max] &gt;gi|947124283|gb|KRH72489.1| hypothetical protein GLYMA_02G216600 [Glycine max] &gt;gi|947124284|gb|KRH72490.1| hypothetical protein GLYMA_02G216600 [Glycine max]	63.1074	48.9839	46.8013	77.0232	64.0547	66.3247		52.9642	69.1342		Glyma.02G216600_MADS-MIKC
341	Glyma.02G217800.1.p	bHLH	TF	Glyma.02G217800		Glyma.02G217800	PREDICTED: transcription factor bHLH93 [Glycine max] &gt;gi|734389164|gb|KHN26172.1| Transcription factor bHLH93 [Glycine soja] &gt;gi|947124313|gb|KRH72519.1| hypothetical protein GLYMA_02G217800 [Glycine max]	92.5243	68.4025	68.2867	188.293	102.225	153.178		76.4045	147.899		Glyma.02G217800_bHLH
342	Glyma.02G222300.1.p	NAC	TF	Glyma.02G222300		Glyma.02G222300	NAC domain protein [Glycine max] &gt;gi|513044649|gb|AGO14647.1| NAC transcription factor [Glycine max] &gt;gi|947124396|gb|KRH72602.1| hypothetical protein GLYMA_02G222300 [Glycine max]	90.8342	81.452	76.6483	35.6437	29.6616	32.6089		82.9781	32.6381		Glyma.02G222300_NAC
343	Glyma.02G224900.1.p	MYB	TF	Glyma.02G224900		Glyma.02G224900	PREDICTED: transcription factor DIVARICATA [Glycine max] &gt;gi|947124438|gb|KRH72644.1| hypothetical protein GLYMA_02G224900 [Glycine max]	0.874308	0.186225	0.34191	0.10986	0.400713	0.783316		0.467481	0.431296		Glyma.02G224900_MYB
344	Glyma.02G225700.1.p	MYB	TF	Glyma.02G225700		Glyma.02G225700	PREDICTED: transcription factor MYB48-like [Glycine max]	0.0409799	0	0	0	0	0		0.01366	0		Glyma.02G225700_MYB
345	Glyma.02G227000.1.p	C3H	TF	Glyma.02G227000		Glyma.02G227000	PREDICTED: zinc finger CCCH domain-containing protein 66-like [Glycine max] &gt;gi|955308396|ref|XP_014624714.1| PREDICTED: zinc finger CCCH domain-containing protein 66-like [Glycine max] &gt;gi|955308398|ref|XP_014624716.1| PREDICTED: zinc finger CCCH domain-containing protein 66-like [Glycine max] &gt;gi|955308400|ref|XP_014624718.1| PREDICTED: zinc finger CCCH domain-containing protein 66-lik…	14.0809	10.0569	12.4519	22.7427	13.2514	17.1471		12.1966	17.7137		Glyma.02G227000_C3H
346	Glyma.02G232600.1.p	WRKY	TF	Glyma.02G232600		Glyma.02G232600	PREDICTED: probable WRKY transcription factor 25 [Glycine max] &gt;gi|947124559|gb|KRH72765.1| hypothetical protein GLYMA_02G232600 [Glycine max]	164.139	174.432	172.032	98.0933	66.077	81.8969		170.201	82.0224		Glyma.02G232600_WRKY
347	Glyma.02G234600.1.p	LOB	TF	Glyma.02G234600		Glyma.02G234600	PREDICTED: LOB domain-containing protein 15-like isoform X1 [Glycine max] &gt;gi|947124599|gb|KRH72805.1| hypothetical protein GLYMA_02G234600 [Glycine max]	1.34724	1.29701	1.58449	3.37424	2.987	3.68623		1.40958	3.34916		Glyma.02G234600_LOB
348	Glyma.02G235600.1.p	OFP	TF	Glyma.02G235600		Glyma.02G235600	PREDICTED: transcription repressor OFP1-like [Glycine max] &gt;gi|734420788|gb|KHN40984.1| hypothetical protein glysoja_013326 [Glycine soja] &gt;gi|947124612|gb|KRH72818.1| hypothetical protein GLYMA_02G235600 [Glycine max]	2.36581	2.01907	2.58114	1.38479	1.25887	1.015		2.32201	1.21955		Glyma.02G235600_OFP
349	Glyma.02G236200.1.p	bZIP	TF	Glyma.02G236200		Glyma.02G236200	hypothetical protein GLYMA_02G236200 [Glycine max]	14.0641	11.78	12.8291	9.11477	9.85259	8.49988		12.8911	9.15575		Glyma.02G236200_bZIP
350	Glyma.02G236400.1.p	B3	TF	Glyma.02G236400		Glyma.02G236400	PREDICTED: B3 domain-containing transcription repressor VAL1-like [Glycine max] &gt;gi|734420795|gb|KHN40991.1| B3 domain-containing transcription repressor VAL1 [Glycine soja] &gt;gi|947124623|gb|KRH72829.1| hypothetical protein GLYMA_02G236400 [Glycine max]	0	0	0.0167748	0	0	0		0.0055916	0		Glyma.02G236400_B3
351	Glyma.02G236800.1.p	AP2/ERF-ERF	TF	Glyma.02G236800		Glyma.02G236800	PREDICTED: pathogenesis-related genes transcriptional activator PTI6-like [Glycine max]	2.48352	1.5687	3.99449	0.520553	0.337549	0.614852		2.68223	0.490985		Glyma.02G236800_AP2/ERF-ERF
352	Glyma.02G237500.1.p	B3	TF	Glyma.02G237500		Glyma.02G237500	PREDICTED: putative B3 domain-containing protein At5g58280 isoform X1 [Glycine max] &gt;gi|955308527|ref|XP_014624889.1| PREDICTED: putative B3 domain-containing protein At5g58280 isoform X1 [Glycine max] &gt;gi|947124645|gb|KRH72851.1| hypothetical protein GLYMA_02G237500 [Glycine max] &gt;gi|947124646|gb|KRH72852.1| hypothetical protein GLYMA_02G237500 [Glycine max]	2.15613	2.06576	2.93271	1.35648	1.8394	1.92403		2.38487	1.70664		Glyma.02G237500_B3
353	Glyma.02G239600.1.p	B3-ARF	TF	Glyma.02G239600		Glyma.02G239600	PREDICTED: auxin response factor 8-like isoform X2 [Glycine max] &gt;gi|947124690|gb|KRH72896.1| hypothetical protein GLYMA_02G239600 [Glycine max]	7.31986	7.00551	6.96443	6.3241	10.327	7.06646		7.0966	7.90584		Glyma.02G239600_B3-ARF
354	Glyma.02G240500.1.p	NAC	TF	Glyma.02G240500		Glyma.02G240500	PREDICTED: NAC domain-containing protein 86 isoform X2 [Glycine max] &gt;gi|947124711|gb|KRH72917.1| hypothetical protein GLYMA_02G240500 [Glycine max]	0.673322	0.700779	0.623405	1.08004	1.49284	0.781136		0.665835	1.118		Glyma.02G240500_NAC
355	Glyma.02G241000.1.p	MYB-related	TF	Glyma.02G241000		Glyma.02G241000	PREDICTED: protein REVEILLE 1 [Glycine max] &gt;gi|734420837|gb|KHN41033.1| Protein CCA1 [Glycine soja] &gt;gi|918463721|gb|ALA09205.1| MYB/HD-like transcription factor, partial [Glycine max] &gt;gi|947124721|gb|KRH72927.1| hypothetical protein GLYMA_02G241000 [Glycine max]	4.38538	3.47521	3.09574	3.1004	4.18484	4.43248		3.65211	3.90591		Glyma.02G241000_MYB-related
356	Glyma.02G242100.1.p	GARP-G2-like	TF	Glyma.02G242100		Glyma.02G242100	PREDICTED: transcription repressor KAN1-like isoform X1 [Glycine max] &gt;gi|947124736|gb|KRH72942.1| hypothetical protein GLYMA_02G242100 [Glycine max]	0.406277	0.19989	0.443626	0.13304	0.436736	0.116418		0.349931	0.228731		Glyma.02G242100_GARP-G2-like
357	Glyma.02G242400.1.p	C2H2	TF	Glyma.02G242400		Glyma.02G242400	PREDICTED: zinc finger protein 4-like [Glycine max] &gt;gi|571441547|ref|XP_006575473.1| PREDICTED: zinc finger protein 4-like [Glycine max] &gt;gi|571441550|ref|XP_006575474.1| PREDICTED: zinc finger protein 4-like [Glycine max] &gt;gi|571441552|ref|XP_006575475.1| PREDICTED: zinc finger protein 4-like [Glycine max] &gt;gi|571441554|ref|XP_006575476.1| PREDICTED: zinc finger protein 4-like [Glyc…	4.20071	5.60773	5.53206	5.08022	7.79974	6.96691		5.1135	6.61562		Glyma.02G242400_C2H2
358	Glyma.02G243100.1.p	PLATZ	TF	Glyma.02G243100		Glyma.02G243100	hypothetical protein GLYMA_02G243100, partial [Glycine max]	0	0	0	0	0	0		0	0		Glyma.02G243100_PLATZ
359	Glyma.02G244600.1.p	MYB	TF	Glyma.02G244600		Glyma.02G244600	PREDICTED: protein ODORANT1-like [Glycine max] &gt;gi|734420870|gb|KHN41066.1| Protein ODORANT1 [Glycine soja] &gt;gi|918463723|gb|ALA09206.1| MYB/HD-like transcription factor, partial [Glycine max] &gt;gi|947124776|gb|KRH72982.1| hypothetical protein GLYMA_02G244600 [Glycine max]	2.1216	1.23654	2.9447	0.445792	0.557494	0.544895		2.10095	0.51606		Glyma.02G244600_MYB
360	Glyma.02G246400.1.p	bHLH	TF	Glyma.02G246400		Glyma.02G246400	PREDICTED: putative transcription factor bHLH086 [Glycine max] &gt;gi|947124809|gb|KRH73015.1| hypothetical protein GLYMA_02G246400 [Glycine max]	0	0.0295951	0	0	0.756542	0.224074		0.00986504	0.326872		Glyma.02G246400_bHLH
361	Glyma.02G247100.1.p	MYB	TF	Glyma.02G247100		Glyma.02G247100	uncharacterized protein LOC100306391 [Glycine max] &gt;gi|255628391|gb|ACU14540.1| unknown [Glycine max] &gt;gi|734420892|gb|KHN41088.1| Transcription repressor MYB4-like protein [Glycine soja] &gt;gi|947124817|gb|KRH73023.1| hypothetical protein GLYMA_02G247100 [Glycine max]	0.177458	0.56147	0.369457	0.223725	0.251805	0.522062		0.369462	0.332531		Glyma.02G247100_MYB
362	Glyma.02G249400.1.p	MYB-related	TF	Glyma.02G249400		Glyma.02G249400	PREDICTED: protein RADIALIS-like 3 [Glycine max] &gt;gi|947124851|gb|KRH73057.1| hypothetical protein GLYMA_02G249400 [Glycine max] &gt;gi|947124852|gb|KRH73058.1| hypothetical protein GLYMA_02G249400 [Glycine max]	0.0254811	0.0424323	0.0408079	0.0688385	0.020087	0.196331		0.0362404	0.0950855		Glyma.02G249400_MYB-related
363	Glyma.02G249700.1.p	LOB	TF	Glyma.02G249700		Glyma.02G249700	LOB domain-containing protein 33 [Glycine soja] &gt;gi|947124855|gb|KRH73061.1| hypothetical protein GLYMA_02G249700 [Glycine max]	0	0	0	0	0	0		0	0		Glyma.02G249700_LOB
364	Glyma.02G250100.1.p	C2H2	TF	Glyma.02G250100		Glyma.02G250100	PREDICTED: uncharacterized protein LOC102662367 [Glycine max] &gt;gi|734420918|gb|KHN41114.1| Putative transcriptional regulator RABBIT EARS [Glycine soja] &gt;gi|947124860|gb|KRH73066.1| hypothetical protein GLYMA_02G250100 [Glycine max]	0	0	0	0	0	0		0	0		Glyma.02G250100_C2H2
365	Glyma.02G252400.1.p	bHLH	TF	Glyma.02G252400		Glyma.02G252400	hypothetical protein GLYMA_02G252400 [Glycine max]	0.38781	0	0	0	0.0764288	0		0.12927	0.0254763		Glyma.02G252400_bHLH
366	Glyma.02G253100.1.p	MYB	TF	Glyma.02G253100		Glyma.02G253100	PREDICTED: transcription factor MYB104 [Glycine max] &gt;gi|947124909|gb|KRH73115.1| hypothetical protein GLYMA_02G253100 [Glycine max]	0.068339	0	0.0547224	0.0307702	0.0269362	0.11967		0.0410205	0.0591256		Glyma.02G253100_MYB
367	Glyma.02G254200.1.p	MYB	TF	Glyma.02G254200		Glyma.02G254200	hypothetical protein GLYMA_02G254200 [Glycine max]	3.76254	5.11687	4.08408	4.25411	4.11952	3.74823		4.32116	4.04062		Glyma.02G254200_MYB
368	Glyma.02G254800.1.p	HB-WOX	TF	Glyma.02G254800		Glyma.02G254800	PREDICTED: WUSCHEL-related homeobox 5-like [Glycine max] &gt;gi|734352355|gb|KHN13077.1| WUSCHEL-related homeobox 5 [Glycine soja] &gt;gi|947124946|gb|KRH73152.1| hypothetical protein GLYMA_02G254800 [Glycine max]	0	0.105629	0.101586	0.285607	0.800063	0.666462		0.0690717	0.584044		Glyma.02G254800_HB-WOX
369	Glyma.02G258300.1.p	bHLH	TF	Glyma.02G258300		Glyma.02G258300	PREDICTED: transcription factor bHLH51-like [Glycine max] &gt;gi|947125000|gb|KRH73206.1| hypothetical protein GLYMA_02G258300 [Glycine max]	0.163079	0.611025	0.391756	0.183569	0.192836	0.257015		0.38862	0.21114		Glyma.02G258300_bHLH
370	Glyma.02G261700.1.p	AP2/ERF-ERF	TF	Glyma.02G261700		Glyma.02G261700	DRE-binding protein 2A;1 [Glycine max] &gt;gi|734416668|gb|KHN38547.1| Dehydration-responsive element-binding protein 2C [Glycine soja] &gt;gi|947125039|gb|KRH73245.1| hypothetical protein GLYMA_02G261700 [Glycine max]	0.244898	0.135938	0.261469	0.343054	0.450463	0.247779		0.214102	0.347098		Glyma.02G261700_AP2/ERF-ERF
371	Glyma.02G262400.1.p	LOB	TF	Glyma.02G262400		Glyma.02G262400	LBD domain-containing transcription factor [Glycine max] &gt;gi|734416663|gb|KHN38542.1| LOB domain-containing protein 12 [Glycine soja] &gt;gi|947125049|gb|KRH73255.1| hypothetical protein GLYMA_02G262400 [Glycine max]	1.14253	2.85389	2.0013	2.12204	2.47684	3.50126		1.99924	2.70005		Glyma.02G262400_LOB
372	Glyma.02G264500.1.p	LOB	TF	Glyma.02G264500		Glyma.02G264500	PREDICTED: LOB domain-containing protein 21-like [Glycine max] &gt;gi|947125073|gb|KRH73279.1| hypothetical protein GLYMA_02G264500 [Glycine max]	0	0	0.0557609	0.125417	0.0548948	0		0.018587	0.0601038		Glyma.02G264500_LOB
373	Glyma.02G264700.1.p	AP2/ERF-ERF	TF	Glyma.02G264700		Glyma.02G264700	SGR [Glycine max] &gt;gi|947125075|gb|KRH73281.1| hypothetical protein GLYMA_02G264700 [Glycine max]	0	0	0	0	0	0		0	0		Glyma.02G264700_AP2/ERF-ERF
374	Glyma.02G264900.1.p	MYB	TF	Glyma.02G264900		Glyma.02G264900	PREDICTED: transcription factor MYB44 isoform X1 [Glycine max] &gt;gi|955308856|ref|XP_014625530.1| PREDICTED: transcription factor MYB44 isoform X2 [Glycine max] &gt;gi|947125077|gb|KRH73283.1| hypothetical protein GLYMA_02G264900 [Glycine max] &gt;gi|947125078|gb|KRH73284.1| hypothetical protein GLYMA_02G264900 [Glycine max]	0.373829	0.249007	0.57873	0.493738	0.805497	0.296763		0.400522	0.531999		Glyma.02G264900_MYB
375	Glyma.02G267400.1.p	AP2/ERF-ERF	TF	Glyma.02G267400		Glyma.02G267400	AP2-EREBP transcription factor [Glycine max] &gt;gi|918463503|gb|ALA09096.1| AP2-EREBP transcription factor, partial [Glycine max] &gt;gi|947125126|gb|KRH73332.1| hypothetical protein GLYMA_02G267400 [Glycine max]	6.34474	6.29554	10.2401	13.1441	16.6116	19.1584		7.62678	16.3047		Glyma.02G267400_AP2/ERF-ERF
376	Glyma.02G267500.1.p	C3H	TF	Glyma.02G267500		Glyma.02G267500	PREDICTED: zinc finger CCCH domain-containing protein 3 isoform X1 [Glycine max] &gt;gi|955308899|ref|XP_014625589.1| PREDICTED: zinc finger CCCH domain-containing protein 3 isoform X1 [Glycine max] &gt;gi|734416621|gb|KHN38500.1| Zinc finger CCCH domain-containing protein 3 [Glycine soja] &gt;gi|947125129|gb|KRH73335.1| hypothetical protein GLYMA_02G267500 [Glycine max] &gt;gi|947125130|gb|KRH73…	12.5067	10.7688	12.151	11.6661	13.0391	13.6937		11.8089	12.7996		Glyma.02G267500_C3H
377	Glyma.02G269900.1.p	HB-KNOX	TF	Glyma.02G269900		Glyma.02G269900	Homeobox protein SBH1 [Glycine soja] &gt;gi|1179666394|dbj|BAX25310.1| WBb98N11.5 [Glycine max]	0.644603	0.268356	0.602192	0	0.0423457	0		0.50505	0.0141152		Glyma.02G269900_HB-KNOX
378	Glyma.02G273500.1.p	FAR1	TF	Glyma.02G273500		Glyma.02G273500	PREDICTED: protein FAR1-RELATED SEQUENCE 3-like [Glycine max] &gt;gi|571441974|ref|XP_006575596.1| PREDICTED: protein FAR1-RELATED SEQUENCE 3-like [Glycine max] &gt;gi|947125231|gb|KRH73437.1| hypothetical protein GLYMA_02G273500 [Glycine max] &gt;gi|947125232|gb|KRH73438.1| hypothetical protein GLYMA_02G273500 [Glycine max]	2.0515	2.27401	2.7211	2.48211	2.47048	2.15988		2.34887	2.37082		Glyma.02G273500_FAR1
379	Glyma.02G274600.1.p	EIL	TF	Glyma.02G274600		Glyma.02G274600	PREDICTED: ETHYLENE INSENSITIVE 3-like 1 protein [Glycine max] &gt;gi|947125259|gb|KRH73465.1| hypothetical protein GLYMA_02G274600 [Glycine max]	45.2908	32.7934	36.6053	17.1125	24.1889	19.7147		38.2298	20.3387		Glyma.02G274600_EIL
380	Glyma.02G277000.1.p	NF-YC	TF	Glyma.02G277000		Glyma.02G277000	PREDICTED: dr1-associated corepressor-like [Glycine max]	0	0.0526397	0.354372	0.113864	0.174434	0.332127		0.13567	0.206808		Glyma.02G277000_NF-YC
381	Glyma.02G278400.1.p	HSF	TF	Glyma.02G278400		Glyma.02G278400	PREDICTED: heat stress transcription factor B-4b [Glycine max] &gt;gi|947125323|gb|KRH73529.1| hypothetical protein GLYMA_02G278400 [Glycine max]	0.498079	0.35091	0.398836	0.414026	2.92971	1.34185		0.415942	1.56186		Glyma.02G278400_HSF
382	Glyma.02G280000.1.p	SRS	TF	Glyma.02G280000		Glyma.02G280000	PREDICTED: protein LATERAL ROOT PRIMORDIUM 1-like [Glycine max] &gt;gi|947125344|gb|KRH73550.1| hypothetical protein GLYMA_02G280000 [Glycine max]	12.3388	9.71665	15.5745	7.46565	8.11724	10.0113		12.5433	8.53139		Glyma.02G280000_SRS
383	Glyma.02G280300.1.p	HB-other	TF	Glyma.02G280300		Glyma.02G280300	PREDICTED: uncharacterized protein LOC100805913 isoform X1 [Glycine max] &gt;gi|947125348|gb|KRH73554.1| hypothetical protein GLYMA_02G280300 [Glycine max]	6.61977	7.07137	7.66992	9.60311	8.15486	10.0042		7.12035	9.25406		Glyma.02G280300_HB-other
384	Glyma.02G281700.1.p	B3-ARF	TF	Glyma.02G281700		Glyma.02G281700	PREDICTED: auxin response factor 6-like [Glycine max] &gt;gi|734416483|gb|KHN38362.1| Auxin response factor 17 [Glycine soja] &gt;gi|947125371|gb|KRH73577.1| hypothetical protein GLYMA_02G281700 [Glycine max] &gt;gi|947125372|gb|KRH73578.1| hypothetical protein GLYMA_02G281700 [Glycine max]	8.59121	6.30511	7.23356	4.20017	5.43072	3.87725		7.37663	4.50271		Glyma.02G281700_B3-ARF
385	Glyma.02G282100.1.p	bHLH	TF	Glyma.02G282100		Glyma.02G282100	PREDICTED: transcription factor PIF4 [Glycine max] &gt;gi|955309074|ref|XP_014625858.1| PREDICTED: transcription factor PIF4 [Glycine max] &gt;gi|947125378|gb|KRH73584.1| hypothetical protein GLYMA_02G282100 [Glycine max] &gt;gi|947125379|gb|KRH73585.1| hypothetical protein GLYMA_02G282100 [Glycine max]	0	0.0156488	0.0150497	0.0169248	0.0592639	0.171141		0.0102328	0.0824432		Glyma.02G282100_bHLH
386	Glyma.02G282900.1.p	GARP-G2-like	TF	Glyma.02G282900		Glyma.02G282900	PREDICTED: putative Myb family transcription factor At1g14600 [Glycine max] &gt;gi|947125389|gb|KRH73595.1| hypothetical protein GLYMA_02G282900 [Glycine max]	0.365522	0.304342	0.341473	0.10972	0.192097	0.213359		0.337112	0.171725		Glyma.02G282900_GARP-G2-like
387	Glyma.02G284300.1.p	NAC	TF	Glyma.02G284300		Glyma.02G284300	PREDICTED: transcription factor JUNGBRUNNEN 1-like isoform X1 [Glycine max] &gt;gi|947125412|gb|KRH73618.1| hypothetical protein GLYMA_02G284300 [Glycine max]	0.225535	2.34732	1.38457	0.609294	0.474111	0.42127		1.31914	0.501558		Glyma.02G284300_NAC
388	Glyma.02G285900.1.p	WRKY	TF	Glyma.02G285900		Glyma.02G285900	PREDICTED: probable WRKY transcription factor 71 [Glycine max] &gt;gi|947125433|gb|KRH73639.1| hypothetical protein GLYMA_02G285900 [Glycine max]	2.20243	1.78736	1.29479	0.778265	0.527452	0.488194		1.76153	0.59797		Glyma.02G285900_WRKY
389	Glyma.02G287700.1.p	MADS-MIKC	TF	Glyma.02G287700		Glyma.02G287700	PREDICTED: agamous-like MADS-box protein AGL5 isoform X1 [Glycine max] &gt;gi|571442213|ref|XP_006575667.1| PREDICTED: agamous-like MADS-box protein AGL5 isoform X2 [Glycine max] &gt;gi|734416428|gb|KHN38307.1| Agamous-like MADS-box protein AGL5 [Glycine soja] &gt;gi|947125478|gb|KRH73684.1| hypothetical protein GLYMA_02G287700 [Glycine max] &gt;gi|947125479|gb|KRH73685.1| hypothetical protein GL…	0	0	0	0	0.028167	0.0250277		0	0.0177316		Glyma.02G287700_MADS-MIKC
390	Glyma.02G292000.1.p	LOB	TF	Glyma.02G292000		Glyma.02G292000	hypothetical protein GLYMA_02G292000 [Glycine max]	0	0.181355	0	0.980713	0	0.152566		0.0604515	0.37776		Glyma.02G292000_LOB
391	Glyma.02G292900.1.p	C2H2	TF	Glyma.02G292900		Glyma.02G292900	hypothetical protein GLYMA_02G292900 [Glycine max]	2.51971	2.35117	2.40031	2.77761	3.32194	3.13428		2.42373	3.07794		Glyma.02G292900_C2H2
392	Glyma.02G293300.1.p	C2H2	TF	Glyma.02G293300		Glyma.02G293300	PREDICTED: zinc finger protein 695-like [Glycine max] &gt;gi|947125580|gb|KRH73786.1| hypothetical protein GLYMA_02G293300 [Glycine max]	11.9636	13.0084	8.7179	13.0444	13.3586	8.87539		11.23	11.7595		Glyma.02G293300_C2H2
393	Glyma.02G293400.1.p	WRKY	TF	Glyma.02G293400		Glyma.02G293400	hypothetical protein GLYMA_02G293400 [Glycine max]	0	0.272779	0.078701	0.324524	0.180783	0.183582		0.11716	0.22963		Glyma.02G293400_WRKY
394	Glyma.02G294100.1.p	AP2/ERF-ERF	TF	Glyma.02G294100		Glyma.02G294100	PREDICTED: ethylene-responsive transcription factor 3 [Glycine max] &gt;gi|947125591|gb|KRH73797.1| hypothetical protein GLYMA_02G294100 [Glycine max]	59.6113	45.6524	92.0329	43.0335	40.8698	62.48		65.7655	48.7944		Glyma.02G294100_AP2/ERF-ERF
395	Glyma.02G296600.1.p	C3H	TF	Glyma.02G296600		Glyma.02G296600	PREDICTED: zinc finger CCCH domain-containing protein 29-like [Glycine max] &gt;gi|734426742|gb|KHN43862.1| Zinc finger CCCH domain-containing protein 29 [Glycine soja] &gt;gi|947125646|gb|KRH73852.1| hypothetical protein GLYMA_02G296600 [Glycine max]	81.9779	52.5744	81.1912	21.4849	16.0701	19.7892		71.9145	19.1147		Glyma.02G296600_C3H
396	Glyma.02G297400.1.p	WRKY	TF	Glyma.02G297400		Glyma.02G297400	PREDICTED: probable WRKY transcription factor 20 isoform X1 [Glycine max] &gt;gi|947125658|gb|KRH73864.1| hypothetical protein GLYMA_02G297400 [Glycine max]	3.80928	3.33028	4.88044	2.89671	2.8027	2.77198		4.00666	2.8238		Glyma.02G297400_WRKY
397	Glyma.02G297700.1.p	GRAS	TF	Glyma.02G297700		Glyma.02G297700	PREDICTED: scarecrow-like protein 21 [Glycine max] &gt;gi|734426752|gb|KHN43872.1| Scarecrow-like protein 5 [Glycine soja] &gt;gi|947125662|gb|KRH73868.1| hypothetical protein GLYMA_02G297700 [Glycine max]	67.2816	110.936	86.794	87.0667	66.8553	85.4711		88.3371	79.7977		Glyma.02G297700_GRAS
398	Glyma.02G300200.1.p	NF-YB	TF	Glyma.02G300200		Glyma.02G300200	nuclear factor Y, subunit B3-like protein [Glycine max] &gt;gi|734426776|gb|KHN43896.1| Nuclear transcription factor Y subunit B-3 [Glycine soja] &gt;gi|947125702|gb|KRH73908.1| hypothetical protein GLYMA_02G300200 [Glycine max]	0.903258	0.931138	0.964377	1.43313	2.06833	0.903841		0.932924	1.46843		Glyma.02G300200_NF-YB
399	Glyma.02G303800.1.p	NF-YA	TF	Glyma.02G303800		Glyma.02G303800	uncharacterized protein LOC102664020 [Glycine max] &gt;gi|571442425|ref|XP_006575723.1| PREDICTED: uncharacterized protein LOC102664020 isoform X1 [Glycine max] &gt;gi|571442427|ref|XP_006575724.1| PREDICTED: uncharacterized protein LOC102664020 isoform X1 [Glycine max] &gt;gi|571442431|ref|XP_006575726.1| PREDICTED: uncharacterized protein LOC102664020 isoform X1 [Glycine max] &gt;gi|255638811|g…	2.84084	2.22413	2.58037	1.16456	1.82165	1.69287		2.54844	1.5597		Glyma.02G303800_NF-YA
400	Glyma.02G304600.1.p	SAP	TF	Glyma.02G304600		Glyma.02G304600	PREDICTED: transcriptional regulator STERILE APETALA-like [Glycine max] &gt;gi|947125780|gb|KRH73986.1| hypothetical protein GLYMA_02G304600 [Glycine max]	0	0	0	0.030144	0.105552	0.093788		0	0.0764947		Glyma.02G304600_SAP
401	Glyma.02G306200.1.p	GRAS	TF	Glyma.02G306200		Glyma.02G306200	PREDICTED: scarecrow-like transcription factor PAT1 [Glycine max] &gt;gi|356501711|ref|XP_003519667.1| PREDICTED: scarecrow-like transcription factor PAT1 [Glycine max] &gt;gi|571442484|ref|XP_006575744.1| PREDICTED: scarecrow-like transcription factor PAT1 [Glycine max] &gt;gi|734426833|gb|KHN43953.1| Scarecrow-like transcription factor PAT1 [Glycine soja] &gt;gi|947125809|gb|KRH74015.1| hypothe…	4.60958	3.52531	4.44301	3.24393	5.62564	4.2333		4.19263	4.36762		Glyma.02G306200_GRAS
402	Glyma.02G306300.1.p	WRKY	TF	Glyma.02G306300		Glyma.02G306300	PREDICTED: WRKY transcription factor 1-like [Glycine max] &gt;gi|947125814|gb|KRH74020.1| hypothetical protein GLYMA_02G306300 [Glycine max]	15.8081	20.5217	14.717	10.9062	9.06156	9.59943		17.0156	9.85574		Glyma.02G306300_WRKY
403	Glyma.02G311000.1.p	RWP-RK	TF	Glyma.02G311000		Glyma.02G311000	PREDICTED: protein NLP2-like [Glycine max] &gt;gi|947125890|gb|KRH74096.1| hypothetical protein GLYMA_02G311000 [Glycine max]	0.482312	1.31184	0.785294	0.0144777	0	0.0225224		0.859815	0.0123334		Glyma.02G311000_RWP-RK
404	Glyma.02G311100.1.p	C2H2	TF	Glyma.02G311100		Glyma.02G311100	PREDICTED: zinc finger protein ZAT3-like [Glycine max] &gt;gi|734396940|gb|KHN29880.1| Zinc finger protein ZAT3 [Glycine soja] &gt;gi|947125891|gb|KRH74097.1| hypothetical protein GLYMA_02G311100 [Glycine max]	0.0948323	0.315838	0.253123	0.170796	0.0996765	0.199276		0.221264	0.156583		Glyma.02G311100_C2H2
405	Glyma.03G002300.1.p	WRKY	TF	Glyma.03G002300		Glyma.03G002300	hypothetical protein GLYMA_03G002300 [Glycine max]	0.404243	2.14571	1.69941	10.7388	8.96257	9.34403		1.41645	9.6818		Glyma.03G002300_WRKY
406	Glyma.03G003400.1.p	bZIP	TF	Glyma.03G003400		Glyma.03G003400	PREDICTED: ABSCISIC ACID-INSENSITIVE 5-like protein 2 [Glycine max] &gt;gi|947116645|gb|KRH64894.1| hypothetical protein GLYMA_03G003400 [Glycine max]	1.41861	1.10734	1.17144	0.359291	0.838728	1.21103		1.23246	0.803016		Glyma.03G003400_bZIP
407	Glyma.03G003500.1.p	GARP-G2-like	TF	Glyma.03G003500		Glyma.03G003500	PREDICTED: protein PHR1-LIKE 1 isoform X1 [Glycine max] &gt;gi|571443712|ref|XP_006576291.1| PREDICTED: protein PHR1-LIKE 1 isoform X1 [Glycine max] &gt;gi|955310354|ref|XP_014628878.1| PREDICTED: protein PHR1-LIKE 1 isoform X1 [Glycine max] &gt;gi|734423243|gb|KHN42147.1| Myb family transcription factor APL [Glycine soja] &gt;gi|947116648|gb|KRH64897.1| hypothetical protein GLYMA_03G003500 [Glyc…	2.27533	4.33026	3.36196	6.82991	7.00384	8.17749		3.32252	7.33708		Glyma.03G003500_GARP-G2-like
408	Glyma.03G006600.1.p	MYB	TF	Glyma.03G006600		Glyma.03G006600	PREDICTED: transcription factor MYB30-like [Glycine max] &gt;gi|734423270|gb|KHN42174.1| Myb-related protein 306 [Glycine soja] &gt;gi|947116711|gb|KRH64960.1| hypothetical protein GLYMA_03G006600 [Glycine max]	0	0	0	0	0	0		0	0		Glyma.03G006600_MYB
409	Glyma.03G007500.1.p	MYB	TF	Glyma.03G007500		Glyma.03G007500	PREDICTED: myb-like protein AA [Glycine max] &gt;gi|918463725|gb|ALA09207.1| MYB/HD-like transcription factor, partial [Glycine max] &gt;gi|947116721|gb|KRH64970.1| hypothetical protein GLYMA_03G007500 [Glycine max]	1.40844	1.31067	1.07805	1.9771	2.53081	3.23529		1.26572	2.58107		Glyma.03G007500_MYB
410	Glyma.03G007600.1.p	HB-WOX	TF	Glyma.03G007600		Glyma.03G007600	PREDICTED: WUSCHEL-related homeobox 11-like [Glycine max] &gt;gi|947116722|gb|KRH64971.1| hypothetical protein GLYMA_03G007600 [Glycine max]	0	0	0	0	0	0		0	0		Glyma.03G007600_HB-WOX
411	Glyma.03G007900.1.p	C2C2-Dof	TF	Glyma.03G007900		Glyma.03G007900	hypothetical protein GLYMA_03G007900 [Glycine max]	1.23898	1.8053	1.62596	6.16745	10.5809	9.88378		1.55675	8.87738		Glyma.03G007900_C2C2-Dof
412	Glyma.03G013300.1.p	MYB	TF	Glyma.03G013300		Glyma.03G013300	PREDICTED: myb-related protein Zm38-like [Glycine max] &gt;gi|947116850|gb|KRH65099.1| hypothetical protein GLYMA_03G013300 [Glycine max]	0	0	0	0	0	0.0254084		0	0.00846945		Glyma.03G013300_MYB
413	Glyma.03G013900.1.p	LIM	TF	Glyma.03G013900		Glyma.03G013900	PREDICTED: LIM domain-containing protein PLIM2b-like [Glycine max] &gt;gi|947116859|gb|KRH65108.1| hypothetical protein GLYMA_03G013900 [Glycine max]	0	0	0.0390155	0	0	0		0.0130052	0		Glyma.03G013900_LIM
414	Glyma.03G016600.1.p	HB-HD-ZIP	TF	Glyma.03G016600		Glyma.03G016600	PREDICTED: homeobox-leucine zipper protein ANTHOCYANINLESS 2 isoform X1 [Glycine max] &gt;gi|947116895|gb|KRH65144.1| hypothetical protein GLYMA_03G016600 [Glycine max]	0	0.0121681	0.0819159	0.0658015	0.138246	0.0921286		0.0313613	0.0987254		Glyma.03G016600_HB-HD-ZIP
415	Glyma.03G017300.1.p	AP2/ERF-ERF	TF	Glyma.03G017300		Glyma.03G017300	PREDICTED: ethylene-responsive transcription factor ERF086-like [Glycine max] &gt;gi|734391639|gb|KHN27279.1| Ethylene-responsive transcription factor RAP2-11 [Glycine soja] &gt;gi|947116912|gb|KRH65161.1| hypothetical protein GLYMA_03G017300 [Glycine max]	0	0	0	0	0	0		0	0		Glyma.03G017300_AP2/ERF-ERF
416	Glyma.03G018000.1.p	C3H	TF	Glyma.03G018000		Glyma.03G018000	hypothetical protein GLYMA_03G018000 [Glycine max] &gt;gi|947116922|gb|KRH65171.1| hypothetical protein GLYMA_03G018000 [Glycine max] &gt;gi|947116923|gb|KRH65172.1| hypothetical protein GLYMA_03G018000 [Glycine max] &gt;gi|947116924|gb|KRH65173.1| hypothetical protein GLYMA_03G018000 [Glycine max]	0	0	0	0	0	0		0	0		Glyma.03G018000_C3H
417	Glyma.03G018800.1.p	TCP	TF	Glyma.03G018800		Glyma.03G018800	PREDICTED: transcription factor TCP9-like [Glycine max] &gt;gi|947116932|gb|KRH65181.1| hypothetical protein GLYMA_03G018800 [Glycine max]	0.74087	0.498237	0.707337	0.128301	1.41516	1.35724		0.648815	0.966901		Glyma.03G018800_TCP
418	Glyma.03G019300.1.p	MADS-MIKC	TF	Glyma.03G019300		Glyma.03G019300	hypothetical protein GLYMA_03G019300 [Glycine max]	1.84457	5.1604	3.57443	5.48153	7.12508	7.51963		3.52647	6.70875		Glyma.03G019300_MADS-MIKC
419	Glyma.03G019400.1.p	MADS-MIKC	TF	Glyma.03G019400		Glyma.03G019400	PREDICTED: MADS-box transcription factor 6 [Glycine max] &gt;gi|734320953|gb|KHN04103.1| MADS-box transcription factor 6 [Glycine soja] &gt;gi|947116944|gb|KRH65193.1| hypothetical protein GLYMA_03G019400 [Glycine max]	0	0	0	0	0	0		0	0		Glyma.03G019400_MADS-MIKC
420	Glyma.03G023000.1.p	LOB	TF	Glyma.03G023000		Glyma.03G023000	PREDICTED: LOB domain-containing protein 18-like [Glycine max] &gt;gi|947117005|gb|KRH65254.1| hypothetical protein GLYMA_03G023000 [Glycine max]	0.308885	0.514369	0.954022	1.23183	0.904419	1.17452		0.592425	1.10359		Glyma.03G023000_LOB
421	Glyma.03G023100.1.p	LOB	TF	Glyma.03G023100		Glyma.03G023100	PREDICTED: LOB domain-containing protein 19-like [Glycine max] &gt;gi|734306327|gb|KHM98882.1| LOB domain-containing protein 31 [Glycine soja] &gt;gi|947117006|gb|KRH65255.1| hypothetical protein GLYMA_03G023100 [Glycine max]	0	0.0454424	0	0	0	0.0382288		0.0151475	0.0127429		Glyma.03G023100_LOB
422	Glyma.03G025400.1.p	C3H	TF	Glyma.03G025400		Glyma.03G025400	zinc finger CCCH domain-containing protein 1 [Glycine max] &gt;gi|356506028|ref|XP_003521790.1| PREDICTED: zinc finger CCCH domain-containing protein 1 [Glycine max] &gt;gi|734410702|gb|KHN35649.1| Zinc finger CCCH domain-containing protein 1 [Glycine soja] &gt;gi|743063412|gb|AJB84603.1| C3H zinc finger protein [Glycine max] &gt;gi|947117038|gb|KRH65287.1| hypothetical protein GLYMA_03G025400 [G…	5.64767	4.54102	6.38451	7.42929	8.77329	10.0643		5.5244	8.75563		Glyma.03G025400_C3H
423	Glyma.03G029800.1.p	C2C2-YABBY	TF	Glyma.03G029800		Glyma.03G029800	transcription factor YABBY5 [Glycine max] &gt;gi|734410665|gb|KHN35612.1| Axial regulator YABBY 1 [Glycine soja] &gt;gi|947117109|gb|KRH65358.1| hypothetical protein GLYMA_03G029800 [Glycine max]	0	0	0	0	0	0		0	0		Glyma.03G029800_C2C2-YABBY
424	Glyma.03G031800.1.p	GRAS	TF	Glyma.03G031800		Glyma.03G031800	Scarecrow-like protein 6 [Glycine soja] &gt;gi|947117131|gb|KRH65380.1| hypothetical protein GLYMA_03G031800 [Glycine max]	1.86355	2.04711	2.5205	2.31276	10.1723	5.52844		2.14372	6.0045		Glyma.03G031800_GRAS
425	Glyma.03G033600.1.p	C2H2	TF	Glyma.03G033600		Glyma.03G033600	zinc finger protein ZAT9-like [Glycine max] &gt;gi|255641017|gb|ACU20788.1| unknown [Glycine max] &gt;gi|947117159|gb|KRH65408.1| hypothetical protein GLYMA_03G033600 [Glycine max]	1.00863	0.696424	0.630365	0.354453	0.271501	0.465252		0.778472	0.363735		Glyma.03G033600_C2H2
426	Glyma.03G034000.1.p	bHLH	TF	Glyma.03G034000		Glyma.03G034000	PREDICTED: transcription factor UNE10-like [Glycine max] &gt;gi|918463559|gb|ALA09124.1| bHLH transcription factor, partial [Glycine max] &gt;gi|947117163|gb|KRH65412.1| hypothetical protein GLYMA_03G034000 [Glycine max]	0.798114	1.06325	0.788209	0.263529	0.39847	0.428598		0.88319	0.363532		Glyma.03G034000_bHLH
427	Glyma.03G035200.1.p	B3	TF	Glyma.03G035200		Glyma.03G035200	PREDICTED: B3 domain-containing transcription repressor VAL2-like isoform X1 [Glycine max] &gt;gi|947117177|gb|KRH65426.1| hypothetical protein GLYMA_03G035200 [Glycine max]	19.0697	27.0935	20.991	26.6032	22.643	22.4689		22.3847	23.905		Glyma.03G035200_B3
428	Glyma.03G036600.1.p	OFP	TF	Glyma.03G036600		Glyma.03G036600	PREDICTED: transcription repressor OFP1 [Glycine max] &gt;gi|734426235|gb|KHN43740.1| hypothetical protein glysoja_039579 [Glycine soja] &gt;gi|947117198|gb|KRH65447.1| hypothetical protein GLYMA_03G036600 [Glycine max]	0.319068	0.569278	0.529235	1.2314	1.38339	1.46866		0.472527	1.36115		Glyma.03G036600_OFP
429	Glyma.03G042700.1.p	WRKY	TF	Glyma.03G042700		Glyma.03G042700	PREDICTED: probable WRKY transcription factor 33 [Glycine max] &gt;gi|947117277|gb|KRH65526.1| hypothetical protein GLYMA_03G042700 [Glycine max]	29.1293	45.1993	34.6036	3.47742	3.13211	3.59605		36.3107	3.40186		Glyma.03G042700_WRKY
430	Glyma.03G047600.1.p	MYB-related	TF	Glyma.03G047600		Glyma.03G047600	hypothetical protein GLYMA_03G047600 [Glycine max]	0	0	0	0	0	0		0	0		Glyma.03G047600_MYB-related
431	Glyma.03G050800.1.p	GRAS	TF	Glyma.03G050800		Glyma.03G050800	PREDICTED: nodulation-signaling pathway 2 protein-like [Glycine max] &gt;gi|947117383|gb|KRH65632.1| hypothetical protein GLYMA_03G050800 [Glycine max]	0	0	0	0	0	0		0	0		Glyma.03G050800_GRAS
432	Glyma.03G051400.1.p	GARP-G2-like	TF	Glyma.03G051400		Glyma.03G051400	PREDICTED: two-component response regulator ARR18-like [Glycine max] &gt;gi|947117389|gb|KRH65638.1| hypothetical protein GLYMA_03G051400 [Glycine max]	1.47082	2.52131	2.0322	3.01258	7.27506	4.84817		2.00811	5.04527		Glyma.03G051400_GARP-G2-like
433	Glyma.03G052300.1.p	bHLH	TF	Glyma.03G052300		Glyma.03G052300	hypothetical protein GLYMA_03G052300 [Glycine max]	0.514755	0.0952437	0.274793	0.0515051	0.0901749	0.280436		0.294931	0.140705		Glyma.03G052300_bHLH
434	Glyma.03G056900.1.p	Trihelix	TF	Glyma.03G056900		Glyma.03G056900	PREDICTED: trihelix transcription factor GT-3b-like [Glycine max] &gt;gi|734424058|gb|KHN42520.1| Trihelix transcription factor GT-3b [Glycine soja] &gt;gi|947117468|gb|KRH65717.1| hypothetical protein GLYMA_03G056900 [Glycine max] &gt;gi|947117469|gb|KRH65718.1| hypothetical protein GLYMA_03G056900 [Glycine max] &gt;gi|947117470|gb|KRH65719.1| hypothetical protein GLYMA_03G056900 [Glycine max]	3.42482	6.55093	5.08953	12.5031	8.26973	9.03377		5.02176	9.93555		Glyma.03G056900_Trihelix
435	Glyma.03G057300.1.p	Alfin-like	TF	Glyma.03G057300		Glyma.03G057300	PHD finger protein ALFIN-LIKE 1 [Glycine soja] &gt;gi|947117475|gb|KRH65724.1| hypothetical protein GLYMA_03G057300 [Glycine max]	24.5708	22.5734	25.2617	23.0825	25.6764	23.7177		24.1353	24.1589		Glyma.03G057300_Alfin-like
436	Glyma.03G065700.1.p	GRAS	TF	Glyma.03G065700		Glyma.03G065700	PREDICTED: scarecrow-like protein 9 [Glycine max] &gt;gi|947117589|gb|KRH65838.1| hypothetical protein GLYMA_03G065700 [Glycine max] &gt;gi|947117590|gb|KRH65839.1| hypothetical protein GLYMA_03G065700 [Glycine max]	0.395036	0.387651	0.16946	0.177868	0.478239	0.256939		0.317382	0.304349		Glyma.03G065700_GRAS
437	Glyma.03G067700.1.p	C2H2	TF	Glyma.03G067700		Glyma.03G067700	PREDICTED: uncharacterized protein LOC100804148 [Glycine max] &gt;gi|734346317|gb|KHN11057.1| Putative transcriptional regulator RABBIT EARS [Glycine soja] &gt;gi|947117624|gb|KRH65873.1| hypothetical protein GLYMA_03G067700 [Glycine max]	0.418656	0.588233	0.52381	2.5448	2.31022	2.73088		0.510233	2.52863		Glyma.03G067700_C2H2
438	Glyma.03G070500.1.p	B3-ARF	TF	Glyma.03G070500		Glyma.03G070500	PREDICTED: auxin response factor 9 isoform X1 [Glycine max] &gt;gi|947117673|gb|KRH65922.1| hypothetical protein GLYMA_03G070500 [Glycine max]	44.4396	59.8119	40.0069	36.1123	40.2464	32.313		48.0861	36.2239		Glyma.03G070500_B3-ARF
439	Glyma.03G070900.1.p	HB-BELL	TF	Glyma.03G070900		Glyma.03G070900	PREDICTED: BEL1-like homeodomain protein 9 [Glycine max] &gt;gi|734363133|gb|KHN16365.1| BEL1-like homeodomain protein 9 [Glycine soja] &gt;gi|947117682|gb|KRH65931.1| hypothetical protein GLYMA_03G070900 [Glycine max]	0.327678	0.350785	0.362345	0.168617	0.0984048	0.196734		0.346936	0.154585		Glyma.03G070900_HB-BELL
440	Glyma.03G073900.1.p	bZIP	TF	Glyma.03G073900		Glyma.03G073900	Ocs element-binding factor 1 [Glycine soja] &gt;gi|947117723|gb|KRH65972.1| hypothetical protein GLYMA_03G073900 [Glycine max]	0	0	0	0	0	0		0	0		Glyma.03G073900_bZIP
441	Glyma.03G078000.1.p	MYB	TF	Glyma.03G078000		Glyma.03G078000	MYB transcription factor MYB51 [Glycine max] &gt;gi|571443649|ref|XP_006576272.1| PREDICTED: MYB transcription factor MYB51 isoform X1 [Glycine max] &gt;gi|955310307|ref|XP_014628871.1| PREDICTED: MYB transcription factor MYB51 isoform X1 [Glycine max] &gt;gi|255636083|gb|ACU18386.1| unknown [Glycine max] &gt;gi|918463727|gb|ALA09208.1| MYB/HD-like transcription factor, partial [Glycine max] &gt;…	5.03815	4.31033	4.60797	3.08012	6.03032	5.68198		4.65215	4.93081		Glyma.03G078000_MYB
442	Glyma.03G080000.1.p	MADS-M-type	TF	Glyma.03G080000		Glyma.03G080000	PREDICTED: agamous-like MADS-box protein AGL80 [Glycine max] &gt;gi|947117803|gb|KRH66052.1| hypothetical protein GLYMA_03G080000 [Glycine max]	0	0	0	0	0	0		0	0		Glyma.03G080000_MADS-M-type
443	Glyma.03G080700.1.p	NF-YB	TF	Glyma.03G080700		Glyma.03G080700	PREDICTED: nuclear transcription factor Y subunit B-6-like [Glycine max] &gt;gi|947117819|gb|KRH66068.1| hypothetical protein GLYMA_03G080700 [Glycine max]	0	0	0	0	0	0		0	0		Glyma.03G080700_NF-YB
444	Glyma.03G081500.1.p	Trihelix	TF	Glyma.03G081500		Glyma.03G081500	PREDICTED: serine/threonine-protein kinase rio2-like [Glycine max] &gt;gi|947117832|gb|KRH66081.1| hypothetical protein GLYMA_03G081500 [Glycine max] &gt;gi|947117833|gb|KRH66082.1| hypothetical protein GLYMA_03G081500 [Glycine max] &gt;gi|947117834|gb|KRH66083.1| hypothetical protein GLYMA_03G081500 [Glycine max] &gt;gi|947117835|gb|KRH66084.1| hypothetical protein GLYMA_03G081500 [Glycine max]	3.51429	2.84805	4.94024	2.60207	2.30247	3.34776		3.76753	2.75077		Glyma.03G081500_Trihelix
445	Glyma.03G081700.1.p	bZIP	TF	Glyma.03G081700		Glyma.03G081700	PREDICTED: transcription factor HY5-like isoform X1 [Glycine max] &gt;gi|734410944|gb|KHN35708.1| Transcription factor HY5-like [Glycine soja] &gt;gi|947117839|gb|KRH66088.1| hypothetical protein GLYMA_03G081700 [Glycine max]	0	0.0761585	0.0366215	0.370659	0.39658	0.128138		0.0375933	0.298459		Glyma.03G081700_bZIP
446	Glyma.03G081900.1.p	MYB	TF	Glyma.03G081900		Glyma.03G081900	phantastica transcription factor b [Glycine max] &gt;gi|571443369|ref|XP_006576134.1| PREDICTED: phantastica transcription factor b isoform X1 [Glycine max] &gt;gi|955310107|ref|XP_014628828.1| PREDICTED: phantastica transcription factor b isoform X1 [Glycine max] &gt;gi|60476426|gb|AAX21352.1| phantastica transcription factor b [Glycine max] &gt;gi|734436833|gb|KHN48368.1| Transcription factor A…	0.368235	0.542448	0.612409	0.331602	0.535909	0.218249		0.507698	0.36192		Glyma.03G081900_MYB
447	Glyma.03G082400.1.p	MYB	TF	Glyma.03G082400		Glyma.03G082400	PREDICTED: myb-related protein B-like [Glycine max] &gt;gi|947117849|gb|KRH66098.1| hypothetical protein GLYMA_03G082400 [Glycine max]	0.149142	0.331144	0.497606	0.201458	0.176356	0.121878		0.325964	0.166564		Glyma.03G082400_MYB
448	Glyma.03G083700.1.p	MADS-M-type	TF	Glyma.03G083700		Glyma.03G083700	PREDICTED: agamous-like MADS-box protein AGL80 [Glycine max] &gt;gi|734361111|gb|KHN15545.1| Agamous-like MADS-box protein AGL80 [Glycine soja] &gt;gi|947117865|gb|KRH66114.1| hypothetical protein GLYMA_03G083700 [Glycine max]	0	0.0894519	0.258082	0.048373	0.127037	0		0.115845	0.05847		Glyma.03G083700_MADS-M-type
449	Glyma.03G086800.1.p	bHLH	TF	Glyma.03G086800		Glyma.03G086800	PREDICTED: transcription factor bHLH62-like [Glycine max] &gt;gi|947117909|gb|KRH66158.1| hypothetical protein GLYMA_03G086800 [Glycine max]	13.4938	17.8442	13.4383	14.0064	17.3564	15.1572		14.9254	15.5066		Glyma.03G086800_bHLH
450	Glyma.03G091500.1.p	FAR1	TF	Glyma.03G091500		Glyma.03G091500	PREDICTED: uncharacterized protein LOC100802375 isoform X1 [Glycine max] &gt;gi|947117972|gb|KRH66221.1| hypothetical protein GLYMA_03G091500 [Glycine max]	2.1801	0.907601	1.222	0.667494	1.06553	1.0384		1.43657	0.923808		Glyma.03G091500_FAR1
451	Glyma.03G091600.1.p	GARP-G2-like	TF	Glyma.03G091600		Glyma.03G091600	PREDICTED: two-component response regulator ORR24-like [Glycine max]	0	0	0	0	0	0		0	0		Glyma.03G091600_GARP-G2-like
452	Glyma.03G091700.1.p	NF-YB	TF	Glyma.03G091700		Glyma.03G091700	Nuclear transcription factor Y subunit B-3 [Glycine soja] &gt;gi|947117976|gb|KRH66225.1| hypothetical protein GLYMA_03G091700 [Glycine max]	0.0133428	0	0	0	0	0		0.00444761	0		Glyma.03G091700_NF-YB
453	Glyma.03G094700.1.p	AP2/ERF-ERF	TF	Glyma.03G094700		Glyma.03G094700	PREDICTED: pathogenesis-related genes transcriptional activator PTI6-like [Glycine max] &gt;gi|734364626|gb|KHN17339.1| Ethylene-responsive transcription factor CRF4 [Glycine soja] &gt;gi|947118015|gb|KRH66264.1| hypothetical protein GLYMA_03G094700 [Glycine max]	0	0	0	0	0.031921	0.0283633		0	0.0200948		Glyma.03G094700_AP2/ERF-ERF
454	Glyma.03G105000.1.p	bHLH	TF	Glyma.03G105000		Glyma.03G105000	PREDICTED: transcription factor bHLH18-like isoform X1 [Glycine max] &gt;gi|734435029|gb|KHN47580.1| Transcription factor bHLH25 [Glycine soja] &gt;gi|947118158|gb|KRH66407.1| hypothetical protein GLYMA_03G105000 [Glycine max]	0.291846	0.0269998	0	0	0	0		0.106282	0		Glyma.03G105000_bHLH
455	Glyma.03G105700.1.p	bHLH	TF	Glyma.03G105700		Glyma.03G105700	PREDICTED: transcription factor bHLH18-like [Glycine max] &gt;gi|947118176|gb|KRH66425.1| hypothetical protein GLYMA_03G105700 [Glycine max]	2.10934	3.94393	3.2003	0.866436	0.816821	0.648021		3.08452	0.777093		Glyma.03G105700_bHLH
456	Glyma.03G107400.1.p	FAR1	TF	Glyma.03G107400		Glyma.03G107400	hypothetical protein GLYMA_03G107400, partial [Glycine max]	0.178654	0.0247919	0.0238428	0	0	0.0208564		0.0757629	0.00695214		Glyma.03G107400_FAR1
457	Glyma.03G109100.1.p	WRKY	TF	Glyma.03G109100		Glyma.03G109100	PREDICTED: probable WRKY transcription factor 12 [Glycine max] &gt;gi|947118226|gb|KRH66475.1| hypothetical protein GLYMA_03G109100 [Glycine max]	1.03939	0.834513	1.07009	0.200569	0.438945	0.104006		0.981331	0.24784		Glyma.03G109100_WRKY
458	Glyma.03G111500.1.p	MADS-MIKC	TF	Glyma.03G111500		Glyma.03G111500	hypothetical protein GLYMA_12G118100 [Glycine max] &gt;gi|947118271|gb|KRH66520.1| hypothetical protein GLYMA_03G111500 [Glycine max]	0	0	0	0	0	0		0	0		Glyma.03G111500_MADS-MIKC
459	Glyma.03G111700.1.p	AP2/ERF-ERF	TF	Glyma.03G111700		Glyma.03G111700	PREDICTED: ethylene-responsive transcription factor 13 [Glycine max] &gt;gi|918463505|gb|ALA09097.1| AP2-EREBP transcription factor, partial [Glycine max] &gt;gi|947118273|gb|KRH66522.1| hypothetical protein GLYMA_03G111700 [Glycine max]	57.4382	86.1586	74.2365	40.8135	28.5471	43.753		72.6111	37.7046		Glyma.03G111700_AP2/ERF-ERF
460	Glyma.03G112000.1.p	AP2/ERF-ERF	TF	Glyma.03G112000		Glyma.03G112000	PREDICTED: ethylene-responsive transcription factor 2-like [Glycine max] &gt;gi|947118276|gb|KRH66525.1| hypothetical protein GLYMA_03G112000 [Glycine max]	3.27601	2.06642	2.26554	1.20686	0.117387	1.04304		2.53599	0.789095		Glyma.03G112000_AP2/ERF-ERF
461	Glyma.03G112100.1.p	AP2/ERF-ERF	TF	Glyma.03G112100		Glyma.03G112100	hypothetical protein GLYMA_03G112100 [Glycine max]	3.45308	1.8053	4.17972	1.37399	0.696351	0.956235		3.14603	1.00886		Glyma.03G112100_AP2/ERF-ERF
462	Glyma.03G112400.1.p	AP2/ERF-ERF	TF	Glyma.03G112400		Glyma.03G112400	hypothetical protein GLYMA_03G112400, partial [Glycine max]	0.251056	0.139357	0	0	0.0659701	0.0586175		0.130138	0.0415292		Glyma.03G112400_AP2/ERF-ERF
463	Glyma.03G112600.1.p	AP2/ERF-ERF	TF	Glyma.03G112600		Glyma.03G112600	hypothetical protein GLYMA_03G112600 [Glycine max]	0.0993763	0	0.0795754	0.0894901	0	0		0.0596506	0.02983		Glyma.03G112600_AP2/ERF-ERF
464	Glyma.03G112700.1.p	AP2/ERF-ERF	TF	Glyma.03G112700		Glyma.03G112700	DNA-binding domain-containing protein [Glycine max] &gt;gi|947118283|gb|KRH66532.1| hypothetical protein GLYMA_03G112700 [Glycine max]	3.18542	6.47955	3.32562	1.70659	1.81181	1.04501		4.3302	1.52113		Glyma.03G112700_AP2/ERF-ERF
465	Glyma.03G112800.1.p	AP2/ERF-ERF	TF	Glyma.03G112800		Glyma.03G112800	PREDICTED: ethylene-responsive transcription factor 13-like [Glycine max] &gt;gi|947118284|gb|KRH66533.1| hypothetical protein GLYMA_03G112800 [Glycine max]	10.6772	24.7074	14.8232	16.4828	15.0302	15.5405		16.736	15.6845		Glyma.03G112800_AP2/ERF-ERF
466	Glyma.03G114300.1.p	HB-HD-ZIP	TF	Glyma.03G114300		Glyma.03G114300	PREDICTED: homeobox-leucine zipper protein HAT3-like [Glycine max] &gt;gi|947118313|gb|KRH66562.1| hypothetical protein GLYMA_03G114300 [Glycine max]	0.028461	0.142184	0.0227901	0.0768888	0.201925	0.159484		0.0644783	0.146099		Glyma.03G114300_HB-HD-ZIP
467	Glyma.03G115400.1.p	MYB	TF	Glyma.03G115400		Glyma.03G115400	PREDICTED: transcription factor MYB57-like [Glycine max] &gt;gi|734368817|gb|KHN18971.1| Transcription factor GAMYB [Glycine soja] &gt;gi|947118329|gb|KRH66578.1| hypothetical protein GLYMA_03G115400 [Glycine max]	0	0	0	0	0	0		0	0		Glyma.03G115400_MYB
468	Glyma.03G116700.1.p	AP2/ERF-ERF	TF	Glyma.03G116700		Glyma.03G116700	ethylene-responsive transcription factor ERF039-like [Glycine max] &gt;gi|947118345|gb|KRH66594.1| hypothetical protein GLYMA_03G116700 [Glycine max]	0.0583494	0.48583	0.0700848	0.315268	1.10394	0.67437		0.204755	0.697859		Glyma.03G116700_AP2/ERF-ERF
469	Glyma.03G117500.1.p	SBP	TF	Glyma.03G117500		Glyma.03G117500	PREDICTED: squamosa promoter-binding-like protein 8 [Glycine max] &gt;gi|947118361|gb|KRH66610.1| hypothetical protein GLYMA_03G117500 [Glycine max] &gt;gi|947118362|gb|KRH66611.1| hypothetical protein GLYMA_03G117500 [Glycine max]	0.846256	0.469741	1.15198	0.0508045	0.133423	0.217346		0.822661	0.133858		Glyma.03G117500_SBP
470	Glyma.03G117600.1.p	SBP	TF	Glyma.03G117600		Glyma.03G117600	LRR receptor kinase-like protein [Glycine max] &gt;gi|947118364|gb|KRH66613.1| hypothetical protein GLYMA_03G117600 [Glycine max]	0	0	0	0	0.0220934	0		0	0.00736446		Glyma.03G117600_SBP
471	Glyma.03G118100.1.p	C2C2-GATA	TF	Glyma.03G118100		Glyma.03G118100	PREDICTED: GATA transcription factor 2-like [Glycine max] &gt;gi|947118370|gb|KRH66619.1| hypothetical protein GLYMA_03G118100 [Glycine max]	4.07331	2.9899	3.99129	0.965286	1.94352	1.83954		3.68483	1.58278		Glyma.03G118100_C2C2-GATA
472	Glyma.03G123200.1.p	bZIP	TF	Glyma.03G123200		Glyma.03G123200	transcription factor bZIP38 [Glycine max] &gt;gi|947118452|gb|KRH66701.1| hypothetical protein GLYMA_03G123200 [Glycine max]	10.3253	11.5492	11.4256	14.6403	11.7117	13.6652		11.1001	13.3391		Glyma.03G123200_bZIP
473	Glyma.03G123400.1.p	GARP-G2-like	TF	Glyma.03G123400		Glyma.03G123400	hypothetical protein GLYMA_03G123400 [Glycine max]	1.92115	1.71663	2.72026	3.05919	4.43257	5.33345		2.11935	4.27507		Glyma.03G123400_GARP-G2-like
474	Glyma.03G125000.1.p	MYB-related	TF	Glyma.03G125000		Glyma.03G125000	PREDICTED: transcription factor RADIALIS-like [Glycine max] &gt;gi|734397897|gb|KHN30338.1| DnaJ like subfamily C member 2 [Glycine soja] &gt;gi|947118487|gb|KRH66736.1| hypothetical protein GLYMA_03G125000 [Glycine max]	0.135321	0.619692	0.216716	0.853012	0.906738	0.379143		0.32391	0.712964		Glyma.03G125000_MYB-related
475	Glyma.03G126100.1.p	bHLH	TF	Glyma.03G126100		Glyma.03G126100	PREDICTED: transcription factor bHLH106-like [Glycine max] &gt;gi|947118501|gb|KRH66750.1| hypothetical protein GLYMA_03G126100 [Glycine max]	2.57326	1.94417	4.12107	2.14562	1.8407	2.10285		2.8795	2.02972		Glyma.03G126100_bHLH
476	Glyma.03G127600.1.p	bZIP	TF	Glyma.03G127600		Glyma.03G127600	PREDICTED: transcription factor HBP-1b(c38)-like isoform X2 [Glycine max] &gt;gi|947118521|gb|KRH66770.1| hypothetical protein GLYMA_03G127600 [Glycine max] &gt;gi|947118522|gb|KRH66771.1| hypothetical protein GLYMA_03G127600 [Glycine max]	17.782	18.4675	20.9774	14.6231	11.3676	14.3956		19.0757	13.4621		Glyma.03G127600_bZIP
477	Glyma.03G128200.1.p	bZIP	TF	Glyma.03G128200		Glyma.03G128200	hypothetical protein GLYMA_03G128200 [Glycine max]	29.5055	34.3938	30.2332	30.2606	30.1513	29.5847		31.3775	29.9989		Glyma.03G128200_bZIP
478	Glyma.03G130400.1.p	bHLH	TF	Glyma.03G130400		Glyma.03G130400	PREDICTED: transcription factor ORG2-like [Glycine max] &gt;gi|734397944|gb|KHN30385.1| Transcription factor ORG2 [Glycine soja] &gt;gi|947118563|gb|KRH66812.1| hypothetical protein GLYMA_03G130400 [Glycine max]	0	0.0492762	0	0.106589	0.139961	0.373087		0.0164254	0.206546		Glyma.03G130400_bHLH
479	Glyma.03G130600.1.p	bHLH	TF	Glyma.03G130600		Glyma.03G130600	PREDICTED: transcription factor ORG3-like [Glycine max] &gt;gi|734397945|gb|KHN30386.1| Transcription factor ORG2 [Glycine soja] &gt;gi|918463561|gb|ALA09125.1| bHLH transcription factor, partial [Glycine max] &gt;gi|947118565|gb|KRH66814.1| hypothetical protein GLYMA_03G130600 [Glycine max]	0.432855	0.396446	0.45059	1.90999	3.92408	3.24418		0.42663	3.02608		Glyma.03G130600_bHLH
480	Glyma.03G135800.1.p	HSF	TF	Glyma.03G135800		Glyma.03G135800	heat stress transcription factor Hsf-06 [Glycine max] &gt;gi|734332403|gb|KHN07363.1| Heat stress transcription factor B-3 [Glycine soja] &gt;gi|947118657|gb|KRH66906.1| hypothetical protein GLYMA_03G135800 [Glycine max]	5.11078	8.68801	7.33231	10.9306	5.12004	8.10439		7.0437	8.05167		Glyma.03G135800_HSF
481	Glyma.03G136100.1.p	AP2/ERF-ERF	TF	Glyma.03G136100		Glyma.03G136100	PREDICTED: AP2-like ethylene-responsive transcription factor At2g41710 isoform X1 [Glycine max] &gt;gi|918463507|gb|ALA09098.1| AP2-EREBP transcription factor, partial [Glycine max] &gt;gi|947118660|gb|KRH66909.1| hypothetical protein GLYMA_03G136100 [Glycine max]	2.28774	0.963358	1.78979	0.639356	0.725526	0.847272		1.68029	0.737384		Glyma.03G136100_AP2/ERF-ERF
482	Glyma.03G136800.1.p	FAR1	TF	Glyma.03G136800		Glyma.03G136800	PREDICTED: protein FAR1-RELATED SEQUENCE 6-like [Glycine max] &gt;gi|947118682|gb|KRH66931.1| hypothetical protein GLYMA_03G136800 [Glycine max]	0.173949	0.24139	0.386915	0.278478	0.426614	0.162457		0.267418	0.289183		Glyma.03G136800_FAR1
483	Glyma.03G137500.1.p	C2H2	TF	Glyma.03G137500		Glyma.03G137500	uncharacterized protein LOC100806459 [Glycine max] &gt;gi|255639517|gb|ACU20053.1| unknown [Glycine max] &gt;gi|947118704|gb|KRH66953.1| hypothetical protein GLYMA_03G137500 [Glycine max]	0.237513	0.428478	0.412075	0.356475	0.405675	0.166367		0.359356	0.309506		Glyma.03G137500_C2H2
484	Glyma.03G138600.1.p	C3H	TF	Glyma.03G138600		Glyma.03G138600	PREDICTED: zinc finger CCCH domain-containing protein 30-like [Glycine max] &gt;gi|571445533|ref|XP_006576830.1| PREDICTED: zinc finger CCCH domain-containing protein 30-like [Glycine max] &gt;gi|571445535|ref|XP_006576831.1| PREDICTED: zinc finger CCCH domain-containing protein 30-like [Glycine max] &gt;gi|571445538|ref|XP_006576832.1| PREDICTED: zinc finger CCCH domain-containing protein 30-lik…	4.03152	3.34263	4.24553	1.60167	2.59054	2.63404		3.87322	2.27542		Glyma.03G138600_C3H
485	Glyma.03G138900.1.p	AP2/ERF-ERF	TF	Glyma.03G138900		Glyma.03G138900	PREDICTED: dehydration-responsive element-binding protein 2F-like [Glycine max] &gt;gi|734332428|gb|KHN07388.1| Dehydration-responsive element-binding protein 2F [Glycine soja] &gt;gi|947118728|gb|KRH66977.1| hypothetical protein GLYMA_03G138900 [Glycine max]	0	0	0	0	0	0		0	0		Glyma.03G138900_AP2/ERF-ERF
486	Glyma.03G139800.1.p	C2H2	TF	Glyma.03G139800		Glyma.03G139800	PREDICTED: zinc finger protein WIP2-like [Glycine max] &gt;gi|734332434|gb|KHN07394.1| Protein TRANSPARENT TESTA 1 [Glycine soja] &gt;gi|947118739|gb|KRH66988.1| hypothetical protein GLYMA_03G139800 [Glycine max]	5.26755	3.07012	4.56948	3.95294	1.66099	3.40269		4.30239	3.00554		Glyma.03G139800_C2H2
487	Glyma.03G140800.1.p	AP2/ERF-ERF	TF	Glyma.03G140800		Glyma.03G140800	hypothetical protein GLYMA_03G140800 [Glycine max]	0	0	0	0	0	0		0	0		Glyma.03G140800_AP2/ERF-ERF
488	Glyma.03G141200.1.p	bHLH	TF	Glyma.03G141200		Glyma.03G141200	PREDICTED: transcription factor bHLH48-like isoform X1 [Glycine max] &gt;gi|947118757|gb|KRH67006.1| hypothetical protein GLYMA_03G141200 [Glycine max]	0.284355	0.197301	0.569243	0.277406	0.448321	0.215775		0.3503	0.313834		Glyma.03G141200_bHLH
489	Glyma.03G141700.1.p	bHLH	TF	Glyma.03G141700		Glyma.03G141700	PREDICTED: transcription factor bHLH130-like [Glycine max] &gt;gi|571445581|ref|XP_006576845.1| PREDICTED: transcription factor bHLH130-like [Glycine max] &gt;gi|571445583|ref|XP_006576846.1| PREDICTED: transcription factor bHLH130-like [Glycine max] &gt;gi|571445585|ref|XP_006576847.1| PREDICTED: transcription factor bHLH130-like [Glycine max] &gt;gi|734332443|gb|KHN07403.1| Transcription factor…	9.89333	5.35657	5.42568	25.3804	17.5727	19.4893		6.89186	20.8141		Glyma.03G141700_bHLH
490	Glyma.03G142400.1.p	bZIP	TF	Glyma.03G142400		Glyma.03G142400	putative bZIP domain class transcription factor [Glycine max] &gt;gi|947118780|gb|KRH67029.1| hypothetical protein GLYMA_03G142400 [Glycine max]	3.15359	5.21672	4.51531	4.88982	4.77446	5.13468		4.29521	4.93299		Glyma.03G142400_bZIP
491	Glyma.03G143100.1.p	SBP	TF	Glyma.03G143100		Glyma.03G143100	PREDICTED: squamosa promoter-binding-like protein 9 isoform X1 [Glycine max] &gt;gi|947118791|gb|KRH67040.1| hypothetical protein GLYMA_03G143100 [Glycine max]	0.618819	1.35251	1.40397	1.23061	2.25618	1.35454		1.1251	1.61378		Glyma.03G143100_SBP
492	Glyma.03G143500.1.p	GARP-G2-like	TF	Glyma.03G143500		Glyma.03G143500	PREDICTED: uncharacterized protein LOC102668008 [Glycine max] &gt;gi|734332458|gb|KHN07418.1| Myb family transcription factor APL [Glycine soja] &gt;gi|947118795|gb|KRH67044.1| hypothetical protein GLYMA_03G143500 [Glycine max]	0.0601901	0.0751734	0.0481971	0	0.260967	0.0632403		0.0611869	0.108069		Glyma.03G143500_GARP-G2-like
493	Glyma.03G143600.1.p	GARP-G2-like	TF	Glyma.03G143600		Glyma.03G143600	myb-like DNA-binding domain-containing protein isoform 1 [Glycine max] &gt;gi|947118799|gb|KRH67048.1| hypothetical protein GLYMA_03G143600 [Glycine max]	1.74395	2.80184	2.43889	5.92791	8.65526	5.9357		2.32823	6.83962		Glyma.03G143600_GARP-G2-like
494	Glyma.03G144200.1.p	C3H	TF	Glyma.03G144200		Glyma.03G144200	PREDICTED: zinc finger CCCH domain-containing protein 31 [Glycine max] &gt;gi|947118808|gb|KRH67057.1| hypothetical protein GLYMA_03G144200 [Glycine max]	8.76417	11.018	12.0386	11.0742	13.2443	13.2241		10.6069	12.5142		Glyma.03G144200_C3H
495	Glyma.03G144300.1.p	C3H	TF	Glyma.03G144300		Glyma.03G144300	PREDICTED: zinc finger CCCH domain-containing protein 31-like isoform X2 [Glycine max] &gt;gi|734332465|gb|KHN07425.1| Zinc finger CCCH domain-containing protein 14 [Glycine soja] &gt;gi|947118810|gb|KRH67059.1| hypothetical protein GLYMA_03G144300 [Glycine max]	9.05291	7.78435	8.64621	6.19575	6.6175	10.238		8.49449	7.68376		Glyma.03G144300_C3H
496	Glyma.03G145800.1.p	HB-HD-ZIP	TF	Glyma.03G145800		Glyma.03G145800	PREDICTED: homeobox-leucine zipper protein HOX11-like [Glycine max] &gt;gi|918463685|gb|ALA09187.1| homeodomain/HOMEOBOX transcription factor, partial [Glycine max] &gt;gi|947118831|gb|KRH67080.1| hypothetical protein GLYMA_03G145800 [Glycine max]	0.443727	0.184729	0.964422	0.485209	0.74956	0.577217		0.530959	0.603995		Glyma.03G145800_HB-HD-ZIP
497	Glyma.03G152800.1.p	bHLH	TF	Glyma.03G152800		Glyma.03G152800	Transcription factor TT8 [Glycine soja] &gt;gi|947118940|gb|KRH67189.1| hypothetical protein GLYMA_03G152800 [Glycine max]	1.65672	1.469	1.80902	1.55003	0.746292	0.452124		1.64491	0.916149		Glyma.03G152800_bHLH
498	Glyma.03G155600.1.p	OFP	TF	Glyma.03G155600		Glyma.03G155600	PREDICTED: transcription repressor OFP16-like [Glycine max] &gt;gi|947118984|gb|KRH67233.1| hypothetical protein GLYMA_03G155600 [Glycine max]	0.151752	0.0421173	0.16202	0	0.0398759	0		0.11863	0.013292		Glyma.03G155600_OFP
499	Glyma.03G157300.1.p	HSF	TF	Glyma.03G157300		Glyma.03G157300	PREDICTED: heat stress transcription factor A-7a-like [Glycine max] &gt;gi|734345395|gb|KHN10693.1| Heat stress transcription factor A-6b [Glycine soja] &gt;gi|947119017|gb|KRH67266.1| hypothetical protein GLYMA_03G157300 [Glycine max] &gt;gi|947119018|gb|KRH67267.1| hypothetical protein GLYMA_03G157300 [Glycine max]	6.65786	4.39269	4.50796	3.12678	1.63433	2.71546		5.18617	2.49219		Glyma.03G157300_HSF
500	Glyma.03G157400.1.p	C2H2	TF	Glyma.03G157400		Glyma.03G157400	hypothetical protein GLYMA_03G157400 [Glycine max]	3.9355	0.889178	2.75545	0.017809	0	0		2.52671	0.00593632		Glyma.03G157400_C2H2
501	Glyma.03G158500.1.p	bHLH	TF	Glyma.03G158500		Glyma.03G158500	PREDICTED: transcription factor UNE12 [Glycine max] &gt;gi|947119038|gb|KRH67287.1| hypothetical protein GLYMA_03G158500 [Glycine max]	8.1433	9.0967	11.1154	8.69021	9.27509	10.048		9.45181	9.33775		Glyma.03G158500_bHLH
502	Glyma.03G159700.1.p	WRKY	TF	Glyma.03G159700		Glyma.03G159700	Putative WRKY transcription factor 21 [Glycine soja] &gt;gi|947119064|gb|KRH67313.1| hypothetical protein GLYMA_03G159700 [Glycine max] &gt;gi|947119065|gb|KRH67314.1| hypothetical protein GLYMA_03G159700 [Glycine max]	0.02455	0.47014	0.176925	0.110538	0.154824	0.171961		0.223872	0.145775		Glyma.03G159700_WRKY
503	Glyma.03G159800.1.p	AP2/ERF-ERF	TF	Glyma.03G159800		Glyma.03G159800	PREDICTED: ethylene-responsive transcription factor 12-like [Glycine max] &gt;gi|947119066|gb|KRH67315.1| hypothetical protein GLYMA_03G159800 [Glycine max]	9.00705	10.7901	16.6326	7.36612	4.27471	11.6523		12.1433	7.76439		Glyma.03G159800_AP2/ERF-ERF
504	Glyma.03G160700.1.p	C2H2	TF	Glyma.03G160700		Glyma.03G160700	PREDICTED: transcriptional regulator SUPERMAN-like [Glycine max] &gt;gi|734345424|gb|KHN10722.1| Transcriptional regulator SUPERMAN [Glycine soja] &gt;gi|947119084|gb|KRH67333.1| hypothetical protein GLYMA_03G160700 [Glycine max]	0	0	0	0	0	0		0	0		Glyma.03G160700_C2H2
505	Glyma.03G160900.1.p	C2H2	TF	Glyma.03G160900		Glyma.03G160900	PREDICTED: transcriptional regulator SUPERMAN-like [Glycine max] &gt;gi|947119086|gb|KRH67335.1| hypothetical protein GLYMA_03G160900 [Glycine max]	0.0427425	0	0.034226	0.0769807	0.134778	0.149695		0.0256562	0.120485		Glyma.03G160900_C2H2
506	Glyma.03G161400.1.p	LOB	TF	Glyma.03G161400		Glyma.03G161400	LBD domain-containing transcription factor [Glycine max] &gt;gi|947119098|gb|KRH67347.1| hypothetical protein GLYMA_03G161400 [Glycine max]	0.104226	0.578538	0.389473	0.125143	0.739461	0.705716		0.357412	0.52344		Glyma.03G161400_LOB
507	Glyma.03G161500.1.p	LOB	TF	Glyma.03G161500		Glyma.03G161500	PREDICTED: LOB domain-containing protein 29-like [Glycine max] &gt;gi|734345429|gb|KHN10727.1| LOB domain-containing protein 29 [Glycine soja] &gt;gi|947119099|gb|KRH67348.1| hypothetical protein GLYMA_03G161500 [Glycine max]	0	0	0.0369045	0.0830053	1.34426	0.61336		0.0123015	0.680208		Glyma.03G161500_LOB
508	Glyma.03G162400.1.p	AP2/ERF-ERF	TF	Glyma.03G162400		Glyma.03G162400	hypothetical protein GLYMA_03G162400 [Glycine max]	0	0.317226	0.122033	0.274474	0.660755	0.106748		0.146419	0.347326		Glyma.03G162400_AP2/ERF-ERF
509	Glyma.03G162500.1.p	AP2/ERF-ERF	TF	Glyma.03G162500		Glyma.03G162500	ethylene-responsive transcription factor 15-like [Glycine max] &gt;gi|255639562|gb|ACU20075.1| unknown [Glycine max] &gt;gi|947119120|gb|KRH67369.1| hypothetical protein GLYMA_03G162500 [Glycine max]	6.01028	22.5988	17.5703	7.08761	0.526441	3.54167		15.3931	3.71857		Glyma.03G162500_AP2/ERF-ERF
510	Glyma.03G162600.1.p	AP2/ERF-ERF	TF	Glyma.03G162600		Glyma.03G162600	PREDICTED: ethylene-responsive transcription factor ERF098-like [Glycine max] &gt;gi|734345436|gb|KHN10734.1| Ethylene-responsive transcription factor ERF098 [Glycine soja] &gt;gi|947119121|gb|KRH67370.1| hypothetical protein GLYMA_03G162600 [Glycine max]	0.435338	2.74444	1.84258	0.560042	0.098052	0.21781		1.67412	0.291968		Glyma.03G162600_AP2/ERF-ERF
511	Glyma.03G162700.1.p	AP2/ERF-ERF	TF	Glyma.03G162700		Glyma.03G162700	PREDICTED: ethylene-responsive transcription factor 15-like [Glycine max] &gt;gi|947119122|gb|KRH67371.1| hypothetical protein GLYMA_03G162700 [Glycine max]	9.21544	25.4441	15.1791	23.907	14.1529	21.8399		16.6129	19.9666		Glyma.03G162700_AP2/ERF-ERF
512	Glyma.03G163100.1.p	MYB	TF	Glyma.03G163100		Glyma.03G163100	PREDICTED: myb-related protein Myb4-like [Glycine max] &gt;gi|734345441|gb|KHN10739.1| Myb-related protein Myb4 [Glycine soja] &gt;gi|947119129|gb|KRH67378.1| hypothetical protein GLYMA_03G163100 [Glycine max]	39.024	66.1013	45.3454	53.9771	37.5369	42.132		50.1569	44.5487		Glyma.03G163100_MYB
513	Glyma.03G164200.1.p	NAC	TF	Glyma.03G164200		Glyma.03G164200	PREDICTED: protein CUP-SHAPED COTYLEDON 3-like [Glycine max] &gt;gi|947119154|gb|KRH67403.1| hypothetical protein GLYMA_03G164200 [Glycine max]	0.364127	0.181908	0.408204	0.950917	1.17689	0.994708		0.31808	1.04084		Glyma.03G164200_NAC
514	Glyma.03G166400.1.p	GARP-G2-like	TF	Glyma.03G166400		Glyma.03G166400	PREDICTED: protein PHR1-LIKE 1-like [Glycine max] &gt;gi|571445960|ref|XP_006576956.1| PREDICTED: protein PHR1-LIKE 1-like [Glycine max] &gt;gi|955312376|ref|XP_014629322.1| PREDICTED: protein PHR1-LIKE 1-like [Glycine max] &gt;gi|947119192|gb|KRH67441.1| hypothetical protein GLYMA_03G166400 [Glycine max]	9.61805	11.4062	10.1649	12.6133	9.26332	10.3569		10.3964	10.7445		Glyma.03G166400_GARP-G2-like
515	Glyma.03G170300.1.p	bHLH	TF	Glyma.03G170300		Glyma.03G170300	bHLH transcription factor, partial [Glycine max] &gt;gi|947119270|gb|KRH67519.1| hypothetical protein GLYMA_03G170300 [Glycine max] &gt;gi|947119271|gb|KRH67520.1| hypothetical protein GLYMA_03G170300 [Glycine max] &gt;gi|947119272|gb|KRH67521.1| hypothetical protein GLYMA_03G170300 [Glycine max]	0.474633	0.26346	0.228037	0.370427	0.486406	0.354621		0.322043	0.403818		Glyma.03G170300_bHLH
516	Glyma.03G173100.1.p	C2H2	TF	Glyma.03G173100		Glyma.03G173100	PREDICTED: zinc finger protein ZAT11-like [Glycine max] &gt;gi|947119315|gb|KRH67564.1| hypothetical protein GLYMA_03G173100 [Glycine max]	1.6178	1.67357	2.04132	0.0441472	0.0386464	0.0343391		1.77756	0.0390442		Glyma.03G173100_C2H2
517	Glyma.03G173200.1.p	C2H2	TF	Glyma.03G173200		Glyma.03G173200	PREDICTED: zinc finger protein ZAT11-like [Glycine max] &gt;gi|947119316|gb|KRH67565.1| hypothetical protein GLYMA_03G173200 [Glycine max]	0	0.0619604	0.0595885	0	0	0		0.0405163	0		Glyma.03G173200_C2H2
518	Glyma.03G173300.1.p	C2H2	TF	Glyma.03G173300		Glyma.03G173300	C2H2-type zinc finger protein [Glycine max] &gt;gi|255631105|gb|ACU15918.1| unknown [Glycine max] &gt;gi|947119317|gb|KRH67566.1| hypothetical protein GLYMA_03G173300 [Glycine max]	110.388	60.4695	71.0587	11.1258	8.13037	9.74516		80.6388	9.66711		Glyma.03G173300_C2H2
519	Glyma.03G176600.1.p	WRKY	TF	Glyma.03G176600		Glyma.03G176600	PREDICTED: WRKY transcription factor 44 isoform X2 [Glycine max] &gt;gi|734340657|gb|KHN09462.1| WRKY transcription factor 44 [Glycine soja] &gt;gi|947119372|gb|KRH67621.1| hypothetical protein GLYMA_03G176600 [Glycine max] &gt;gi|947119373|gb|KRH67622.1| hypothetical protein GLYMA_03G176600 [Glycine max] &gt;gi|947119374|gb|KRH67623.1| hypothetical protein GLYMA_03G176600 [Glycine max]	0.953234	0.631708	0.545215	0.437961	0.506076	0.272528		0.710053	0.405522		Glyma.03G176600_WRKY
520	Glyma.03G177100.1.p	C3H	TF	Glyma.03G177100		Glyma.03G177100	PREDICTED: zinc finger CCCH domain-containing protein 11-like [Glycine max] &gt;gi|734340661|gb|KHN09466.1| Zinc finger CCCH domain-containing protein 11 [Glycine soja] &gt;gi|947119381|gb|KRH67630.1| hypothetical protein GLYMA_03G177100 [Glycine max]	1.13252	1.59405	1.05801	1.26267	2.31697	1.92652		1.26153	1.83539		Glyma.03G177100_C3H
521	Glyma.03G177300.1.p	MYB-related	TF	Glyma.03G177300		Glyma.03G177300	hypothetical protein GLYMA_03G177300 [Glycine max]	0.265003	1.05911	0.0424402	3.48415	3.9692	2.93283		0.455518	3.46206		Glyma.03G177300_MYB-related
522	Glyma.03G177500.1.p	AP2/ERF-AP2	TF	Glyma.03G177500		Glyma.03G177500	PREDICTED: floral homeotic protein APETALA 2-like [Glycine max] &gt;gi|947119385|gb|KRH67634.1| hypothetical protein GLYMA_03G177500 [Glycine max]	5.28586	4.01071	5.10307	9.78873	15.2226	12.6601		4.79988	12.5572		Glyma.03G177500_AP2/ERF-AP2
523	Glyma.03G177700.1.p	NF-YB	TF	Glyma.03G177700		Glyma.03G177700	PREDICTED: nuclear transcription factor Y subunit B-10 [Glycine max] &gt;gi|947119388|gb|KRH67637.1| hypothetical protein GLYMA_03G177700 [Glycine max]	6.57495	7.65708	9.18774	8.59105	15.3799	12.2511		7.80659	12.074		Glyma.03G177700_NF-YB
524	Glyma.03G179000.1.p	S1Fa-like	TF	Glyma.03G179000		Glyma.03G179000	PREDICTED: DNA-binding protein S1FA [Glycine max] &gt;gi|255626901|gb|ACU13795.1| unknown [Glycine max] &gt;gi|734340680|gb|KHN09485.1| DNA-binding protein S1FA2 [Glycine soja] &gt;gi|947119413|gb|KRH67662.1| hypothetical protein GLYMA_03G179000 [Glycine max]	36.2584	33.654	33.1391	38.1378	33.1515	31.9548		34.3505	34.4147		Glyma.03G179000_S1Fa-like
525	Glyma.03G179600.1.p	NAC	TF	Glyma.03G179600		Glyma.03G179600	hypothetical protein GLYMA_03G179600 [Glycine max]	0	0	0	0	0.0435219	0		0	0.0145073		Glyma.03G179600_NAC
526	Glyma.03G179700.1.p	C2H2	TF	Glyma.03G179700		Glyma.03G179700	PREDICTED: zinc finger protein JACKDAW-like [Glycine max] &gt;gi|947119423|gb|KRH67672.1| hypothetical protein GLYMA_03G179700 [Glycine max] &gt;gi|947119424|gb|KRH67673.1| hypothetical protein GLYMA_03G179700 [Glycine max]	0.247474	0.240395	0.198164	0.538565	1.23555	1.27119		0.228678	1.0151		Glyma.03G179700_C2H2
527	Glyma.03G183900.1.p	MYB	TF	Glyma.03G183900		Glyma.03G183900	PREDICTED: transcription factor RAX2 [Glycine max] &gt;gi|734340721|gb|KHN09526.1| Transcription factor RAX3 [Glycine soja] &gt;gi|947119484|gb|KRH67733.1| hypothetical protein GLYMA_03G183900 [Glycine max]	2.86531	4.74873	4.82915	11.7463	11.8961	11.4686		4.14773	11.7037		Glyma.03G183900_MYB
528	Glyma.03G186100.1.p	C2H2	TF	Glyma.03G186100		Glyma.03G186100	unknown [Glycine max]	0.220836	0.55162	0.353669	0.44745	1.43622	0.0773426		0.375375	0.653672		Glyma.03G186100_C2H2
529	Glyma.03G188000.1.p	PLATZ	TF	Glyma.03G188000		Glyma.03G188000	PREDICTED: uncharacterized protein LOC100803076 isoform X1 [Glycine max] &gt;gi|947119543|gb|KRH67792.1| hypothetical protein GLYMA_03G188000 [Glycine max]	0.778151	0.485929	0.747723	0.315332	0.49074	0.163517		0.670601	0.323196		Glyma.03G188000_PLATZ
530	Glyma.03G189400.1.p	HB-HD-ZIP	TF	Glyma.03G189400		Glyma.03G189400	PREDICTED: homeobox-leucine zipper protein ATHB-22-like [Glycine max] &gt;gi|947119563|gb|KRH67812.1| hypothetical protein GLYMA_03G189400 [Glycine max]	0	0	0	0	0	0.0304854		0	0.0101618		Glyma.03G189400_HB-HD-ZIP
531	Glyma.03G189600.1.p	Trihelix	TF	Glyma.03G189600		Glyma.03G189600	uncharacterized LOC100808934 [Glycine max] &gt;gi|947119565|gb|KRH67814.1| hypothetical protein GLYMA_03G189600 [Glycine max]	104.423	37.6322	63.1727	27.1745	8.6229	15.7028		68.4092	17.1668		Glyma.03G189600_Trihelix
532	Glyma.03G190700.1.p	C2H2	TF	Glyma.03G190700		Glyma.03G190700	uncharacterized protein LOC100812152 [Glycine max] &gt;gi|255638252|gb|ACU19439.1| unknown [Glycine max] &gt;gi|947119591|gb|KRH67840.1| hypothetical protein GLYMA_03G190700 [Glycine max]	28.3861	24.5825	20.2373	29.9933	29.6338	23.7284		24.402	27.7851		Glyma.03G190700_C2H2
533	Glyma.03G191100.1.p	HSF	TF	Glyma.03G191100		Glyma.03G191100	PREDICTED: heat stress transcription factor A-3-like [Glycine max] &gt;gi|947119599|gb|KRH67848.1| hypothetical protein GLYMA_03G191100 [Glycine max]	0.799005	1.53012	1.10899	2.59027	2.37249	2.77967		1.14604	2.58081		Glyma.03G191100_HSF
534	Glyma.03G191200.1.p	C2H2	TF	Glyma.03G191200		Glyma.03G191200	PREDICTED: polyadenylation and cleavage factor homolog 4-like isoform X2 [Glycine max] &gt;gi|947119600|gb|KRH67849.1| hypothetical protein GLYMA_03G191200 [Glycine max]	2.40475	1.98106	2.27201	3.26547	3.85157	3.53816		2.21927	3.55173		Glyma.03G191200_C2H2
535	Glyma.03G191700.1.p	Trihelix	TF	Glyma.03G191700		Glyma.03G191700	PREDICTED: trihelix transcription factor PTL-like [Glycine max] &gt;gi|947119608|gb|KRH67857.1| hypothetical protein GLYMA_03G191700 [Glycine max]	15.9529	5.96188	11.397	2.21256	0.442713	1.30304		11.1039	1.31944		Glyma.03G191700_Trihelix
536	Glyma.03G191800.1.p	AP2/ERF-ERF	TF	Glyma.03G191800		Glyma.03G191800	hypothetical protein GLYMA_03G191800 [Glycine max]	12.0076	3.62559	13.8943	0.297062	0.572106	0.693195		9.84251	0.520788		Glyma.03G191800_AP2/ERF-ERF
537	Glyma.03G192200.1.p	GRF	TF	Glyma.03G192200		Glyma.03G192200	PREDICTED: growth-regulating factor 3 [Glycine max] &gt;gi|955312729|ref|XP_014629386.1| PREDICTED: growth-regulating factor 3 [Glycine max] &gt;gi|947119615|gb|KRH67864.1| hypothetical protein GLYMA_03G192200 [Glycine max] &gt;gi|947119616|gb|KRH67865.1| hypothetical protein GLYMA_03G192200 [Glycine max]	0.0240912	0.160471	0.154328	0.390502	0.664699	0.489367		0.112964	0.514856		Glyma.03G192200_GRF
538	Glyma.03G193300.1.p	bZIP	TF	Glyma.03G193300		Glyma.03G193300	PREDICTED: uncharacterized protein LOC778152 isoform X2 [Glycine max] &gt;gi|947119640|gb|KRH67889.1| hypothetical protein GLYMA_03G193300 [Glycine max]	0.0500794	0.0208486	0.040101	0.0450974	0.177652	0.333243		0.0370097	0.185331		Glyma.03G193300_bZIP
539	Glyma.03G197900.1.p	NAC	TF	Glyma.03G197900		Glyma.03G197900	PREDICTED: NAC domain-containing protein 90-like [Glycine max] &gt;gi|734368377|gb|KHN18791.1| NAC domain-containing protein 90 [Glycine soja] &gt;gi|947119703|gb|KRH67952.1| hypothetical protein GLYMA_03G197900 [Glycine max]	5.01274	4.63747	3.72724	2.32868	3.66935	3.62265		4.45915	3.20689		Glyma.03G197900_NAC
540	Glyma.03G199000.1.p	B3	TF	Glyma.03G199000		Glyma.03G199000	PREDICTED: B3 domain-containing protein At2g36080-like [Glycine max] &gt;gi|734404766|gb|KHN33178.1| B3 domain-containing protein [Glycine soja] &gt;gi|947119716|gb|KRH67965.1| hypothetical protein GLYMA_03G199000 [Glycine max]	0.235996	0.859667	0.637784	0.0531295	0.093019	0.247955		0.577816	0.131368		Glyma.03G199000_B3
541	Glyma.03G200100.1.p	OFP	TF	Glyma.03G200100		Glyma.03G200100	PREDICTED: transcription repressor OFP13-like [Glycine max] &gt;gi|947119731|gb|KRH67980.1| hypothetical protein GLYMA_03G200100 [Glycine max]	0	0	0	0.0642561	0.0843746	0.0249903		0	0.0578737		Glyma.03G200100_OFP
542	Glyma.03G200200.1.p	OFP	TF	Glyma.03G200200		Glyma.03G200200	PREDICTED: transcription repressor OFP6-like [Glycine max] &gt;gi|947119732|gb|KRH67981.1| hypothetical protein GLYMA_03G200200 [Glycine max]	0.915719	0.623822	1.06656	0	0.0656247	0.0583106		0.8687	0.0413118		Glyma.03G200200_OFP
543	Glyma.03G202300.1.p	HB-BELL	TF	Glyma.03G202300		Glyma.03G202300	PREDICTED: BEL1-like homeodomain protein 1 [Glycine max] &gt;gi|571446448|ref|XP_006577097.1| PREDICTED: BEL1-like homeodomain protein 1 [Glycine max] &gt;gi|571446450|ref|XP_006577098.1| PREDICTED: BEL1-like homeodomain protein 1 [Glycine max] &gt;gi|947119758|gb|KRH68007.1| hypothetical protein GLYMA_03G202300 [Glycine max] &gt;gi|947119759|gb|KRH68008.1| hypothetical protein GLYMA_03G202300 [G…	1.57574	2.56031	2.57255	8.84453	10.8901	9.35493		2.2362	9.69653		Glyma.03G202300_HB-BELL
544	Glyma.03G203000.1.p	NF-YA	TF	Glyma.03G203000		Glyma.03G203000	putative CCAAT-binding transcription factor NF-YA1a [Glycine max] &gt;gi|356505443|ref|XP_003521500.1| PREDICTED: nuclear transcription factor Y subunit A-10 [Glycine max] &gt;gi|955312857|ref|XP_014629410.1| PREDICTED: nuclear transcription factor Y subunit A-10 [Glycine max] &gt;gi|734379718|gb|KHN22600.1| Nuclear transcription factor Y subunit A-10 [Glycine soja] &gt;gi|947119769|gb|KRH68018.1…	3.81176	4.87238	3.76158	5.05213	7.99883	5.80996		4.14857	6.28697		Glyma.03G203000_NF-YA
545	Glyma.03G203300.1.p	MADS-M-type	TF	Glyma.03G203300		Glyma.03G203300	PREDICTED: MADS-box transcription factor PHERES 2-like [Glycine max] &gt;gi|947119774|gb|KRH68023.1| hypothetical protein GLYMA_03G203300 [Glycine max]	0	0	0.0480758	0	0	0		0.0160253	0		Glyma.03G203300_MADS-M-type
546	Glyma.03G208800.1.p	B3-ARF	TF	Glyma.03G208800		Glyma.03G208800	PREDICTED: auxin response factor 23-like [Glycine max]	0	0.103339	0	0	0.0815328	0		0.0344463	0.0271776		Glyma.03G208800_B3-ARF
547	Glyma.03G209800.1.p	C2C2-CO-like	TF	Glyma.03G209800		Glyma.03G209800	zinc finger protein CONSTANS-LIKE 13-like [Glycine max] &gt;gi|333031585|gb|AEF12196.1| CONSTANS-like zinc finger protein [Glycine max] &gt;gi|734393539|gb|KHN28233.1| Zinc finger protein CONSTANS-LIKE 13 [Glycine soja] &gt;gi|947119864|gb|KRH68113.1| hypothetical protein GLYMA_03G209800 [Glycine max]	1.61904	1.55098	1.70071	3.01	2.92315	2.64613		1.62357	2.85976		Glyma.03G209800_C2C2-CO-like
548	Glyma.03G211500.1.p	HB-other	TF	Glyma.03G211500		Glyma.03G211500	PREDICTED: homeobox protein LUMINIDEPENDENS-like [Glycine max] &gt;gi|947119899|gb|KRH68148.1| hypothetical protein GLYMA_03G211500 [Glycine max]	2.16761	2.47204	2.21961	2.73276	3.80068	3.33108		2.28642	3.28817		Glyma.03G211500_HB-other
549	Glyma.03G211700.1.p	C2H2	TF	Glyma.03G211700		Glyma.03G211700	PREDICTED: protein indeterminate-domain 2-like [Glycine max]	0	0	0	0	0	0		0	0		Glyma.03G211700_C2H2
550	Glyma.03G217900.1.p	C2H2	TF	Glyma.03G217900		Glyma.03G217900	uncharacterized protein LOC100799174 [Glycine max] &gt;gi|255634456|gb|ACU17593.1| unknown [Glycine max] &gt;gi|947119989|gb|KRH68238.1| hypothetical protein GLYMA_03G217900 [Glycine max]	0	0	0	0	0.0594043	0.0527835		0	0.037396		Glyma.03G217900_C2H2
551	Glyma.03G218200.1.p	MYB	TF	Glyma.03G218200		Glyma.03G218200	PREDICTED: transcription factor MYB12 [Glycine max] &gt;gi|947119992|gb|KRH68241.1| hypothetical protein GLYMA_03G218200 [Glycine max]	0.0274457	0	0	0.0247153	0.0432715	0.0192244		0.00914857	0.0290704		Glyma.03G218200_MYB
552	Glyma.03G219300.1.p	bZIP	TF	Glyma.03G219300		Glyma.03G219300	ocs element-binding factor 1 [Glycine max] &gt;gi|255642241|gb|ACU21385.1| unknown [Glycine max] &gt;gi|918463627|gb|ALA09158.1| BZIP transcription factor, partial [Glycine max] &gt;gi|947120009|gb|KRH68258.1| hypothetical protein GLYMA_03G219300 [Glycine max]	79.2857	81.5852	73.1663	133.11	136.24	121.641		78.0124	130.33		Glyma.03G219300_bZIP
553	Glyma.03G219900.1.p	GRAS	TF	Glyma.03G219900		Glyma.03G219900	PREDICTED: DELLA protein RGL1-like isoform X1 [Glycine max]	0.194102	0.34343	0.174855	0.393283	0.133886	0.305908		0.237462	0.277693		Glyma.03G219900_GRAS
554	Glyma.03G220100.1.p	WRKY	TF	Glyma.03G220100		Glyma.03G220100	PREDICTED: probable WRKY transcription factor 35 [Glycine max] &gt;gi|734370266|gb|KHN19208.1| Putative WRKY transcription factor 35 [Glycine soja] &gt;gi|947120021|gb|KRH68270.1| hypothetical protein GLYMA_03G220100 [Glycine max]	1.81451	1.71418	1.31326	4.77629	5.99667	4.74172		1.61398	5.17156		Glyma.03G220100_WRKY
555	Glyma.03G220800.1.p	WRKY	TF	Glyma.03G220800		Glyma.03G220800	WRKY86 [Glycine max] &gt;gi|918463819|gb|ALA09254.1| WRKY transcription factor, partial [Glycine max] &gt;gi|947120031|gb|KRH68280.1| hypothetical protein GLYMA_03G220800 [Glycine max]	24.4035	33.1875	24.9604	63.6124	45.8366	49.8901		27.5171	53.113		Glyma.03G220800_WRKY
556	Glyma.03G221500.1.p	MYB-related	TF	Glyma.03G221500		Glyma.03G221500	PREDICTED: SWR1-complex protein 4 isoform X1 [Glycine max] &gt;gi|947120048|gb|KRH68297.1| hypothetical protein GLYMA_03G221500 [Glycine max]	3.06529	2.96451	2.83215	4.48025	5.0001	3.84824		2.95398	4.44286		Glyma.03G221500_MYB-related
557	Glyma.03G221700.1.p	MYB	TF	Glyma.03G221700		Glyma.03G221700	R2R3-type MYB transcription factor MYB12a [Glycine max] &gt;gi|244539459|dbj|BAH83498.1| MYB12 transcription factor a [Glycine max] &gt;gi|947120050|gb|KRH68299.1| hypothetical protein GLYMA_03G221700 [Glycine max] &gt;gi|1095952111|gb|APA28809.1| R2R3-type MYB transcription factor MYB12a [Glycine max]	10.4739	15.603	10.8374	6.5626	4.9242	4.86153		12.3048	5.44944		Glyma.03G221700_MYB
558	Glyma.03G221900.1.p	MYB	TF	Glyma.03G221900		Glyma.03G221900	PREDICTED: transcription factor MYB108-like [Glycine max] &gt;gi|947120052|gb|KRH68301.1| hypothetical protein GLYMA_03G221900 [Glycine max]	0.0421012	0.0350544	0	0.0758256	0.265511	0.117959		0.0257185	0.153099		Glyma.03G221900_MYB
559	Glyma.03G224700.1.p	WRKY	TF	Glyma.03G224700		Glyma.03G224700	PREDICTED: probable WRKY transcription factor 47 isoform X1 [Glycine max] &gt;gi|947120096|gb|KRH68345.1| hypothetical protein GLYMA_03G224700 [Glycine max]	6.92232	9.17318	8.29504	27.7662	19.4067	24.0047		8.13018	23.7259		Glyma.03G224700_WRKY
560	Glyma.03G225000.1.p	bHLH	TF	Glyma.03G225000		Glyma.03G225000	PREDICTED: transcription factor PIF3-like [Glycine max] &gt;gi|947120099|gb|KRH68348.1| hypothetical protein GLYMA_03G225000 [Glycine max]	0.164	0.0195072	0.0750417	0	0.018469	0.0656424		0.086183	0.0280371		Glyma.03G225000_bHLH
561	Glyma.03G225200.1.p	MYB	TF	Glyma.03G225200		Glyma.03G225200	transcription factor MYB86-like [Glycine max] &gt;gi|947120101|gb|KRH68350.1| hypothetical protein GLYMA_03G225200 [Glycine max]	0.153132	0.0637506	0.0817468	0.137898	0.160954	0.160892		0.0995432	0.153248		Glyma.03G225200_MYB
562	Glyma.03G227700.1.p	MYB	TF	Glyma.03G227700		Glyma.03G227700	transcription factor MYB86 [Glycine max] &gt;gi|918463731|gb|ALA09210.1| MYB/HD-like transcription factor [Glycine max] &gt;gi|947120139|gb|KRH68388.1| hypothetical protein GLYMA_03G227700 [Glycine max] &gt;gi|947120140|gb|KRH68389.1| hypothetical protein GLYMA_03G227700 [Glycine max]	1.71983	1.25092	1.31384	2.43882	8.05666	4.43093		1.4282	4.97547		Glyma.03G227700_MYB
563	Glyma.03G227800.1.p	bHLH	TF	Glyma.03G227800		Glyma.03G227800	hypothetical protein GLYMA_03G227800 [Glycine max]	0	0	0	0	0.0200549	0		0	0.00668497		Glyma.03G227800_bHLH
564	Glyma.03G231100.1.p	HB-KNOX	TF	Glyma.03G231100		Glyma.03G231100	PREDICTED: homeobox protein knotted-1-like 1 isoform X1 [Glycine max] &gt;gi|571446871|ref|XP_006577210.1| PREDICTED: homeobox protein knotted-1-like 1 isoform X1 [Glycine max] &gt;gi|571446873|ref|XP_006577211.1| PREDICTED: homeobox protein knotted-1-like 1 isoform X1 [Glycine max] &gt;gi|571446876|ref|XP_006577212.1| PREDICTED: homeobox protein knotted-1-like 1 isoform X1 [Glycine max] &gt;gi|7…	10.1855	6.1926	7.36872	1.65736	0.67574	1.05958		7.91562	1.13089		Glyma.03G231100_HB-KNOX
565	Glyma.03G231900.1.p	C2H2	TF	Glyma.03G231900		Glyma.03G231900	hypothetical protein GLYMA_03G231900 [Glycine max]	7.95786	10.4619	7.75103	9.97399	11.8128	10.0073		8.72361	10.598		Glyma.03G231900_C2H2
566	Glyma.03G232900.1.p	C2C2-GATA	TF	Glyma.03G232900		Glyma.03G232900	PREDICTED: GATA transcription factor 16-like [Glycine max] &gt;gi|947120213|gb|KRH68462.1| hypothetical protein GLYMA_03G232900 [Glycine max]	0	0	0.04967	0	0.146696	0		0.0165567	0.0488985		Glyma.03G232900_C2C2-GATA
567	Glyma.03G236600.1.p	C2H2	TF	Glyma.03G236600		Glyma.03G236600	PREDICTED: protein indeterminate-domain 2-like [Glycine max] &gt;gi|734320695|gb|KHN03982.1| Zinc finger protein MAGPIE [Glycine soja] &gt;gi|947120283|gb|KRH68532.1| hypothetical protein GLYMA_03G236600 [Glycine max]	5.01769	6.16729	5.86162	4.73368	4.17811	4.04717		5.6822	4.31965		Glyma.03G236600_C2H2
568	Glyma.03G237000.1.p	MYB-related	TF	Glyma.03G237000		Glyma.03G237000	hypothetical protein GLYMA_03G237000 [Glycine max]	0.0181717	0.0756507	0.0727547	0.0818195	0.200549	0.127284		0.0555257	0.136551		Glyma.03G237000_MYB-related
569	Glyma.03G239400.1.p	NF-YC	TF	Glyma.03G239400		Glyma.03G239400	PREDICTED: nuclear transcription factor Y subunit C-9-like [Glycine max]	24.7226	23.5607	20.3418	23.1062	25.0575	17.9727		22.875	22.0454		Glyma.03G239400_NF-YC
570	Glyma.03G240000.1.p	bHLH	TF	Glyma.03G240000		Glyma.03G240000	PREDICTED: transcription factor bHLH94-like [Glycine max] &gt;gi|947120340|gb|KRH68589.1| hypothetical protein GLYMA_03G240000 [Glycine max]	42.0849	10.9835	22.5545	10.3719	7.79489	8.19103		25.2076	8.78595		Glyma.03G240000_bHLH
571	Glyma.03G245200.1.p	GeBP	TF	Glyma.03G245200		Glyma.03G245200	PREDICTED: mediator-associated protein 1-like [Glycine max] &gt;gi|947120456|gb|KRH68705.1| hypothetical protein GLYMA_03G245200 [Glycine max]	42.0264	23.1232	36.46	46.4656	26.7476	41.9912		33.8699	38.4014		Glyma.03G245200_GeBP
572	Glyma.03G246000.1.p	Trihelix	TF	Glyma.03G246000		Glyma.03G246000	PREDICTED: trihelix transcription factor GTL1-like [Glycine max] &gt;gi|571447101|ref|XP_006577280.1| PREDICTED: trihelix transcription factor GTL1-like [Glycine max] &gt;gi|947120464|gb|KRH68713.1| hypothetical protein GLYMA_03G246000 [Glycine max] &gt;gi|947120465|gb|KRH68714.1| hypothetical protein GLYMA_03G246000 [Glycine max]	0.116107	0.451142	0.0619817	0.609912	1.63226	1.0437		0.209744	1.09529		Glyma.03G246000_Trihelix
573	Glyma.03G246400.1.p	B3	TF	Glyma.03G246400		Glyma.03G246400	PREDICTED: putative B3 domain-containing protein At5g66980 [Glycine max] &gt;gi|734400450|gb|KHN31454.1| Putative B3 domain-containing protein [Glycine soja] &gt;gi|947120472|gb|KRH68721.1| hypothetical protein GLYMA_03G246400 [Glycine max]	0.0801691	0.0333753	0.0320976	0.144387	0.189595	0.0842319		0.0485474	0.139405		Glyma.03G246400_B3
574	Glyma.03G247100.1.p	bZIP	TF	Glyma.03G247100		Glyma.03G247100	bZIP transcription factor bZIP105 [Glycine max] &gt;gi|947120484|gb|KRH68733.1| hypothetical protein GLYMA_03G247100 [Glycine max]	8.38891	15.0227	9.7144	123.752	121.335	106.058		11.042	117.048		Glyma.03G247100_bZIP
575	Glyma.03G250000.1.p	GARP-G2-like	TF	Glyma.03G250000		Glyma.03G250000	PREDICTED: protein PHR1-LIKE 1-like isoform X1 [Glycine max] &gt;gi|734400487|gb|KHN31491.1| Myb family transcription factor APL [Glycine soja] &gt;gi|947120529|gb|KRH68778.1| hypothetical protein GLYMA_03G250000 [Glycine max] &gt;gi|947120530|gb|KRH68779.1| hypothetical protein GLYMA_03G250000 [Glycine max]	14.2423	15.9796	11.5599	9.04551	8.05231	8.78637		13.9272	8.62806		Glyma.03G250000_GARP-G2-like
576	Glyma.03G250600.1.p	MYB	TF	Glyma.03G250600		Glyma.03G250600	myb-related protein Myb4 [Glycine max] &gt;gi|947120540|gb|KRH68789.1| hypothetical protein GLYMA_03G250600 [Glycine max]	2.52847	2.83401	1.90786	1.05089	0.689962	0.613064		2.42345	0.78464		Glyma.03G250600_MYB
577	Glyma.03G252100.1.p	Whirly	TF	Glyma.03G252100		Glyma.03G252100	single-stranded DNA-bindig protein WHY2-like protein [Glycine max] &gt;gi|947120563|gb|KRH68812.1| hypothetical protein GLYMA_03G252100 [Glycine max]	15.6299	13.5049	12.8698	15.4028	15.5468	11.6968		14.0015	14.2155		Glyma.03G252100_Whirly
578	Glyma.03G255000.1.p	bZIP	TF	Glyma.03G255000		Glyma.03G255000	bZIP transcription factor bZIP77 isoform 1 [Glycine max] &gt;gi|947120611|gb|KRH68860.1| hypothetical protein GLYMA_03G255000 [Glycine max] &gt;gi|947120612|gb|KRH68861.1| hypothetical protein GLYMA_03G255000 [Glycine max]	14.1034	22.7274	17.3834	14.5179	19.4224	15.1716		18.0714	16.3706		Glyma.03G255000_bZIP
579	Glyma.03G255500.1.p	AP2/ERF-ERF	TF	Glyma.03G255500		Glyma.03G255500	hypothetical protein GLYMA_03G255500 [Glycine max]	0	0	0	0.07065	0.0927704	0.027477		0	0.0636325		Glyma.03G255500_AP2/ERF-ERF
580	Glyma.03G256700.1.p	WRKY	TF	Glyma.03G256700		Glyma.03G256700	PREDICTED: probable WRKY transcription factor 53 [Glycine max] &gt;gi|947120652|gb|KRH68901.1| hypothetical protein GLYMA_03G256700 [Glycine max] &gt;gi|947120653|gb|KRH68902.1| hypothetical protein GLYMA_03G256700 [Glycine max]	0.699633	0.328607	0.287298	0.0646186	0.0848506	0.251312		0.438513	0.133594		Glyma.03G256700_WRKY
581	Glyma.03G258100.1.p	bHLH	TF	Glyma.03G258100		Glyma.03G258100	PREDICTED: transcription factor bHLH13-like [Glycine max] &gt;gi|947120673|gb|KRH68922.1| hypothetical protein GLYMA_03G258100 [Glycine max]	16.3995	15.9435	16.745	4.1487	1.85325	3.50587		16.3626	3.16927		Glyma.03G258100_bHLH
582	Glyma.03G258200.1.p	AP2/ERF-ERF	TF	Glyma.03G258200		Glyma.03G258200	PREDICTED: ethylene-responsive transcription factor ERF023-like [Glycine max] &gt;gi|947120674|gb|KRH68923.1| hypothetical protein GLYMA_03G258200 [Glycine max]	0	0	0	0	0	0.0602018		0	0.0200673		Glyma.03G258200_AP2/ERF-ERF
583	Glyma.03G258300.1.p	B3-ARF	TF	Glyma.03G258300		Glyma.03G258300	hypothetical protein GLYMA_03G258300 [Glycine max]	11.2092	11.0598	9.56882	10.9834	9.90029	10.019		10.6126	10.3009		Glyma.03G258300_B3-ARF
584	Glyma.03G258700.1.p	MYB-related	TF	Glyma.03G258700		Glyma.03G258700	hypothetical protein GLYMA_03G258700, partial [Glycine max]	0.84509	0.547276	0.225568	1.14153	2.25766	2.20335		0.539311	1.86751		Glyma.03G258700_MYB-related
585	Glyma.03G258800.1.p	C2C2-Dof	TF	Glyma.03G258800		Glyma.03G258800	PREDICTED: dof zinc finger protein DOF2.5-like isoform X1 [Glycine max] &gt;gi|947120682|gb|KRH68931.1| hypothetical protein GLYMA_03G258800 [Glycine max]	10.9326	18.0575	13.6178	20.0102	15.882	17.4946		14.2026	17.7956		Glyma.03G258800_C2C2-Dof
586	Glyma.03G261800.1.p	MYB-related	TF	Glyma.03G261800		Glyma.03G261800	MYB transcription factor MYB114 [Glycine max] &gt;gi|158999370|gb|ABW87009.1| late elongated hypocotyl and circadian clock associated-1-like protein 2 [Glycine max] &gt;gi|947120724|gb|KRH68973.1| hypothetical protein GLYMA_03G261800 [Glycine max] &gt;gi|947120725|gb|KRH68974.1| hypothetical protein GLYMA_03G261800 [Glycine max] &gt;gi|947120726|gb|KRH68975.1| hypothetical protein GLYMA_03G261800…	32.0623	44.5917	37.5315	30.1541	27.9977	27.0369		38.0618	28.3962		Glyma.03G261800_MYB-related
587	Glyma.03G262200.1.p	B3	TF	Glyma.03G262200		Glyma.03G262200	PREDICTED: B3 domain-containing transcription factor NGA1-like isoform X1 [Glycine max] &gt;gi|571447366|ref|XP_006577361.1| PREDICTED: B3 domain-containing transcription factor NGA1-like isoform X1 [Glycine max] &gt;gi|571447368|ref|XP_006577362.1| PREDICTED: B3 domain-containing transcription factor NGA1-like isoform X1 [Glycine max] &gt;gi|571447370|ref|XP_006577363.1| PREDICTED: B3 domain-con…	0.26005	0.262922	0.163613	0.0167271	0.0292858	0.0130109		0.228862	0.0196746		Glyma.03G262200_B3
588	Glyma.03G263700.1.p	AP2/ERF-ERF	TF	Glyma.03G263700		Glyma.03G263700	EREBP/AP2 transcription factor [Glycine max] &gt;gi|918463509|gb|ALA09099.1| AP2-EREBP transcription factor, partial [Glycine max] &gt;gi|947120768|gb|KRH69017.1| hypothetical protein GLYMA_03G263700 [Glycine max]	54.2864	54.5527	48.7433	78.6219	67.6611	72.1268		52.5275	72.8032		Glyma.03G263700_AP2/ERF-ERF
589	Glyma.04G000600.1.p	RWP-RK	TF	Glyma.04G000600		Glyma.04G000600	PREDICTED: protein NLP2-like [Glycine max] &gt;gi|955314594|ref|XP_014629858.1| PREDICTED: protein NLP2-like [Glycine max] &gt;gi|947112316|gb|KRH60618.1| hypothetical protein GLYMA_04G000600 [Glycine max] &gt;gi|947112317|gb|KRH60619.1| hypothetical protein GLYMA_04G000600 [Glycine max]	0.372056	0.477581	0.384817	0.0139601	0.0122207	0.0108586		0.411484	0.0123465		Glyma.04G000600_RWP-RK
590	Glyma.04G004100.1.p	MYB	TF	Glyma.04G004100		Glyma.04G004100	transcription factor MYB047 [Glycine max] &gt;gi|254808766|gb|ACT82838.1| transcription factor MYB047 [Glycine max] &gt;gi|947112400|gb|KRH60702.1| hypothetical protein GLYMA_04G004100 [Glycine max]	3.6176	2.71089	4.80039	6.3758	6.35543	6.33488		3.70962	6.35537		Glyma.04G004100_MYB
591	Glyma.04G004700.1.p	MYB-related	TF	Glyma.04G004700		Glyma.04G004700	PREDICTED: uncharacterized protein LOC102661885 isoform X1 [Glycine max] &gt;gi|734405913|gb|KHN33682.1| hypothetical protein glysoja_013688 [Glycine soja] &gt;gi|947112409|gb|KRH60711.1| hypothetical protein GLYMA_04G004700 [Glycine max]	0.633331	0.707388	0.791631	0.862443	1.14465	1.48233		0.710783	1.16314		Glyma.04G004700_MYB-related
592	Glyma.04G004900.1.p	CSD	TF	Glyma.04G004900		Glyma.04G004900	PREDICTED: glycine-rich protein 2-like [Glycine max] &gt;gi|947112412|gb|KRH60714.1| hypothetical protein GLYMA_04G004900 [Glycine max]	18.6599	13.7868	20.7555	10.4951	13.8815	15.2785		17.7341	13.2183		Glyma.04G004900_CSD
593	Glyma.04G007400.1.p	C3H	TF	Glyma.04G007400		Glyma.04G007400	PREDICTED: tRNA-dihydrouridine(47) synthase [NAD(P)(+)]-like isoform X2 [Glycine max] &gt;gi|947112449|gb|KRH60751.1| hypothetical protein GLYMA_04G007400 [Glycine max]	7.90468	7.6029	6.20493	7.57415	12.9231	10.3236		7.2375	10.2736		Glyma.04G007400_C3H
594	Glyma.04G008900.1.p	C2C2-GATA	TF	Glyma.04G008900		Glyma.04G008900	PREDICTED: GATA transcription factor 7-like [Glycine max] &gt;gi|947112479|gb|KRH60781.1| hypothetical protein GLYMA_04G008900 [Glycine max] &gt;gi|947112480|gb|KRH60782.1| hypothetical protein GLYMA_04G008900 [Glycine max]	66.3079	67.8525	89.4982	17.5968	8.24174	17.6759		74.5529	14.5048		Glyma.04G008900_C2C2-GATA
595	Glyma.04G009300.1.p	SRS	TF	Glyma.04G009300		Glyma.04G009300	hypothetical protein GLYMA_04G009300 [Glycine max]	0	0.0919367	0.0884171	0.198867	0.783395	0.193356		0.0601179	0.391873		Glyma.04G009300_SRS
596	Glyma.04G009600.1.p	HB-BELL	TF	Glyma.04G009600		Glyma.04G009600	PREDICTED: BEL1-like homeodomain protein 6 [Glycine max] &gt;gi|571448639|ref|XP_006577911.1| PREDICTED: BEL1-like homeodomain protein 6 [Glycine max] &gt;gi|571448641|ref|XP_006577912.1| PREDICTED: BEL1-like homeodomain protein 6 [Glycine max] &gt;gi|947112491|gb|KRH60793.1| hypothetical protein GLYMA_04G009600 [Glycine max] &gt;gi|947112492|gb|KRH60794.1| hypothetical protein GLYMA_04G009600 [G…	1.64267	1.94638	2.12482	0.981427	1.00856	0.940403		1.90462	0.976796		Glyma.04G009600_HB-BELL
597	Glyma.04G010300.1.p	bZIP	TF	Glyma.04G010300		Glyma.04G010300	bZIP transcription factor bZIP125 [Glycine max] &gt;gi|113367220|gb|ABI34667.1| bZIP transcription factor bZIP125 [Glycine max] &gt;gi|255625777|gb|ACU13233.1| unknown [Glycine max] &gt;gi|734405963|gb|KHN33732.1| Ocs element-binding factor 1 [Glycine soja] &gt;gi|947112500|gb|KRH60802.1| hypothetical protein GLYMA_04G010300 [Glycine max]	14.0164	15.339	14.4195	6.72793	16.8383	11.607		14.5916	11.7244		Glyma.04G010300_bZIP
598	Glyma.04G012500.1.p	bHLH	TF	Glyma.04G012500		Glyma.04G012500	hypothetical protein GLYMA_04G012500 [Glycine max]	6.22483	5.68203	6.49834	8.5952	5.56138	7.39618		6.13507	7.18425		Glyma.04G012500_bHLH
599	Glyma.04G012600.1.p	MYB-related	TF	Glyma.04G012600		Glyma.04G012600	PREDICTED: protein RADIALIS-like 3 isoform X1 [Glycine max] &gt;gi|947112538|gb|KRH60840.1| hypothetical protein GLYMA_04G012600 [Glycine max]	0	0	0.235779	0	0.0773723	0		0.078593	0.0257908		Glyma.04G012600_MYB-related
600	Glyma.04G013800.1.p	Tify	TF	Glyma.04G013800		Glyma.04G013800	PREDICTED: protein TIFY 10A-like [Glycine max] &gt;gi|734405996|gb|KHN33765.1| Protein TIFY 10B [Glycine soja] &gt;gi|947112560|gb|KRH60862.1| hypothetical protein GLYMA_04G013800 [Glycine max]	20.3169	31.7993	22.0939	44.7333	25.5192	31.8469		24.7367	34.0332		Glyma.04G013800_Tify
601	Glyma.04G014900.1.p	NAC	TF	Glyma.04G014900		Glyma.04G014900	PREDICTED: protein CUP-SHAPED COTYLEDON 3-like [Glycine max] &gt;gi|947112578|gb|KRH60880.1| hypothetical protein GLYMA_04G014900 [Glycine max]	0	0	0	0	0	0		0	0		Glyma.04G014900_NAC
602	Glyma.04G016700.1.p	HB-WOX	TF	Glyma.04G016700		Glyma.04G016700	PREDICTED: WUSCHEL-related homeobox 8-like [Glycine max] &gt;gi|734406024|gb|KHN33793.1| WUSCHEL-related homeobox 8 [Glycine soja] &gt;gi|947112608|gb|KRH60910.1| hypothetical protein GLYMA_04G016700 [Glycine max]	25.9351	22.0082	24.29	17.5679	11.6397	15.7012		24.0777	14.9696		Glyma.04G016700_HB-WOX
603	Glyma.04G017400.1.p	RWP-RK	TF	Glyma.04G017400		Glyma.04G017400	PREDICTED: protein NLP4-like isoform X1 [Glycine max] &gt;gi|571448726|ref|XP_006577935.1| PREDICTED: protein NLP4-like isoform X1 [Glycine max] &gt;gi|571448728|ref|XP_006577936.1| PREDICTED: protein NLP4-like isoform X1 [Glycine max] &gt;gi|571448731|ref|XP_006577937.1| PREDICTED: protein NLP4-like isoform X1 [Glycine max] &gt;gi|571448733|ref|XP_006577938.1| PREDICTED: protein NLP4-like isofor…	0.436458	0.328237	0.304397	0.253573	0.887909	0.502955		0.356364	0.548146		Glyma.04G017400_RWP-RK
604	Glyma.04G022100.1.p	bZIP	TF	Glyma.04G022100		Glyma.04G022100	bZIP transcription factor bZIP46 [Glycine max] &gt;gi|113367172|gb|ABI34643.1| bZIP transcription factor bZIP46 [Glycine max] &gt;gi|734431745|gb|KHN45946.1| Protein FD [Glycine soja] &gt;gi|947112709|gb|KRH61011.1| hypothetical protein GLYMA_04G022100 [Glycine max]	2.40878	1.55364	3.93915	1.83308	1.23025	2.01993		2.63386	1.69442		Glyma.04G022100_bZIP
605	Glyma.04G024800.1.p	E2F-DP	TF	Glyma.04G024800		Glyma.04G024800	PREDICTED: transcription factor E2FC isoform X2 [Glycine max] &gt;gi|947112745|gb|KRH61047.1| hypothetical protein GLYMA_04G024800 [Glycine max] &gt;gi|947112746|gb|KRH61048.1| hypothetical protein GLYMA_04G024800 [Glycine max]	0.352534	0.406424	0.41258	0.341884	1.21852	0.398892		0.390513	0.653097		Glyma.04G024800_E2F-DP
606	Glyma.04G025900.1.p	C3H	TF	Glyma.04G025900		Glyma.04G025900	PREDICTED: zinc finger CCCH domain-containing protein 6-like [Glycine max] &gt;gi|734431709|gb|KHN45910.1| Zinc finger CCCH domain-containing protein 6 [Glycine soja] &gt;gi|947112761|gb|KRH61063.1| hypothetical protein GLYMA_04G025900 [Glycine max]	4.34356	4.59693	4.42095	7.89358	7.15756	7.49616		4.45381	7.51577		Glyma.04G025900_C3H
607	Glyma.04G026200.1.p	bZIP	TF	Glyma.04G026200		Glyma.04G026200	PREDICTED: uncharacterized protein LOC100779731 isoform X1 [Glycine max] &gt;gi|947112764|gb|KRH61066.1| hypothetical protein GLYMA_04G026200 [Glycine max]	19.8096	12.8765	14.5466	17.5956	6.86755	13.0715		15.7443	12.5116		Glyma.04G026200_bZIP
608	Glyma.04G026300.1.p	BBR-BPC	TF	Glyma.04G026300		Glyma.04G026300	PREDICTED: uncharacterized protein LOC100783502 isoform X1 [Glycine max] &gt;gi|947112765|gb|KRH61067.1| hypothetical protein GLYMA_04G026300 [Glycine max] &gt;gi|947112766|gb|KRH61068.1| hypothetical protein GLYMA_04G026300 [Glycine max]	9.72861	11.6132	11.5285	9.45276	11.2695	9.50566		10.9568	10.076		Glyma.04G026300_BBR-BPC
609	Glyma.04G027000.1.p	DBB	TF	Glyma.04G027000		Glyma.04G027000	PREDICTED: B-box zinc finger protein 21-like isoform X1 [Glycine max] &gt;gi|947112776|gb|KRH61078.1| hypothetical protein GLYMA_04G027000 [Glycine max]	5.00356	5.58563	7.41962	3.20412	2.39584	2.69996		6.00294	2.76664		Glyma.04G027000_DBB
610	Glyma.04G027200.1.p	MADS-MIKC	TF	Glyma.04G027200		Glyma.04G027200	PREDICTED: floral homeotic protein DEFICIENS-like [Glycine max]	0	0.0365715	0	0	0	0		0.0121905	0		Glyma.04G027200_MADS-MIKC
611	Glyma.04G027400.1.p	SRS	TF	Glyma.04G027400		Glyma.04G027400	PREDICTED: protein SHI RELATED SEQUENCE 1-like [Glycine max] &gt;gi|947112783|gb|KRH61085.1| hypothetical protein GLYMA_04G027400 [Glycine max]	1.24804	1.33857	2.04955	0.666711	0.600313	0.80011		1.54539	0.689045		Glyma.04G027400_SRS
612	Glyma.04G028100.1.p	AP2/ERF-ERF	TF	Glyma.04G028100		Glyma.04G028100	PREDICTED: dehydration-responsive element-binding protein 2D-like [Glycine max] &gt;gi|734431687|gb|KHN45888.1| Dehydration-responsive element-binding protein 2D [Glycine soja] &gt;gi|947112793|gb|KRH61095.1| hypothetical protein GLYMA_04G028100 [Glycine max]	0.193905	0.645799	0.517564	0.11641	0.0509525	0		0.452423	0.0557874		Glyma.04G028100_AP2/ERF-ERF
613	Glyma.04G029100.1.p	HB-BELL	TF	Glyma.04G029100		Glyma.04G029100	PREDICTED: BEL1-like homeodomain protein 7 [Glycine max] &gt;gi|571448883|ref|XP_006577981.1| PREDICTED: BEL1-like homeodomain protein 7 [Glycine max] &gt;gi|571448885|ref|XP_006577982.1| PREDICTED: BEL1-like homeodomain protein 7 [Glycine max] &gt;gi|734431679|gb|KHN45880.1| BEL1-like homeodomain protein 3 [Glycine soja] &gt;gi|947112811|gb|KRH61113.1| hypothetical protein GLYMA_04G029100 [Glyci…	15.6254	11.7594	14.5069	15.3906	20.6354	17.1166		13.9639	17.7142		Glyma.04G029100_HB-BELL
614	Glyma.04G029200.1.p	HB-BELL	TF	Glyma.04G029200		Glyma.04G029200	PREDICTED: BEL1-like homeodomain protein 11 isoform X1 [Glycine max] &gt;gi|947112816|gb|KRH61118.1| hypothetical protein GLYMA_04G029200 [Glycine max]	0.172135	0.111474	0.168468	0	0.0150774	0.0803817		0.150692	0.0318197		Glyma.04G029200_HB-BELL
615	Glyma.04G029600.1.p	bZIP	TF	Glyma.04G029600		Glyma.04G029600	bZIP transcription factor bZIP44 [Glycine max] &gt;gi|113367170|gb|ABI34642.1| bZIP transcription factor bZIP44 [Glycine max] &gt;gi|947112827|gb|KRH61129.1| hypothetical protein GLYMA_04G029600 [Glycine max]	1.93535	1.67461	2.12708	0.375901	0.478637	0.71768		1.91234	0.524073		Glyma.04G029600_bZIP
616	Glyma.04G031300.1.p	MYB-related	TF	Glyma.04G031300		Glyma.04G031300	PREDICTED: protein RADIALIS-like 6 [Glycine max] &gt;gi|947112852|gb|KRH61154.1| hypothetical protein GLYMA_04G031300 [Glycine max]	0.160338	0.333753	1.47649	0.288775	0.252793	0		0.656861	0.180523		Glyma.04G031300_MYB-related
617	Glyma.04G031700.1.p	MYB-related	TF	Glyma.04G031700		Glyma.04G031700	PREDICTED: protein RADIALIS-like 3 [Glycine max] &gt;gi|734431653|gb|KHN45854.1| hypothetical protein glysoja_023077 [Glycine soja] &gt;gi|947112856|gb|KRH61158.1| hypothetical protein GLYMA_04G031700 [Glycine max]	40.7283	17.699	19.4045	27.6414	13.0705	14.3535		25.944	18.3551		Glyma.04G031700_MYB-related
618	Glyma.04G033000.1.p	OFP	TF	Glyma.04G033000		Glyma.04G033000	PREDICTED: transcription repressor OFP7-like [Glycine max] &gt;gi|734431641|gb|KHN45842.1| hypothetical protein glysoja_023065 [Glycine soja] &gt;gi|947112887|gb|KRH61189.1| hypothetical protein GLYMA_04G033000 [Glycine max]	0	0.0509188	0	0	0.289253	0.171343		0.0169729	0.153532		Glyma.04G033000_OFP
619	Glyma.04G033300.1.p	C2H2	TF	Glyma.04G033300		Glyma.04G033300	PREDICTED: protein indeterminate-domain 2-like [Glycine max] &gt;gi|947112891|gb|KRH61193.1| hypothetical protein GLYMA_04G033300 [Glycine max]	2.0123	1.56125	1.90432	0.885463	2.6679	2.16233		1.82595	1.90523		Glyma.04G033300_C2H2
620	Glyma.04G033800.1.p	BES1	TF	Glyma.04G033800		Glyma.04G033800	Protein BRASSINAZOLE-RESISTANT 1 [Glycine soja] &gt;gi|947112899|gb|KRH61201.1| hypothetical protein GLYMA_04G033800 [Glycine max]	3.68138	3.1176	3.47696	2.09676	3.00129	3.68061		3.42531	2.92622		Glyma.04G033800_BES1
621	Glyma.04G035700.1.p	GARP-G2-like	TF	Glyma.04G035700		Glyma.04G035700	PREDICTED: probable transcription factor KAN4 [Glycine max] &gt;gi|955315003|ref|XP_014629932.1| PREDICTED: probable transcription factor KAN4 [Glycine max] &gt;gi|947112924|gb|KRH61226.1| hypothetical protein GLYMA_04G035700 [Glycine max] &gt;gi|947112925|gb|KRH61227.1| hypothetical protein GLYMA_04G035700 [Glycine max]	0.224342	0.280188	0.247007	0	0.0221064	0.0196426		0.250512	0.0139163		Glyma.04G035700_GARP-G2-like
622	Glyma.04G036700.1.p	MYB	TF	Glyma.04G036700		Glyma.04G036700	PREDICTED: transcription factor MYB44-like [Glycine max] &gt;gi|918463733|gb|ALA09211.1| MYB/HD-like transcription factor, partial [Glycine max] &gt;gi|947112944|gb|KRH61246.1| hypothetical protein GLYMA_04G036700 [Glycine max]	94.7984	78.5549	123.881	19.1365	13.2472	23.7526		99.0782	18.7121		Glyma.04G036700_MYB
623	Glyma.04G037800.1.p	B3	TF	Glyma.04G037800		Glyma.04G037800	PREDICTED: B3 domain-containing protein At5g42700-like [Glycine max] &gt;gi|734322456|gb|KHN04511.1| B3 domain-containing protein [Glycine soja] &gt;gi|947112968|gb|KRH61270.1| hypothetical protein GLYMA_04G037800 [Glycine max]	3.66391	2.46958	2.37504	1.82253	2.8883	2.27309		2.83618	2.32798		Glyma.04G037800_B3
624	Glyma.04G037900.1.p	B3	TF	Glyma.04G037900		Glyma.04G037900	hypothetical protein GLYMA_04G037900 [Glycine max]	0	0	0	0	0	0.0497943		0	0.0165981		Glyma.04G037900_B3
625	Glyma.04G039300.1.p	bZIP	TF	Glyma.04G039300		Glyma.04G039300	PREDICTED: bZIP transcription factor TRAB1 [Glycine max] &gt;gi|571449046|ref|XP_006578027.1| PREDICTED: bZIP transcription factor TRAB1 [Glycine max] &gt;gi|955315056|ref|XP_014629941.1| PREDICTED: bZIP transcription factor TRAB1 [Glycine max] &gt;gi|83853821|gb|ABC47854.1| bzip transcription factor [Glycine max] &gt;gi|918463651|gb|ALA09170.1| BZIP transcription factor, partial [Glycine max] &g…	6.88485	7.53616	6.62938	5.44666	5.78247	5.28823		7.01679	5.50579		Glyma.04G039300_bZIP
626	Glyma.04G039500.1.p	bHLH	TF	Glyma.04G039500		Glyma.04G039500	PREDICTED: transcription factor HEC2 [Glycine max] &gt;gi|83853819|gb|ABC47852.1| bHelix-loop-helix transcription factor [Glycine max] &gt;gi|734322440|gb|KHN04495.1| Transcription factor HEC1 [Glycine soja] &gt;gi|947113001|gb|KRH61303.1| hypothetical protein GLYMA_04G039500 [Glycine max]	0	0	0.0290024	0.0652319	0.28552	0.710353		0.00966748	0.353702		Glyma.04G039500_bHLH
627	Glyma.04G039600.1.p	HSF	TF	Glyma.04G039600		Glyma.04G039600	PREDICTED: heat stress transcription factor B-4 [Glycine max] &gt;gi|83853818|gb|ABC47851.1| heat shock transcription factor [Glycine max] &gt;gi|734322439|gb|KHN04494.1| Heat stress transcription factor B-4 [Glycine soja] &gt;gi|947113002|gb|KRH61304.1| hypothetical protein GLYMA_04G039600 [Glycine max] &gt;gi|947113003|gb|KRH61305.1| hypothetical protein GLYMA_04G039600 [Glycine max]	4.23584	1.81607	3.97403	0.711651	1.52007	2.65702		3.34198	1.62958		Glyma.04G039600_HSF
628	Glyma.04G040900.1.p	HB-WOX	TF	Glyma.04G040900		Glyma.04G040900	WUSCHEL-related homeobox 4 [Glycine soja] &gt;gi|947113026|gb|KRH61328.1| hypothetical protein GLYMA_04G040900 [Glycine max]	36.7529	22.8696	28.2167	21.5216	12.7526	17.151		29.2797	17.1418		Glyma.04G040900_HB-WOX
629	Glyma.04G041200.1.p	AP2/ERF-ERF	TF	Glyma.04G041200		Glyma.04G041200	PREDICTED: ethylene-responsive transcription factor RAP2-1 [Glycine max] &gt;gi|571449081|ref|XP_006578036.1| PREDICTED: ethylene-responsive transcription factor RAP2-1 [Glycine max] &gt;gi|947113029|gb|KRH61331.1| hypothetical protein GLYMA_04G041200 [Glycine max]	9.15022	16.2322	15.7619	77.3024	84.5509	92.4611		13.7148	84.7715		Glyma.04G041200_AP2/ERF-ERF
630	Glyma.04G042300.1.p	MYB	TF	Glyma.04G042300		Glyma.04G042300	MYB/HD-like transcription factor, partial [Glycine max]	8.21166	10.1191	10.4331	13.9678	11.0478	13.8045		9.58794	12.9401		Glyma.04G042300_MYB
631	Glyma.04G043800.1.p	MADS-M-type	TF	Glyma.04G043800		Glyma.04G043800	MADS-box transcription factor 3 [Glycine soja] &gt;gi|947113074|gb|KRH61376.1| hypothetical protein GLYMA_04G043800 [Glycine max]	0	0.0215383	0	0.256241	0.774898	0.181193		0.00717944	0.404111		Glyma.04G043800_MADS-M-type
632	Glyma.04G044800.1.p	LOB	TF	Glyma.04G044800		Glyma.04G044800	LBD domain-containing transcription factor [Glycine max] &gt;gi|947113091|gb|KRH61393.1| hypothetical protein GLYMA_04G044800 [Glycine max]	1.51527	1.41304	1.40748	5.51268	11.945	8.40606		1.44527	8.62126		Glyma.04G044800_LOB
633	Glyma.04G044900.1.p	C2H2	TF	Glyma.04G044900		Glyma.04G044900	PREDICTED: zinc finger protein ZAT10-like [Glycine max] &gt;gi|947113092|gb|KRH61394.1| hypothetical protein GLYMA_04G044900 [Glycine max]	109.289	84.8768	121.824	39.2991	33.8443	42.4103		105.33	38.5179		Glyma.04G044900_C2H2
634	Glyma.04G045300.1.p	bHLH	TF	Glyma.04G045300		Glyma.04G045300	hypothetical protein GLYMA_04G045300 [Glycine max]	0	0.0279105	0	0	0.0264251	0		0.0093035	0.00880837		Glyma.04G045300_bHLH
635	Glyma.04G046200.1.p	LIM	TF	Glyma.04G046200		Glyma.04G046200	uncharacterized protein LOC100305720 [Glycine max] &gt;gi|255626417|gb|ACU13553.1| unknown [Glycine max] &gt;gi|947113123|gb|KRH61425.1| hypothetical protein GLYMA_04G046200 [Glycine max]	45.9064	16.0324	24.1092	14.6994	15.7656	15.2653		28.6826	15.2434		Glyma.04G046200_LIM
636	Glyma.04G047900.1.p	AP2/ERF-AP2	TF	Glyma.04G047900		Glyma.04G047900	PREDICTED: AP2-like ethylene-responsive transcription factor ANT [Glycine max] &gt;gi|947113147|gb|KRH61449.1| hypothetical protein GLYMA_04G047900 [Glycine max]	12.6161	11.4665	10.2398	3.29019	2.16632	2.7342		11.4408	2.73024		Glyma.04G047900_AP2/ERF-AP2
637	Glyma.04G048000.1.p	bHLH	TF	Glyma.04G048000		Glyma.04G048000	PREDICTED: transcription factor bHLH74-like isoform X2 [Glycine max] &gt;gi|947113148|gb|KRH61450.1| hypothetical protein GLYMA_04G048000 [Glycine max]	0.0394709	0	0.0316063	0.0710885	0.295596	0.11059		0.0236924	0.159092		Glyma.04G048000_bHLH
638	Glyma.04G048900.1.p	MYB	TF	Glyma.04G048900		Glyma.04G048900	PREDICTED: transcription factor RAX3-like [Glycine max] &gt;gi|947113160|gb|KRH61462.1| hypothetical protein GLYMA_04G048900 [Glycine max]	1.83031	1.75841	1.10485	2.4343	1.24307	1.26232		1.56452	1.64656		Glyma.04G048900_MYB
639	Glyma.04G049300.1.p	HB-other	TF	Glyma.04G049300		Glyma.04G049300	PREDICTED: homeobox-leucine zipper protein HOX15-like [Glycine max] &gt;gi|947113167|gb|KRH61469.1| hypothetical protein GLYMA_04G049300 [Glycine max]	5.59867	3.7707	5.22035	2.06149	2.23617	2.16123		4.86324	2.15297		Glyma.04G049300_HB-other
640	Glyma.04G049500.1.p	HB-KNOX	TF	Glyma.04G049500		Glyma.04G049500	PREDICTED: homeobox protein knotted-1-like 2 [Glycine max] &gt;gi|947113169|gb|KRH61471.1| hypothetical protein GLYMA_04G049500 [Glycine max]	1.53962	0.251806	1.05672	0	0	0		0.949382	0		Glyma.04G049500_HB-KNOX
641	Glyma.04G050300.1.p	C3H	TF	Glyma.04G050300		Glyma.04G050300	PREDICTED: zinc finger CCCH domain-containing protein 23-like [Glycine max] &gt;gi|947113188|gb|KRH61490.1| hypothetical protein GLYMA_04G050300 [Glycine max]	0.559389	0.656298	1.32343	14.7458	24.3938	20.4283		0.846372	19.856		Glyma.04G050300_C3H
642	Glyma.04G050800.1.p	HB-BELL	TF	Glyma.04G050800		Glyma.04G050800	PREDICTED: uncharacterized protein LOC100820354 isoform X1 [Glycine max] &gt;gi|571448493|ref|XP_006577867.1| PREDICTED: uncharacterized protein LOC100820354 isoform X1 [Glycine max] &gt;gi|571448495|ref|XP_006577868.1| PREDICTED: uncharacterized protein LOC100820354 isoform X1 [Glycine max] &gt;gi|734396431|gb|KHN29727.1| Homeobox protein ATH1 [Glycine soja] &gt;gi|947113195|gb|KRH61497.1| hypot…	0.210773	0.241305	0.105485	0.166079	0.0415387	0.0830455		0.185855	0.0968879		Glyma.04G050800_HB-BELL
643	Glyma.04G051000.1.p	MYB-related	TF	Glyma.04G051000		Glyma.04G051000	PREDICTED: uncharacterized protein LOC100795143 isoform X1 [Glycine max] &gt;gi|734396429|gb|KHN29725.1| Transcription factor MYB1R1 [Glycine soja] &gt;gi|947113199|gb|KRH61501.1| hypothetical protein GLYMA_04G051000 [Glycine max]	13.5395	10.5795	13.0518	13.6932	6.5682	11.344		12.3903	10.5351		Glyma.04G051000_MYB-related
644	Glyma.04G051300.1.p	C2C2-GATA	TF	Glyma.04G051300		Glyma.04G051300	PREDICTED: putative GATA transcription factor 22 [Glycine max] &gt;gi|947113203|gb|KRH61505.1| hypothetical protein GLYMA_04G051300 [Glycine max]	0	0	0	0	0	0		0	0		Glyma.04G051300_C2C2-GATA
645	Glyma.04G052000.1.p	HSF	TF	Glyma.04G052000		Glyma.04G052000	heat shock factor protein HSF30-like [Glycine max] &gt;gi|402715725|gb|AFQ93676.1| heat shock transcription factor HSFA2 [Glycine max] &gt;gi|734396419|gb|KHN29715.1| Heat shock factor protein HSF30 [Glycine soja] &gt;gi|947113212|gb|KRH61514.1| hypothetical protein GLYMA_04G052000 [Glycine max] &gt;gi|947113213|gb|KRH61515.1| hypothetical protein GLYMA_04G052000 [Glycine max] &gt;gi|947113214|gb…	10.7213	8.6431	9.38535	2.92505	1.66527	2.4343		9.58324	2.34154		Glyma.04G052000_HSF
646	Glyma.04G054200.1.p	WRKY	TF	Glyma.04G054200		Glyma.04G054200	PREDICTED: probable WRKY transcription factor 50 [Glycine max] &gt;gi|947113255|gb|KRH61557.1| hypothetical protein GLYMA_04G054200 [Glycine max]	0.0483289	0.442637	0.464392	0.304647	0.0380982	0.101556		0.318453	0.1481		Glyma.04G054200_WRKY
647	Glyma.04G054800.1.p	RWP-RK	TF	Glyma.04G054800		Glyma.04G054800	hypothetical protein GLYMA_04G054800 [Glycine max]	0	0	0	0	0	0		0	0		Glyma.04G054800_RWP-RK
648	Glyma.04G057700.1.p	AP2/ERF-ERF	TF	Glyma.04G057700		Glyma.04G057700	PREDICTED: ethylene-responsive transcription factor ERF016-like [Glycine max]	20.1661	22.603	23.246	6.78503	4.19266	6.4418		22.005	5.8065		Glyma.04G057700_AP2/ERF-ERF
649	Glyma.04G058900.1.p	C2C2-CO-like	TF	Glyma.04G058900		Glyma.04G058900	PREDICTED: zinc finger protein CONSTANS-LIKE 4-like [Glycine max] &gt;gi|947113326|gb|KRH61628.1| hypothetical protein GLYMA_04G058900 [Glycine max]	10.386	8.64759	11.8643	15.9592	17.6221	18.4391		10.2993	17.3401		Glyma.04G058900_C2C2-CO-like
650	Glyma.04G061300.1.p	WRKY	TF	Glyma.04G061300		Glyma.04G061300	hypothetical protein GLYMA_04G061300, partial [Glycine max]	0.0428962	0.250015	0.0686982	0.579432	0.30434	0.330514		0.120536	0.404762		Glyma.04G061300_WRKY
651	Glyma.04G061400.1.p	WRKY	TF	Glyma.04G061400		Glyma.04G061400	Putative WRKY transcription factor 40 [Glycine soja] &gt;gi|947113367|gb|KRH61669.1| hypothetical protein GLYMA_04G061400 [Glycine max]	6.40306	8.94519	5.36811	4.876	2.71012	4.54523		6.90545	4.04379		Glyma.04G061400_WRKY
652	Glyma.04G062500.1.p	GARP-ARR-B	TF	Glyma.04G062500		Glyma.04G062500	PREDICTED: two-component response regulator ARR12-like isoform X1 [Glycine max] &gt;gi|947113392|gb|KRH61694.1| hypothetical protein GLYMA_04G062500 [Glycine max]	2.65374	1.97332	2.28536	3.39674	2.39459	2.8876		2.30414	2.89298		Glyma.04G062500_GARP-ARR-B
653	Glyma.04G062600.1.p	C2H2	TF	Glyma.04G062600		Glyma.04G062600	PREDICTED: zinc finger protein 1-like [Glycine max] &gt;gi|947113393|gb|KRH61695.1| hypothetical protein GLYMA_04G062600 [Glycine max]	0.338302	0.387308	0.0338619	7.42577	5.83379	4.94663		0.253157	6.06873		Glyma.04G062600_C2H2
654	Glyma.04G062900.1.p	AP2/ERF-ERF	TF	Glyma.04G062900		Glyma.04G062900	PREDICTED: protein PPLZ02 [Glycine max] &gt;gi|734396316|gb|KHN29612.1| Protein PPLZ02 [Glycine soja] &gt;gi|947113396|gb|KRH61698.1| hypothetical protein GLYMA_04G062900 [Glycine max]	26.668	3.10344	12.436	11.8277	18.3642	10.4743		14.0691	13.5554		Glyma.04G062900_AP2/ERF-ERF
655	Glyma.04G064100.1.p	HB-KNOX	TF	Glyma.04G064100		Glyma.04G064100	PREDICTED: homeobox protein knotted-1-like 3 isoform X2 [Glycine max] &gt;gi|947113410|gb|KRH61712.1| hypothetical protein GLYMA_04G064100 [Glycine max]	16.2303	7.82267	11.0431	8.98254	7.31116	7.83278		11.6987	8.04216		Glyma.04G064100_HB-KNOX
656	Glyma.04G067200.1.p	AP2/ERF-ERF	TF	Glyma.04G067200		Glyma.04G067200	PREDICTED: ethylene-responsive transcription factor SHINE 2-like [Glycine max] &gt;gi|734336051|gb|KHN08130.1| Ethylene-responsive transcription factor SHINE 3 [Glycine soja] &gt;gi|947113473|gb|KRH61775.1| hypothetical protein GLYMA_04G067200 [Glycine max] &gt;gi|947113474|gb|KRH61776.1| hypothetical protein GLYMA_04G067200 [Glycine max]	0.162579	0	0.0260369	0	0	0.0455514		0.0628719	0.0151838		Glyma.04G067200_AP2/ERF-ERF
657	Glyma.04G068000.1.p	HB-other	TF	Glyma.04G068000		Glyma.04G068000	PREDICTED: protein OVEREXPRESSOR OF CATIONIC PEROXIDASE 3-like [Glycine max] &gt;gi|734336043|gb|KHN08122.1| hypothetical protein glysoja_032306 [Glycine soja] &gt;gi|947113486|gb|KRH61788.1| hypothetical protein GLYMA_04G068000 [Glycine max]	1.00116	1.02182	1.52578	0.727069	1.34933	1.22156		1.18292	1.09932		Glyma.04G068000_HB-other
658	Glyma.04G071400.1.p	Tify	TF	Glyma.04G071400		Glyma.04G071400	PREDICTED: protein TIFY 8-like isoform X1 [Glycine max] &gt;gi|947113546|gb|KRH61848.1| hypothetical protein GLYMA_04G071400 [Glycine max]	19.1445	11.6971	16.7821	4.44436	4.54203	5.37036		15.8746	4.78558		Glyma.04G071400_Tify
659	Glyma.04G076200.1.p	WRKY	TF	Glyma.04G076200		Glyma.04G076200	PREDICTED: LOW QUALITY PROTEIN: probable WRKY transcription factor 17 [Glycine max]	52.8473	61.55	69.0248	117.991	74.1179	108.816		61.1407	100.308		Glyma.04G076200_WRKY
660	Glyma.04G078300.1.p	bZIP	TF	Glyma.04G078300		Glyma.04G078300	bZIP transcription factor bZIP61 [Glycine max] &gt;gi|734343125|gb|KHN10248.1| Regulatory protein opaque-2 [Glycine soja] &gt;gi|947113674|gb|KRH61976.1| hypothetical protein GLYMA_04G078300 [Glycine max]	11.9534	15.0389	19.083	18.9478	11.5633	17.7229		15.3585	16.078		Glyma.04G078300_bZIP
661	Glyma.04G078600.1.p	NAC	TF	Glyma.04G078600		Glyma.04G078600	Protein CUP-SHAPED COTYLEDON 2 [Glycine soja]	4.31694	4.33365	4.3884	4.16318	1.73775	2.25177		4.34633	2.71757		Glyma.04G078600_NAC
662	Glyma.04G080600.1.p	MYB	TF	Glyma.04G080600		Glyma.04G080600	PREDICTED: myb-related protein 3R-1 isoform X1 [Glycine max] &gt;gi|947113721|gb|KRH62023.1| hypothetical protein GLYMA_04G080600 [Glycine max]	9.64022	7.32488	7.35029	5.52654	7.3088	6.18057		8.10513	6.33864		Glyma.04G080600_MYB
663	Glyma.04G081700.1.p	CPP	TF	Glyma.04G081700		Glyma.04G081700	PREDICTED: protein tesmin/TSO1-like CXC 5 [Glycine max] &gt;gi|947113737|gb|KRH62039.1| hypothetical protein GLYMA_04G081700 [Glycine max]	0.108091	0.0539995	0.0778984	0.0681366	0.0340838	0.0605701		0.0799964	0.0542635		Glyma.04G081700_CPP
664	Glyma.04G084000.1.p	AP2/ERF-ERF	TF	Glyma.04G084000		Glyma.04G084000	AP2 domain-containing transcription factor 2 [Glycine max] &gt;gi|212717190|gb|ACJ37436.1| AP2 domain-containing transcription factor 2 [Glycine max] &gt;gi|947113767|gb|KRH62069.1| hypothetical protein GLYMA_04G084000 [Glycine max]	1.8128	1.45482	1.99376	0.334358	0.464872	0.856717		1.75379	0.551983		Glyma.04G084000_AP2/ERF-ERF
665	Glyma.04G084900.1.p	C2C2-GATA	TF	Glyma.04G084900		Glyma.04G084900	PREDICTED: GATA transcription factor 12-like [Glycine max] &gt;gi|947113778|gb|KRH62080.1| hypothetical protein GLYMA_04G084900 [Glycine max]	0.49098	0.471694	0.695576	0.71422	2.47114	2.30154		0.55275	1.82896		Glyma.04G084900_C2C2-GATA
666	Glyma.04G085000.1.p	HB-HD-ZIP	TF	Glyma.04G085000		Glyma.04G085000	PREDICTED: homeobox-leucine zipper protein ATHB-8-like [Glycine max] &gt;gi|947113779|gb|KRH62081.1| hypothetical protein GLYMA_04G085000 [Glycine max]	33.6693	20.9061	24.8366	23.398	27.3379	21.5462		26.4707	24.0941		Glyma.04G085000_HB-HD-ZIP
667	Glyma.04G090100.1.p	bHLH	TF	Glyma.04G090100		Glyma.04G090100	hypothetical protein GLYMA_04G090100 [Glycine max]	8.19133	3.71783	5.86875	1.46974	2.76742	2.69625		5.92597	2.31114		Glyma.04G090100_bHLH
668	Glyma.04G093300.1.p	zf-HD	TF	Glyma.04G093300		Glyma.04G093300	PREDICTED: zinc-finger homeodomain protein 2-like isoform X1 [Glycine max] &gt;gi|947113902|gb|KRH62204.1| hypothetical protein GLYMA_04G093300 [Glycine max]	0	0.0236268	0	0	0	0		0.0078756	0		Glyma.04G093300_zf-HD
669	Glyma.04G093900.1.p	MADS-M-type	TF	Glyma.04G093900		Glyma.04G093900	hypothetical protein GLYMA_04G093900 [Glycine max]	0	0	0	0	0	0		0	0		Glyma.04G093900_MADS-M-type
670	Glyma.04G094800.1.p	C2C2-YABBY	TF	Glyma.04G094800		Glyma.04G094800	hypothetical protein GLYMA_04G094800 [Glycine max]	0	0.0263548	0	0	0	0		0.00878492	0		Glyma.04G094800_C2C2-YABBY
671	Glyma.04G095300.1.p	MYB-related	TF	Glyma.04G095300		Glyma.04G095300	PREDICTED: uncharacterized protein LOC100805773 isoform X1 [Glycine max] &gt;gi|947113939|gb|KRH62241.1| hypothetical protein GLYMA_04G095300 [Glycine max]	2.3098	3.42294	2.1041	2.30901	2.48904	2.13742		2.61228	2.31182		Glyma.04G095300_MYB-related
672	Glyma.04G096200.1.p	C2C2-GATA	TF	Glyma.04G096200		Glyma.04G096200	PREDICTED: GATA transcription factor 25-like [Glycine max] &gt;gi|947113952|gb|KRH62254.1| hypothetical protein GLYMA_04G096200 [Glycine max]	8.40032	8.25601	11.0263	8.30626	11.3744	13.5678		9.22753	11.0828		Glyma.04G096200_C2C2-GATA
673	Glyma.04G096300.1.p	C2C2-GATA	TF	Glyma.04G096300		Glyma.04G096300	PREDICTED: GATA transcription factor 24-like isoform X1 [Glycine max] &gt;gi|947113953|gb|KRH62255.1| hypothetical protein GLYMA_04G096300 [Glycine max]	9.40769	13.1945	8.79482	10.3635	11.3223	9.08473		10.4657	10.2569		Glyma.04G096300_C2C2-GATA
674	Glyma.04G098400.1.p	bHLH	TF	Glyma.04G098400		Glyma.04G098400	PREDICTED: transcription factor bHLH94 [Glycine max] &gt;gi|947113987|gb|KRH62289.1| hypothetical protein GLYMA_04G098400 [Glycine max]	49.1985	44.0097	45.9692	19.5062	22.5027	19.914		46.3925	20.641		Glyma.04G098400_bHLH
675	Glyma.04G101900.1.p	MYB	TF	Glyma.04G101900		Glyma.04G101900	PREDICTED: transcription factor MYB39-like [Glycine max] &gt;gi|947114045|gb|KRH62347.1| hypothetical protein GLYMA_04G101900 [Glycine max]	4.42	2.6203	3.68088	7.13267	4.98957	6.29106		3.57373	6.13777		Glyma.04G101900_MYB
676	Glyma.04G103900.1.p	AP2/ERF-ERF	TF	Glyma.04G103900		Glyma.04G103900	dehydration responsive element-binding protein 3 [Glycine max] &gt;gi|918463511|gb|ALA09100.1| AP2-EREBP transcription factor, partial [Glycine max] &gt;gi|947114071|gb|KRH62373.1| hypothetical protein GLYMA_04G103900 [Glycine max]	56.6506	40.1466	62.9844	70.1676	78.7724	88.1801		53.2605	79.04		Glyma.04G103900_AP2/ERF-ERF
677	Glyma.04G106400.1.p	LOB	TF	Glyma.04G106400		Glyma.04G106400	PREDICTED: LOB domain-containing protein 36-like [Glycine max] &gt;gi|571450104|ref|XP_006578338.1| PREDICTED: LOB domain-containing protein 36-like [Glycine max] &gt;gi|947114106|gb|KRH62408.1| hypothetical protein GLYMA_04G106400 [Glycine max] &gt;gi|947114107|gb|KRH62409.1| hypothetical protein GLYMA_04G106400 [Glycine max]	1.10046	0.140964	0.915082	0.152459	0.0667311	0.237175		0.718835	0.152121		Glyma.04G106400_LOB
678	Glyma.04G110100.1.p	MYB	TF	Glyma.04G110100		Glyma.04G110100	PREDICTED: myb-related protein A-like [Glycine max] &gt;gi|947114152|gb|KRH62454.1| hypothetical protein GLYMA_04G110100 [Glycine max]	0	0	0	0	0	0		0	0		Glyma.04G110100_MYB
679	Glyma.04G111200.1.p	FAR1	TF	Glyma.04G111200		Glyma.04G111200	PREDICTED: protein FAR1-RELATED SEQUENCE 2-like isoform X1 [Glycine max] &gt;gi|955316023|ref|XP_014630092.1| PREDICTED: protein FAR1-RELATED SEQUENCE 2-like isoform X1 [Glycine max] &gt;gi|955316026|ref|XP_014630093.1| PREDICTED: protein FAR1-RELATED SEQUENCE 2-like isoform X1 [Glycine max] &gt;gi|947114176|gb|KRH62478.1| hypothetical protein GLYMA_04G111200 [Glycine max] &gt;gi|947114177|gb|KRH…	1.7593	1.23831	1.37971	0.555315	0.786373	0.990926		1.45911	0.777538		Glyma.04G111200_FAR1
680	Glyma.04G115500.1.p	WRKY	TF	Glyma.04G115500		Glyma.04G115500	PREDICTED: probable WRKY transcription factor 2 [Glycine max] &gt;gi|571450191|ref|XP_006578354.1| PREDICTED: probable WRKY transcription factor 2 [Glycine max] &gt;gi|955316107|ref|XP_014630112.1| PREDICTED: probable WRKY transcription factor 2 [Glycine max] &gt;gi|955316109|ref|XP_014630113.1| PREDICTED: probable WRKY transcription factor 2 [Glycine max] &gt;gi|947114248|gb|KRH62550.1| hypothet…	9.08369	5.7256	6.1917	4.39422	4.95928	3.9964		7.00033	4.44997		Glyma.04G115500_WRKY
681	Glyma.04G119500.1.p	NAC	TF	Glyma.04G119500		Glyma.04G119500	PREDICTED: NAC domain-containing protein 7-like [Glycine max] &gt;gi|955316136|ref|XP_014630118.1| PREDICTED: NAC domain-containing protein 7-like [Glycine max] &gt;gi|947114308|gb|KRH62610.1| hypothetical protein GLYMA_04G1195001 [Glycine max]	0.616629	0.238373	0.423227	0.138821	0.555538	0.262236		0.426076	0.318865		Glyma.04G119500_NAC
682	Glyma.04G119800.1.p	C2H2	TF	Glyma.04G119800		Glyma.04G119800	PREDICTED: uncharacterized protein LOC102662834 [Glycine max] &gt;gi|947114316|gb|KRH62618.1| hypothetical protein GLYMA_04G119800 [Glycine max]	0	0	0	0	0	0		0	0		Glyma.04G119800_C2H2
683	Glyma.04G124200.1.p	bZIP	TF	Glyma.04G124200		Glyma.04G124200	PREDICTED: ABSCISIC ACID-INSENSITIVE 5-like protein 2 [Glycine max] &gt;gi|734425025|gb|KHN42872.1| ABSCISIC ACID-INSENSITIVE 5-like protein 2 [Glycine soja] &gt;gi|947114387|gb|KRH62689.1| hypothetical protein GLYMA_04G124200 [Glycine max]	0.257223	0.452137	0.137314	0.231634	0.653377	0.140134		0.282225	0.341715		Glyma.04G124200_bZIP
684	Glyma.04G124300.1.p	FAR1	TF	Glyma.04G124300		Glyma.04G124300	PREDICTED: protein FAR-RED ELONGATED HYPOCOTYL 3-like [Glycine max] &gt;gi|947114388|gb|KRH62690.1| hypothetical protein GLYMA_04G124300 [Glycine max]	7.71039	6.19762	5.3667	6.12883	5.92623	6.49129		6.42491	6.18212		Glyma.04G124300_FAR1
685	Glyma.04G125700.1.p	MYB	TF	Glyma.04G125700		Glyma.04G125700	PREDICTED: transcription factor GAMYB-like isoform X2 [Glycine max] &gt;gi|734431425|gb|KHN45784.1| Transcription factor GAMYB [Glycine soja] &gt;gi|947114407|gb|KRH62709.1| hypothetical protein GLYMA_04G125700 [Glycine max] &gt;gi|947114408|gb|KRH62710.1| hypothetical protein GLYMA_04G125700 [Glycine max]	0.020017	0.05	0.0641145	0.0901285	0.0157797	0.014021		0.0447105	0.0399764		Glyma.04G125700_MYB
686	Glyma.04G126200.1.p	HB-other	TF	Glyma.04G126200		Glyma.04G126200	hypothetical protein GLYMA_04G126200, partial [Glycine max]	0.531977	0.0984303	0.615304	0.106457	0.186384	0.207014		0.415237	0.166618		Glyma.04G126200_HB-other
687	Glyma.04G127600.1.p	C2H2	TF	Glyma.04G127600		Glyma.04G127600	PREDICTED: zinc finger protein 3-like [Glycine max] &gt;gi|947114432|gb|KRH62734.1| hypothetical protein GLYMA_04G127600 [Glycine max]	0	0	0	0	0	0		0	0		Glyma.04G127600_C2H2
688	Glyma.04G132200.1.p	MYB-related	TF	Glyma.04G132200		Glyma.04G132200	PREDICTED: protein RADIALIS-like 1 [Glycine max] &gt;gi|734350289|gb|KHN12318.1| hypothetical protein glysoja_034410 [Glycine soja] &gt;gi|947114487|gb|KRH62789.1| hypothetical protein GLYMA_04G132200 [Glycine max]	0	0	0	0	0.0554616	0		0	0.0184872		Glyma.04G132200_MYB-related
689	Glyma.04G135400.1.p	Trihelix	TF	Glyma.04G135400		Glyma.04G135400	PREDICTED: trihelix transcription factor ASIL2-like [Glycine max] &gt;gi|734329951|gb|KHN06594.1| hypothetical protein glysoja_047515 [Glycine soja] &gt;gi|947114527|gb|KRH62829.1| hypothetical protein GLYMA_04G135400 [Glycine max]	1.20228	1.4265	1.34782	0.676673	0.781914	0.926356		1.32553	0.794981		Glyma.04G135400_Trihelix
690	Glyma.04G136700.1.p	SRS	TF	Glyma.04G136700		Glyma.04G136700	PREDICTED: protein LATERAL ROOT PRIMORDIUM 1-like [Glycine max] &gt;gi|947114542|gb|KRH62844.1| hypothetical protein GLYMA_04G136700 [Glycine max] &gt;gi|947114543|gb|KRH62845.1| hypothetical protein GLYMA_04G136700 [Glycine max] &gt;gi|947114544|gb|KRH62846.1| hypothetical protein GLYMA_04G136700 [Glycine max]	0.416195	0.442793	0.388813	0.12493	0.309864	0.19435		0.415934	0.209715		Glyma.04G136700_SRS
691	Glyma.04G138900.1.p	GRAS	TF	Glyma.04G138900		Glyma.04G138900	PREDICTED: scarecrow-like protein 3 [Glycine max] &gt;gi|947114569|gb|KRH62871.1| hypothetical protein GLYMA_04G138900 [Glycine max]	0.28649	0.387625	0.516165	0.548227	0.564609	0.476597		0.39676	0.529811		Glyma.04G138900_GRAS
692	Glyma.04G141700.1.p	MYB	TF	Glyma.04G141700		Glyma.04G141700	hypothetical protein GLYMA_04G141700 [Glycine max]	0	0	0	0.136366	0	0		0	0.0454553		Glyma.04G141700_MYB
693	Glyma.04G142500.1.p	MADS-MIKC	TF	Glyma.04G142500		Glyma.04G142500	hypothetical protein GLYMA_04G142500 [Glycine max]	0.21881	0.0607288	0.058404	0	0	0.306532		0.112648	0.102177		Glyma.04G142500_MADS-MIKC
694	Glyma.04G144700.1.p	FAR1	TF	Glyma.04G144700		Glyma.04G144700	hypothetical protein GLYMA_04G144700 [Glycine max]	0	0	0	0	0	0		0	0		Glyma.04G144700_FAR1
695	Glyma.04G145000.1.p	NF-YB	TF	Glyma.04G145000		Glyma.04G145000	hypothetical protein GLYMA_04G145000, partial [Glycine max]	47.259	44.6199	38.7857	60.5881	58.6095	58.1616		43.5548	59.1197		Glyma.04G145000_NF-YB
696	Glyma.04G147500.1.p	AP2/ERF-ERF	TF	Glyma.04G147500		Glyma.04G147500	PREDICTED: ethylene-responsive transcription factor WIN1-like [Glycine max] &gt;gi|734385516|gb|KHN24678.1| Ethylene-responsive transcription factor WIN1 [Glycine soja] &gt;gi|947114692|gb|KRH62994.1| hypothetical protein GLYMA_04G147500 [Glycine max]	0	0.14124	0.0271666	0	0	0		0.0561355	0		Glyma.04G147500_AP2/ERF-ERF
697	Glyma.04G148800.1.p	MYB-related	TF	Glyma.04G148800		Glyma.04G148800	hypothetical protein GLYMA_04G148800 [Glycine max]	2.83474	1.77749	2.77434	1.76485	1.35183	2.57392		2.46219	1.89687		Glyma.04G148800_MYB-related
698	Glyma.04G150500.1.p	GRAS	TF	Glyma.04G150500		Glyma.04G150500	PREDICTED: DELLA protein DWARF8-like [Glycine max] &gt;gi|947114730|gb|KRH63032.1| hypothetical protein GLYMA_04G150500 [Glycine max]	5.63569	2.36308	5.14585	0.492899	0.383541	0.369193		4.38154	0.415211		Glyma.04G150500_GRAS
699	Glyma.04G150800.1.p	FAR1	TF	Glyma.04G150800		Glyma.04G150800	hypothetical protein GLYMA_04G150800, partial [Glycine max]	0	0	0	0	0	0		0	0		Glyma.04G150800_FAR1
700	Glyma.04G151000.1.p	GARP-G2-like	TF	Glyma.04G151000		Glyma.04G151000	PREDICTED: transcription factor LUX-like [Glycine max] &gt;gi|947114735|gb|KRH63037.1| hypothetical protein GLYMA_04G151000 [Glycine max]	0.256593	0.23501	0.205466	0.623879	0.303413	0.665004		0.232356	0.530765		Glyma.04G151000_GARP-G2-like
701	Glyma.04G151100.1.p	AP2/ERF-ERF	TF	Glyma.04G151100		Glyma.04G151100	PREDICTED: pathogenesis-related genes transcriptional activator PTI6-like [Glycine max] &gt;gi|947105049|gb|KRH53432.1| hypothetical protein GLYMA_06G125100 [Glycine max]	0	0	0	0	0	0		0	0		Glyma.04G151100_AP2/ERF-ERF
702	Glyma.04G152400.1.p	TCP	TF	Glyma.04G152400		Glyma.04G152400	PREDICTED: transcription factor DICHOTOMA-like [Glycine max] &gt;gi|947114755|gb|KRH63057.1| hypothetical protein GLYMA_04G152400 [Glycine max] &gt;gi|947114756|gb|KRH63058.1| hypothetical protein GLYMA_04G152400 [Glycine max] &gt;gi|947114757|gb|KRH63059.1| hypothetical protein GLYMA_04G152400 [Glycine max]	0	0	0	0	0	0		0	0		Glyma.04G152400_TCP
703	Glyma.04G154900.1.p	AP2/ERF-AP2	TF	Glyma.04G154900		Glyma.04G154900	AP2-like ethylene-responsive transcription factor [Glycine soja] &gt;gi|947114789|gb|KRH63091.1| hypothetical protein GLYMA_04G154900 [Glycine max]	0	0	0	0	0	0		0	0		Glyma.04G154900_AP2/ERF-AP2
704	Glyma.04G158300.1.p	bZIP	TF	Glyma.04G158300		Glyma.04G158300	hypothetical protein GLYMA_04G158300 [Glycine max]	0	0	0	0.340915	0	0		0	0.113638		Glyma.04G158300_bZIP
705	Glyma.04G158800.1.p	C2C2-Dof	TF	Glyma.04G158800		Glyma.04G158800	Dof22 [Glycine max] &gt;gi|947114860|gb|KRH63162.1| hypothetical protein GLYMA_04G158800 [Glycine max]	0.178654	0.233752	0.592664	0.068949	0.0201193	0.0715077		0.335024	0.0535253		Glyma.04G158800_C2C2-Dof
706	Glyma.04G159300.1.p	MADS-MIKC	TF	Glyma.04G159300		Glyma.04G159300	PREDICTED: truncated transcription factor CAULIFLOWER A-like isoform X4 [Glycine max] &gt;gi|947114869|gb|KRH63171.1| hypothetical protein GLYMA_04G159300 [Glycine max]	3.10786	1.08515	1.94272	0.469456	0.158062	0.842673		2.04525	0.490064		Glyma.04G159300_MADS-MIKC
707	Glyma.04G159600.1.p	SBP	TF	Glyma.04G159600		Glyma.04G159600	PREDICTED: squamosa promoter-binding-like protein 16 [Glycine max] &gt;gi|955316578|ref|XP_014630196.1| PREDICTED: squamosa promoter-binding-like protein 16 [Glycine max] &gt;gi|955316580|ref|XP_014630197.1| PREDICTED: squamosa promoter-binding-like protein 16 [Glycine max] &gt;gi|734340378|gb|KHN09340.1| Squamosa promoter-binding-like protein 6 [Glycine soja] &gt;gi|947114872|gb|KRH63174.1| hypo…	0.174026	0.217348	0.362313	0.1097	0.329249	0.158466		0.251229	0.199138		Glyma.04G159600_SBP
708	Glyma.04G160800.1.p	C3H	TF	Glyma.04G160800		Glyma.04G160800	PREDICTED: serine/arginine repetitive matrix protein 2-like isoform X2 [Glycine max] &gt;gi|947114892|gb|KRH63194.1| hypothetical protein GLYMA_04G160800 [Glycine max]	1.38674	1.59284	1.55193	0.917782	1.23807	1.85492		1.5105	1.33692		Glyma.04G160800_C3H
709	Glyma.04G161400.1.p	TCP	TF	Glyma.04G161400		Glyma.04G161400	PREDICTED: transcription factor TCP5-like [Glycine max] &gt;gi|947114913|gb|KRH63215.1| hypothetical protein GLYMA_04G161400 [Glycine max] &gt;gi|947114914|gb|KRH63216.1| hypothetical protein GLYMA_04G161400 [Glycine max]	0	0	0	0	0	0		0	0		Glyma.04G161400_TCP
710	Glyma.04G164300.1.p	C2H2	TF	Glyma.04G164300		Glyma.04G164300	PREDICTED: dr1-associated corepressor homolog [Glycine max] &gt;gi|947114961|gb|KRH63263.1| hypothetical protein GLYMA_04G164300 [Glycine max] &gt;gi|947114962|gb|KRH63264.1| hypothetical protein GLYMA_04G164300 [Glycine max]	0.263539	0.438858	0.357126	0.0730221	0.223732	0.369193		0.353174	0.221982		Glyma.04G164300_C2H2
711	Glyma.04G166900.1.p	MYB	TF	Glyma.04G166900		Glyma.04G166900	PREDICTED: transcription repressor MYB6-like [Glycine max] &gt;gi|734323103|gb|KHN04707.1| Transcription factor MYB29 [Glycine soja] &gt;gi|918463737|gb|ALA09213.1| MYB/HD-like transcription factor, partial [Glycine max] &gt;gi|947115004|gb|KRH63306.1| hypothetical protein GLYMA_04G166900 [Glycine max]	0.0587085	0.073323	0.0235054	0	0.115701	0.0205612		0.0518456	0.0454209		Glyma.04G166900_MYB
712	Glyma.04G167200.1.p	NAC	TF	Glyma.04G167200		Glyma.04G167200	NAC domain-containing protein [Glycine max] &gt;gi|734388034|gb|KHN25522.1| NAC domain-containing protein 100 [Glycine soja] &gt;gi|947115007|gb|KRH63309.1| hypothetical protein GLYMA_04G167200 [Glycine max]	4.49295	9.36354	7.04465	7.53473	6.15051	9.53551		6.96705	7.74025		Glyma.04G167200_NAC
713	Glyma.04G168300.1.p	C2C2-Dof	TF	Glyma.04G168300		Glyma.04G168300	PREDICTED: cyclic dof factor 3-like [Glycine max] &gt;gi|947115022|gb|KRH63324.1| hypothetical protein GLYMA_04G168300 [Glycine max]	0.86926	0.778048	1.07889	1.89825	1.14779	2.49638		0.908733	1.84747		Glyma.04G168300_C2C2-Dof
714	Glyma.04G169000.1.p	RWP-RK	TF	Glyma.04G169000		Glyma.04G169000	PREDICTED: protein RKD1-like [Glycine max] &gt;gi|734403559|gb|KHN32531.1| Protein RKD1 [Glycine soja] &gt;gi|947115032|gb|KRH63334.1| hypothetical protein GLYMA_04G169000 [Glycine max]	0.0491253	0.245417	0	0	0.038726	0.0344099		0.0981807	0.0243786		Glyma.04G169000_RWP-RK
715	Glyma.04G169900.1.p	zf-HD	TF	Glyma.04G169900		Glyma.04G169900	PREDICTED: mini zinc finger protein 3-like [Glycine max] &gt;gi|955327174|ref|XP_014632621.1| PREDICTED: mini zinc finger protein 3-like [Glycine max] &gt;gi|734399334|gb|KHN30840.1| ZF-HD homeobox protein [Glycine soja] &gt;gi|734403552|gb|KHN32524.1| ZF-HD homeobox protein [Glycine soja] &gt;gi|947106168|gb|KRH54551.1| hypothetical protein GLYMA_06G193700 [Glycine max] &gt;gi|947115044|gb|KRH63…	4.55039	5.79201	4.77453	2.2608	2.7625	3.07742		5.03897	2.70024		Glyma.04G169900_zf-HD
716	Glyma.04G170100.1.p	MYB	TF	Glyma.04G170100		Glyma.04G170100	transcription factor MYBJ2 [Glycine max] &gt;gi|947115046|gb|KRH63348.1| hypothetical protein GLYMA_04G170100 [Glycine max]	0.0314027	0	0.0251456	0.0565572	0.123775	0.021996		0.0188494	0.0674429		Glyma.04G170100_MYB
717	Glyma.04G170600.1.p	TCP	TF	Glyma.04G170600		Glyma.04G170600	PREDICTED: transcription factor TCP14-like [Glycine max] &gt;gi|947115055|gb|KRH63357.1| hypothetical protein GLYMA_04G170600 [Glycine max]	0.176856	0.252436	0.283235	0.409531	0.418253	1.04412		0.237509	0.623969		Glyma.04G170600_TCP
718	Glyma.04G172500.1.p	bHLH	TF	Glyma.04G172500		Glyma.04G172500	uncharacterized protein LOC100527636 [Glycine max] &gt;gi|255632824|gb|ACU16765.1| unknown [Glycine max] &gt;gi|734378169|gb|KHN21870.1| Transcription factor bHLH135 [Glycine soja] &gt;gi|918463567|gb|ALA09128.1| bHLH transcription factor, partial [Glycine max] &gt;gi|947115078|gb|KRH63380.1| hypothetical protein GLYMA_04G172500 [Glycine max]	0	0.498014	0.299343	1.41389	6.95478	5.55121		0.265786	4.63996		Glyma.04G172500_bHLH
719	Glyma.04G173500.1.p	WRKY	TF	Glyma.04G173500		Glyma.04G173500	hypothetical protein GLYMA_04G173500 [Glycine max]	2.73498	4.57234	3.035	3.35497	2.41066	3.37891		3.44744	3.04818		Glyma.04G173500_WRKY
720	Glyma.04G174500.1.p	HB-other	TF	Glyma.04G174500		Glyma.04G174500	hypothetical protein GLYMA_04G174500 [Glycine max]	1.90564	3.0742	2.81345	2.46684	0.75112	2.50277		2.59776	1.90691		Glyma.04G174500_HB-other
721	Glyma.04G175800.1.p	NAC	TF	Glyma.04G175800		Glyma.04G175800	hypothetical protein GLYMA_04G175800, partial [Glycine max]	0.203849	0	0.163232	0	0	0.142786		0.12236	0.0475954		Glyma.04G175800_NAC
722	Glyma.04G176700.1.p	MYB	TF	Glyma.04G176700		Glyma.04G176700	hypothetical protein GLYMA_04G176700 [Glycine max]	0	0	0	0	0	0		0	0		Glyma.04G176700_MYB
723	Glyma.04G176900.1.p	bHLH	TF	Glyma.04G176900		Glyma.04G176900	helix loop helix domain-containing protein [Glycine max] &gt;gi|947115140|gb|KRH63442.1| hypothetical protein GLYMA_04G176900 [Glycine max]	3.54125	2.44728	4.42361	4.62399	5.10864	5.43224		3.47071	5.05495		Glyma.04G176900_bHLH
724	Glyma.04G177300.1.p	MYB-related	TF	Glyma.04G177300		Glyma.04G177300	MYB transcription factor MYB143 [Glycine max] &gt;gi|110931726|gb|ABH02862.1| MYB transcription factor MYB143 [Glycine max] &gt;gi|918463739|gb|ALA09214.1| MYB/HD-like transcription factor, partial [Glycine max] &gt;gi|947115148|gb|KRH63450.1| hypothetical protein GLYMA_04G177300 [Glycine max]	16.4024	13.2294	16.3424	27.7837	28.155	28.5429		15.3247	28.1605		Glyma.04G177300_MYB-related
725	Glyma.04G177400.1.p	FAR1	TF	Glyma.04G177400		Glyma.04G177400	hypothetical protein GLYMA_04G177400 [Glycine max]	0	0	0	0	0	0		0	0		Glyma.04G177400_FAR1
726	Glyma.04G178300.1.p	E2F-DP	TF	Glyma.04G178300		Glyma.04G178300	hypothetical protein GLYMA_04G178300 [Glycine max]	0.412397	0.534133	1.02737	0.866532	2.02283	1.57271		0.657967	1.48736		Glyma.04G178300_E2F-DP
727	Glyma.04G179800.1.p	LIM	TF	Glyma.04G179800		Glyma.04G179800	hypothetical protein GLYMA_04G179800 [Glycine max]	10.4033	12.4445	10.5858	14.1548	10.6363	10.8191		11.1445	11.8701		Glyma.04G179800_LIM
728	Glyma.04G182600.1.p	bHLH	TF	Glyma.04G182600		Glyma.04G182600	PREDICTED: uncharacterized protein LOC100790403 [Glycine max] &gt;gi|947115221|gb|KRH63523.1| hypothetical protein GLYMA_04G182600 [Glycine max]	6.78478	6.42538	3.60811	2.70511	1.63314	2.75712		5.60609	2.36512		Glyma.04G182600_bHLH
729	Glyma.04G183700.1.p	C2C2-Dof	TF	Glyma.04G183700		Glyma.04G183700	PREDICTED: dof zinc finger protein DOF5.6 [Glycine max] &gt;gi|947115235|gb|KRH63537.1| hypothetical protein GLYMA_04G183700 [Glycine max]	1.20048	1.46872	1.66753	1.3458	2.31759	2.04213		1.44558	1.90184		Glyma.04G183700_C2C2-Dof
730	Glyma.04G184200.1.p	MYB-related	TF	Glyma.04G184200		Glyma.04G184200	hypothetical protein GLYMA_04G184200 [Glycine max]	0	0	0	0	0	0		0	0		Glyma.04G184200_MYB-related
731	Glyma.04G185100.1.p	HB-KNOX	TF	Glyma.04G185100		Glyma.04G185100	PREDICTED: homeobox protein knotted-1-like 6 [Glycine max] &gt;gi|947115259|gb|KRH63561.1| hypothetical protein GLYMA_04G185100 [Glycine max]	0.0943633	2.2785	0.944515	1.78449	0.78107	0.991453		1.10579	1.18567		Glyma.04G185100_HB-KNOX
732	Glyma.04G186100.1.p	FAR1	TF	Glyma.04G186100		Glyma.04G186100	hypothetical protein GLYMA_04G186100 [Glycine max] &gt;gi|947115285|gb|KRH63587.1| hypothetical protein GLYMA_04G186100 [Glycine max]	0.137863	0	0.0735958	0	0	0.0643776		0.0704863	0.0214592		Glyma.04G186100_FAR1
733	Glyma.04G186900.1.p	LOB	TF	Glyma.04G186900		Glyma.04G186900	PREDICTED: protein LATERAL ORGAN BOUNDARIES [Glycine max] &gt;gi|571451174|ref|XP_006578652.1| PREDICTED: protein LATERAL ORGAN BOUNDARIES [Glycine max] &gt;gi|388892259|gb|AFK81067.1| elongated petiolule 2 [Glycine max] &gt;gi|947115303|gb|KRH63605.1| hypothetical protein GLYMA_04G186900 [Glycine max] &gt;gi|947115304|gb|KRH63606.1| hypothetical protein GLYMA_04G186900 [Glycine max] &gt;gi|94711…	1.06648	0.349808	1.96674	0.931279	0.764288	0.498011		1.12768	0.731192		Glyma.04G186900_LOB
734	Glyma.04G187300.1.p	MYB	TF	Glyma.04G187300		Glyma.04G187300	PREDICTED: uncharacterized protein LOC100801702 isoform X1 [Glycine max] &gt;gi|947115310|gb|KRH63612.1| hypothetical protein GLYMA_04G187300 [Glycine max]	3.89057	1.04938	2.93986	1.18429	1.61989	1.40096		2.6266	1.40171		Glyma.04G187300_MYB
735	Glyma.04G191900.1.p	C2H2	TF	Glyma.04G191900		Glyma.04G191900	PREDICTED: lysine-specific demethylase REF6-like [Glycine max] &gt;gi|947115393|gb|KRH63695.1| hypothetical protein GLYMA_04G191900 [Glycine max]	0.950357	0.380428	0.75368	0.345617	0.842825	0.435252		0.694822	0.541231		Glyma.04G191900_C2H2
736	Glyma.04G192000.1.p	C2H2	TF	Glyma.04G192000		Glyma.04G192000	PREDICTED: lysine-specific demethylase JMJ705-like [Glycine max] &gt;gi|947115395|gb|KRH63697.1| hypothetical protein GLYMA_04G192000 [Glycine max] &gt;gi|947115396|gb|KRH63698.1| hypothetical protein GLYMA_04G192000 [Glycine max]	5.08654	2.83933	3.83075	3.13714	3.17817	3.53996		3.91888	3.28509		Glyma.04G192000_C2H2
737	Glyma.04G192100.1.p	C3H	TF	Glyma.04G192100		Glyma.04G192100	PREDICTED: zinc finger CCCH domain-containing protein 43 [Glycine max] &gt;gi|947115398|gb|KRH63700.1| hypothetical protein GLYMA_04G192100 [Glycine max]	9.22543	8.9017	8.30202	9.31699	11.3845	10.2365		8.80971	10.3127		Glyma.04G192100_C3H
738	Glyma.04G192400.1.p	B3	TF	Glyma.04G192400		Glyma.04G192400	PREDICTED: B3 domain-containing protein Os01g0905400-like isoform X1 [Glycine max] &gt;gi|571451275|ref|XP_006578684.1| PREDICTED: B3 domain-containing protein Os01g0905400-like isoform X1 [Glycine max] &gt;gi|734327849|gb|KHN05790.1| B3 domain-containing protein [Glycine soja] &gt;gi|947115408|gb|KRH63710.1| hypothetical protein GLYMA_04G192400 [Glycine max]	0	0.107053	0.154432	0.0771882	0.0506778	0.105069		0.0871617	0.077645		Glyma.04G192400_B3
739	Glyma.04G194600.1.p	Trihelix	TF	Glyma.04G194600		Glyma.04G194600	PREDICTED: ribonuclease J-like isoform X1 [Glycine max] &gt;gi|947115447|gb|KRH63749.1| hypothetical protein GLYMA_04G194600 [Glycine max]	0.360296	0.642837	0.73157	0.417154	1.15639	0.766123		0.578235	0.779889		Glyma.04G194600_Trihelix
740	Glyma.04G196200.1.p	NF-YC	TF	Glyma.04G196200		Glyma.04G196200	hypothetical protein GLYMA_04G196200 [Glycine max]	20.4281	15.5623	36.0461	22.8051	29.2606	35.3665		24.0121	29.1441		Glyma.04G196200_NF-YC
741	Glyma.04G197100.1.p	SBP	TF	Glyma.04G197100		Glyma.04G197100	PREDICTED: squamosa promoter-binding-like protein 13A isoform X2 [Glycine max] &gt;gi|947115484|gb|KRH63786.1| hypothetical protein GLYMA_04G197100 [Glycine max]	0.1292	0.0645449	0.0413827	0.0465387	0.24444	0.054299		0.0783758	0.115092		Glyma.04G197100_SBP
742	Glyma.04G199000.1.p	NAC	TF	Glyma.04G199000		Glyma.04G199000	hypothetical protein GLYMA_04G199000 [Glycine max]	0	0	0	0	0	0		0	0		Glyma.04G199000_NAC
743	Glyma.04G199900.1.p	bHLH	TF	Glyma.04G199900		Glyma.04G199900	PREDICTED: transcription factor bHLH137-like [Glycine max] &gt;gi|734400182|gb|KHN31268.1| Transcription factor bHLH137 [Glycine soja] &gt;gi|918463863|gb|ALA09276.1| bHLH transcription factor, partial [Glycine max] &gt;gi|947115540|gb|KRH63842.1| hypothetical protein GLYMA_04G199900 [Glycine max]	6.75083	4.83658	5.34286	10.2499	10.726	10.0804		5.64342	10.3521		Glyma.04G199900_bHLH
744	Glyma.04G200500.1.p	bHLH	TF	Glyma.04G200500		Glyma.04G200500	inducer of CBF expression 1 [Glycine max] &gt;gi|213053812|gb|ACJ39211.1| inducer of CBF expression 1 [Glycine max] &gt;gi|918463569|gb|ALA09129.1| bHLH transcription factor, partial [Glycine max] &gt;gi|947115552|gb|KRH63854.1| hypothetical protein GLYMA_04G200500 [Glycine max]	2.54371	0.544616	1.78469	0.0654473	0.0190975	0.101814		1.62434	0.0621196		Glyma.04G200500_bHLH
745	Glyma.04G200600.1.p	B3-ARF	TF	Glyma.04G200600		Glyma.04G200600	PREDICTED: auxin response factor 2 [Glycine max] &gt;gi|734400175|gb|KHN31261.1| Auxin response factor 2 [Glycine soja] &gt;gi|947115553|gb|KRH63855.1| hypothetical protein GLYMA_04G200600 [Glycine max]	88.1668	97.9064	81.699	87.6635	66.0745	71.8237		89.2574	75.1872		Glyma.04G200600_B3-ARF
746	Glyma.04G201700.1.p	AP2/ERF-ERF	TF	Glyma.04G201700		Glyma.04G201700	hypothetical protein GLYMA_04G201700 [Glycine max]	0	0	0	0	0	0		0	0		Glyma.04G201700_AP2/ERF-ERF
747	Glyma.04G201900.1.p	AP2/ERF-ERF	TF	Glyma.04G201900		Glyma.04G201900	PREDICTED: ethylene-responsive transcription factor ERF114-like [Glycine max] &gt;gi|947115577|gb|KRH63879.1| hypothetical protein GLYMA_04G201900 [Glycine max]	0.250303	0.297726	0.20043	0.322003	0.0845644	0.525976		0.249486	0.310848		Glyma.04G201900_AP2/ERF-ERF
748	Glyma.04G202000.1.p	LFY	TF	Glyma.04G202000		Glyma.04G202000	hypothetical protein GLYMA_04G202000 [Glycine max]	0	0	0	0	0	0		0	0		Glyma.04G202000_LFY
749	Glyma.04G205100.1.p	MYB	TF	Glyma.04G205100		Glyma.04G205100	myb-related protein 308-like [Glycine max] &gt;gi|734400134|gb|KHN31220.1| Myb-related protein 308 [Glycine soja] &gt;gi|947115629|gb|KRH63931.1| hypothetical protein GLYMA_04G205100 [Glycine max]	2.78283	6.62439	3.74249	23.2929	21.7405	23.6658		4.38324	22.8997		Glyma.04G205100_MYB
750	Glyma.04G208300.1.p	NAC	TF	Glyma.04G208300		Glyma.04G208300	NAC transcription factor [Glycine max] &gt;gi|734400107|gb|KHN31193.1| NAC domain-containing protein 2 [Glycine soja] &gt;gi|918463775|gb|ALA09232.1| NAC transcription factor, partial [Glycine max] &gt;gi|947115675|gb|KRH63977.1| hypothetical protein GLYMA_04G208300 [Glycine max]	129.614	96.6646	102.328	73.0643	55.3553	60.1625		109.535	62.8607		Glyma.04G208300_NAC
751	Glyma.04G212000.1.p	NAC	TF	Glyma.04G212000		Glyma.04G212000	NAC transcription factor 25 [Glycine max] &gt;gi|356508965|ref|XP_003523223.1| PREDICTED: NAC transcription factor 25 [Glycine max] &gt;gi|734400072|gb|KHN31158.1| NAC domain-containing protein 68 [Glycine soja] &gt;gi|918463777|gb|ALA09233.1| NAC transcription factor [Glycine max] &gt;gi|947115727|gb|KRH64029.1| hypothetical protein GLYMA_04G212000 [Glycine max]	96.6641	50.2791	48.676	83.5327	45.8837	56.9733		65.2064	62.1299		Glyma.04G212000_NAC
752	Glyma.04G213300.1.p	NAC	TF	Glyma.04G213300		Glyma.04G213300	PREDICTED: NAC domain-containing protein 82-like [Glycine max] &gt;gi|947115744|gb|KRH64046.1| hypothetical protein GLYMA_04G213300 [Glycine max]	8.4565	9.55322	7.21389	12.2265	13.115	11.8319		8.40787	12.3911		Glyma.04G213300_NAC
753	Glyma.04G214100.1.p	bHLH	TF	Glyma.04G214100		Glyma.04G214100	PREDICTED: transcription factor HEC3-like [Glycine max] &gt;gi|734400050|gb|KHN31136.1| Transcription factor HEC3 [Glycine soja] &gt;gi|947115758|gb|KRH64060.1| hypothetical protein GLYMA_04G214100 [Glycine max]	0	0	0	0	0	0		0	0		Glyma.04G214100_bHLH
754	Glyma.04G214200.1.p	C3H	TF	Glyma.04G214200		Glyma.04G214200	PREDICTED: zinc finger CCCH domain-containing protein 38 isoform X1 [Glycine max] &gt;gi|571451625|ref|XP_006578793.1| PREDICTED: zinc finger CCCH domain-containing protein 38 isoform X1 [Glycine max] &gt;gi|571451627|ref|XP_003523233.2| PREDICTED: zinc finger CCCH domain-containing protein 38 isoform X1 [Glycine max] &gt;gi|734400049|gb|KHN31135.1| Zinc finger CCCH domain-containing protein 38 […	4.24281	3.74958	3.80472	3.66432	4.40087	3.44982		3.93237	3.83834		Glyma.04G214200_C3H
755	Glyma.04G216100.1.p	Trihelix	TF	Glyma.04G216100		Glyma.04G216100	hypothetical protein GLYMA_04G216100 [Glycine max]	6.14279	6.69772	7.06036	6.47245	5.58362	6.92241		6.63362	6.32616		Glyma.04G216100_Trihelix
756	Glyma.04G217400.1.p	AP2/ERF-ERF	TF	Glyma.04G217400		Glyma.04G217400	PREDICTED: ethylene-responsive transcription factor ABR1 [Glycine max] &gt;gi|918463513|gb|ALA09101.1| AP2-EREBP transcription factor, partial [Glycine max] &gt;gi|947115817|gb|KRH64119.1| hypothetical protein GLYMA_04G217400 [Glycine max] &gt;gi|947115818|gb|KRH64120.1| hypothetical protein GLYMA_04G217400 [Glycine max]	2.93485	4.42327	3.59949	43.7916	64.2237	44.3151		3.65254	50.7768		Glyma.04G217400_AP2/ERF-ERF
757	Glyma.04G218400.1.p	WRKY	TF	Glyma.04G218400		Glyma.04G218400	PREDICTED: probable WRKY transcription factor 13 isoform X1 [Glycine max] &gt;gi|947115831|gb|KRH64133.1| hypothetical protein GLYMA_04G218400 [Glycine max]	1.11024	1.18853	0.857271	0.749842	0.875214	1.1665		1.05201	0.93052		Glyma.04G218400_WRKY
758	Glyma.04G218700.1.p	WRKY	TF	Glyma.04G218700		Glyma.04G218700	hypothetical protein GLYMA_04G218700 [Glycine max]	0	0.0906773	0.654045	0.392285	0.0858515	0.266991		0.248241	0.248376		Glyma.04G218700_WRKY
759	Glyma.04G220500.1.p	LOB	TF	Glyma.04G220500		Glyma.04G220500	PREDICTED: LOB domain-containing protein 15-like [Glycine max] &gt;gi|947115867|gb|KRH64169.1| hypothetical protein GLYMA_04G220500 [Glycine max] &gt;gi|947115868|gb|KRH64170.1| hypothetical protein GLYMA_04G220500 [Glycine max]	0.404978	0.168597	0.833877	0.260493	0.729712	0.729431		0.469151	0.573212		Glyma.04G220500_LOB
760	Glyma.04G221800.1.p	MYB-related	TF	Glyma.04G221800		Glyma.04G221800	PREDICTED: myb-like protein J [Glycine max] &gt;gi|947115896|gb|KRH64198.1| hypothetical protein GLYMA_04G221800 [Glycine max]	0.0472283	0.0393234	0.151272	0	0	0		0.0792746	0		Glyma.04G221800_MYB-related
761	Glyma.04G222200.1.p	bZIP	TF	Glyma.04G222200		Glyma.04G222200	putative bZIP domain class transcription factor [Glycine max] &gt;gi|947115900|gb|KRH64202.1| hypothetical protein GLYMA_04G222200 [Glycine max]	1.45844	0.939081	0.949844	1.43593	1.96216	1.92054		1.11579	1.77288		Glyma.04G222200_bZIP
762	Glyma.04G222700.1.p	C2H2	TF	Glyma.04G222700		Glyma.04G222700	PREDICTED: uncharacterized protein LOC102659582 [Glycine max] &gt;gi|947115907|gb|KRH64209.1| hypothetical protein GLYMA_04G222700 [Glycine max]	0	0	0	0	0	0		0	0		Glyma.04G222700_C2H2
763	Glyma.04G223200.1.p	WRKY	TF	Glyma.04G223200		Glyma.04G223200	PREDICTED: WRKY transcription factor 55-like isoform X3 [Glycine max] &gt;gi|947115913|gb|KRH64215.1| hypothetical protein GLYMA_04G223200 [Glycine max]	3.62619	9.37686	5.24076	3.58403	0.60425	2.51932		6.08127	2.23587		Glyma.04G223200_WRKY
764	Glyma.04G223300.1.p	WRKY	TF	Glyma.04G223300		Glyma.04G223300	transcription factor WRKY58 [Glycine max] &gt;gi|166203244|gb|ABY84662.1| transcription factor [Glycine max] &gt;gi|918463821|gb|ALA09255.1| WRKY transcription factor [Glycine max] &gt;gi|947115914|gb|KRH64216.1| hypothetical protein GLYMA_04G223300 [Glycine max] &gt;gi|1148473307|tpg|DAA80461.1| TPA_inf: transcription factor WRKY58 [Glycine max]	21.7948	8.09546	15.2053	7.34529	4.11523	7.17603		15.0319	6.21218		Glyma.04G223300_WRKY
765	Glyma.04G226700.1.p	NAC	TF	Glyma.04G226700		Glyma.04G226700	NAC transcription factor [Glycine max] &gt;gi|947115973|gb|KRH64275.1| hypothetical protein GLYMA_04G226700 [Glycine max]	135.61	114.139	106.228	26.4969	17.5916	25.1509		118.659	23.0798		Glyma.04G226700_NAC
766	Glyma.04G230600.1.p	GRF	TF	Glyma.04G230600		Glyma.04G230600	PREDICTED: growth-regulating factor 7-like isoform X1 [Glycine max] &gt;gi|947116026|gb|KRH64328.1| hypothetical protein GLYMA_04G230600 [Glycine max]	0.0599505	0.0332774	0.0800088	0.125968	0.0315065	0.027995		0.0577456	0.0618233		Glyma.04G230600_GRF
767	Glyma.04G231400.1.p	HB-HD-ZIP	TF	Glyma.04G231400		Glyma.04G231400	homeobox associated leucine zipper-containing protein [Glycine max] &gt;gi|734370926|gb|KHN19536.1| Homeobox-leucine zipper protein ATHB-7 [Glycine soja] &gt;gi|947116045|gb|KRH64347.1| hypothetical protein GLYMA_04G231400 [Glycine max]	0.407698	0.452611	0.56587	4.18538	2.72113	3.50302		0.475393	3.46984		Glyma.04G231400_HB-HD-ZIP
768	Glyma.04G233300.1.p	C2C2-Dof	TF	Glyma.04G233300		Glyma.04G233300	Dof21 [Glycine max] &gt;gi|112363396|gb|ABI16022.1| Dof21 [Glycine max] &gt;gi|947116081|gb|KRH64383.1| hypothetical protein GLYMA_04G233300 [Glycine max]	52.2966	45.6886	52.0528	39.5376	44.355	39.5578		50.0127	41.1502		Glyma.04G233300_C2C2-Dof
769	Glyma.04G234600.1.p	RWP-RK	TF	Glyma.04G234600		Glyma.04G234600	PREDICTED: protein RKD4-like isoform X1 [Glycine max] &gt;gi|947116115|gb|KRH64417.1| hypothetical protein GLYMA_04G234600 [Glycine max]	0.860578	0.784779	0.131258	0.295225	0.290744	0.229636		0.592205	0.271868		Glyma.04G234600_RWP-RK
770	Glyma.04G238300.1.p	WRKY	TF	Glyma.04G238300		Glyma.04G238300	PREDICTED: probable WRKY transcription factor 30 [Glycine max] &gt;gi|947116201|gb|KRH64503.1| hypothetical protein GLYMA_04G238300 [Glycine max]	30.655	36.2023	39.1711	13.4007	5.65217	12.2428		35.3428	10.4319		Glyma.04G238300_WRKY
771	Glyma.04G238400.1.p	bHLH	TF	Glyma.04G238400		Glyma.04G238400	PREDICTED: transcription factor SPEECHLESS-like [Glycine max] &gt;gi|947116202|gb|KRH64504.1| hypothetical protein GLYMA_04G238400 [Glycine max]	0	0	0.0202848	0	0	0		0.00676159	0		Glyma.04G238400_bHLH
772	Glyma.04G238700.1.p	AP2/ERF-ERF	TF	Glyma.04G238700		Glyma.04G238700	PREDICTED: pathogenesis-related genes transcriptional activator PTI6-like [Glycine max] &gt;gi|918463515|gb|ALA09102.1| AP2-EREBP transcription factor, partial [Glycine max] &gt;gi|947116208|gb|KRH64510.1| hypothetical protein GLYMA_04G238700 [Glycine max]	6.4782	5.73966	9.46592	9.97219	11.6104	15.048		7.22793	12.2102		Glyma.04G238700_AP2/ERF-ERF
773	Glyma.04G239500.1.p	C2C2-Dof	TF	Glyma.04G239500		Glyma.04G239500	PREDICTED: dof zinc finger protein DOF3.5 [Glycine max] &gt;gi|947116219|gb|KRH64521.1| hypothetical protein GLYMA_04G239500 [Glycine max]	0.0370346	0	0.0296554	0.133401	0.116779	0.025941		0.02223	0.0920406		Glyma.04G239500_C2C2-Dof
774	Glyma.04G242100.1.p	GRAS	TF	Glyma.04G242100		Glyma.04G242100	PREDICTED: scarecrow-like protein 1 [Glycine max] &gt;gi|571452108|ref|XP_006578946.1| PREDICTED: scarecrow-like protein 1 [Glycine max] &gt;gi|955317838|ref|XP_014630459.1| PREDICTED: scarecrow-like protein 1 [Glycine max] &gt;gi|734427534|gb|KHN44267.1| Scarecrow-like protein 1 [Glycine soja] &gt;gi|947116265|gb|KRH64567.1| hypothetical protein GLYMA_04G242100 [Glycine max] &gt;gi|947116266|gb|…	13.9537	18.8859	14.1267	45.9444	39.4605	41.1909		15.6554	42.1986		Glyma.04G242100_GRAS
775	Glyma.04G242200.1.p	MYB	TF	Glyma.04G242200		Glyma.04G242200	PREDICTED: transcription factor LAF1-like [Glycine max] &gt;gi|734427535|gb|KHN44268.1| Transcription factor MYB44 [Glycine soja] &gt;gi|947116267|gb|KRH64569.1| hypothetical protein GLYMA_04G242200 [Glycine max]	0.678208	0.295791	0.336189	0.261745	0.050918	0.384566		0.436729	0.23241		Glyma.04G242200_MYB
776	Glyma.04G245500.1.p	MADS-MIKC	TF	Glyma.04G245500		Glyma.04G245500	PREDICTED: floral homeotic protein PMADS 2-like [Glycine max] &gt;gi|947116309|gb|KRH64611.1| hypothetical protein GLYMA_04G245500 [Glycine max]	0.103025	0.643358	0	0.185552	0.243648	0		0.248794	0.143066		Glyma.04G245500_MADS-MIKC
777	Glyma.04G249000.1.p	NAC	TF	Glyma.04G249000		Glyma.04G249000	NAC domain-containing protein 2-like [Glycine max] &gt;gi|187940277|gb|ACD39369.1| NAC domain protein [Glycine max] &gt;gi|947116366|gb|KRH64668.1| hypothetical protein GLYMA_04G249000 [Glycine max]	162.98	162.658	166.499	216.608	143.798	178.935		164.046	179.78		Glyma.04G249000_NAC
778	Glyma.04G251400.1.p	AP2/ERF-ERF	TF	Glyma.04G251400		Glyma.04G251400	hypothetical protein GLYMA_04G251400 [Glycine max]	29.646	17.8124	32.764	11.4002	14.0011	16.2944		26.7408	13.8986		Glyma.04G251400_AP2/ERF-ERF
779	Glyma.04G251900.1.p	GRAS	TF	Glyma.04G251900		Glyma.04G251900	PREDICTED: nodulation-signaling pathway 2 protein [Glycine max] &gt;gi|947116414|gb|KRH64716.1| hypothetical protein GLYMA_04G251900 [Glycine max]	0.0230549	0.115176	0.239995	0.103807	0.345315	0.306828		0.126076	0.251983		Glyma.04G251900_GRAS
780	Glyma.04G252100.1.p	CSD	TF	Glyma.04G252100		Glyma.04G252100	PREDICTED: glycine-rich protein 2-like [Glycine max] &gt;gi|947116418|gb|KRH64720.1| hypothetical protein GLYMA_04G252100 [Glycine max]	0.87856	1.41999	0.579357	3.67656	4.19621	2.60635		0.959302	3.49304		Glyma.04G252100_CSD
781	Glyma.04G254200.1.p	B3-ARF	TF	Glyma.04G254200		Glyma.04G254200	PREDICTED: auxin response factor 17-like [Glycine max] &gt;gi|947116455|gb|KRH64757.1| hypothetical protein GLYMA_04G254200 [Glycine max]	1.52468	1.31894	1.538	0.606259	0.608765	0.735091		1.46054	0.650038		Glyma.04G254200_B3-ARF
782	Glyma.04G254800.1.p	bZIP	TF	Glyma.04G254800		Glyma.04G254800	hypothetical protein GLYMA_04G254800 [Glycine max]	0.134652	0.280287	0.107823	0.36377	0.398055	0.141476		0.174254	0.301101		Glyma.04G254800_bZIP
783	Glyma.04G257000.1.p	B3	TF	Glyma.04G257000		Glyma.04G257000	hypothetical protein GLYMA_04G257000 [Glycine max]	7.60785	7.5232	7.84596	9.03486	11.0851	8.52081		7.659	9.54692		Glyma.04G257000_B3
784	Glyma.04G257100.1.p	MADS-MIKC	TF	Glyma.04G257100		Glyma.04G257100	PREDICTED: agamous-like MADS-box protein AGL11 isoform X1 [Glycine max] &gt;gi|571452328|ref|XP_006579009.1| PREDICTED: agamous-like MADS-box protein AGL11 isoform X1 [Glycine max] &gt;gi|571452330|ref|XP_006579010.1| PREDICTED: agamous-like MADS-box protein AGL11 isoform X1 [Glycine max] &gt;gi|571452332|ref|XP_006579011.1| PREDICTED: agamous-like MADS-box protein AGL11 isoform X2 [Glycine max] …	0	0	0	0.026434	0.0231403	0		0	0.0165248		Glyma.04G257100_MADS-MIKC
785	Glyma.05G002700.1.p	NAC	TF	Glyma.05G002700		Glyma.05G002700	PREDICTED: NAC domain-containing protein 8 isoform X2 [Glycine max] &gt;gi|947108205|gb|KRH56531.1| hypothetical protein GLYMA_05G002700 [Glycine max]	0.402294	0.550291	0.322137	0.776299	0.792833	0.724597		0.424907	0.764577		Glyma.05G002700_NAC
786	Glyma.05G004400.1.p	LOB	TF	Glyma.05G004400		Glyma.05G004400	PREDICTED: LOB domain-containing protein 25-like [Glycine max] &gt;gi|955319092|ref|XP_014630864.1| PREDICTED: LOB domain-containing protein 25-like [Glycine max] &gt;gi|734391949|gb|KHN27456.1| LOB domain-containing protein 25 [Glycine soja] &gt;gi|947108229|gb|KRH56555.1| hypothetical protein GLYMA_05G004400 [Glycine max] &gt;gi|947108230|gb|KRH56556.1| hypothetical protein GLYMA_05G004400 [Gly…	0.188168	0.430851	0.150675	5.54944	8.97427	7.11735		0.256565	7.21369		Glyma.05G004400_LOB
787	Glyma.05G005400.1.p	MYB	TF	Glyma.05G005400		Glyma.05G005400	PREDICTED: uncharacterized protein LOC102668949 [Glycine max] &gt;gi|947108249|gb|KRH56575.1| hypothetical protein GLYMA_05G005400 [Glycine max]	0	0	0.0270129	0.0303785	0	0.0236294		0.00900429	0.0180026		Glyma.05G005400_MYB
788	Glyma.05G006100.1.p	MYB	TF	Glyma.05G006100		Glyma.05G006100	uncharacterized LOC100305972 [Glycine max] &gt;gi|255627151|gb|ACU13920.1| unknown [Glycine max] &gt;gi|947108261|gb|KRH56587.1| hypothetical protein GLYMA_05G006100 [Glycine max]	0	0	0	0	0	0		0	0		Glyma.05G006100_MYB
789	Glyma.05G008000.1.p	C3H	TF	Glyma.05G008000		Glyma.05G008000	PREDICTED: zinc finger CCCH domain-containing protein 34-like [Glycine max] &gt;gi|734391916|gb|KHN27423.1| Zinc finger CCCH domain-containing protein 34 [Glycine soja] &gt;gi|947108291|gb|KRH56617.1| hypothetical protein GLYMA_05G008000 [Glycine max]	2.17224	1.49491	1.86366	3.31346	2.77828	2.85679		1.8436	2.98284		Glyma.05G008000_C3H
790	Glyma.05G008400.1.p	C3H	TF	Glyma.05G008400		Glyma.05G008400	PREDICTED: zinc finger CCCH domain-containing protein 39-like isoform X1 [Glycine max] &gt;gi|734391912|gb|KHN27419.1| Zinc finger CCCH domain-containing protein 39 [Glycine soja] &gt;gi|947108297|gb|KRH56623.1| hypothetical protein GLYMA_05G008400 [Glycine max]	2.27407	1.80219	1.95259	0.764855	0.863939	1.40096		2.00962	1.00992		Glyma.05G008400_C3H
791	Glyma.05G011500.1.p	GARP-G2-like	TF	Glyma.05G011500		Glyma.05G011500	PREDICTED: uncharacterized protein LOC100807925 [Glycine max] &gt;gi|947108335|gb|KRH56661.1| hypothetical protein GLYMA_05G011500 [Glycine max]	1.67158	1.02872	1.72649	1.26531	1.29863	1.86659		1.4756	1.47684		Glyma.05G011500_GARP-G2-like
792	Glyma.05G013000.1.p	MYB	TF	Glyma.05G013000		Glyma.05G013000	PREDICTED: transcription factor DIVARICATA-like [Glycine max] &gt;gi|110931704|gb|ABH02851.1| MYB transcription factor MYB109 [Glycine max] &gt;gi|947108362|gb|KRH56688.1| hypothetical protein GLYMA_05G013000 [Glycine max]	0	0.0280287	0	0.0909426	0.451129	0.0943175		0.00934289	0.21213		Glyma.05G013000_MYB
793	Glyma.05G013300.1.p	TCP	TF	Glyma.05G013300		Glyma.05G013300	PREDICTED: transcription factor CYCLOIDEA-like [Glycine max] &gt;gi|571454242|ref|XP_003525648.2| PREDICTED: transcription factor CYCLOIDEA-like [Glycine max] &gt;gi|947108365|gb|KRH56691.1| hypothetical protein GLYMA_05G013300 [Glycine max] &gt;gi|947108366|gb|KRH56692.1| hypothetical protein GLYMA_05G013300 [Glycine max] &gt;gi|947108367|gb|KRH56693.1| hypothetical protein GLYMA_05G013300 [Glyc…	0	0	0	0	0	0		0	0		Glyma.05G013300_TCP
794	Glyma.05G015100.1.p	NF-YB	TF	Glyma.05G015100		Glyma.05G015100	PREDICTED: protein Dr1 homolog isoform X1 [Glycine max] &gt;gi|947108390|gb|KRH56716.1| hypothetical protein GLYMA_05G015100 [Glycine max]	25.3198	28.0087	21.723	29.5597	30.617	28.4714		25.0171	29.5494		Glyma.05G015100_NF-YB
795	Glyma.05G015900.1.p	AP2/ERF-ERF	TF	Glyma.05G015900		Glyma.05G015900	PREDICTED: ethylene-responsive transcription factor ERF112-like [Glycine max] &gt;gi|947108399|gb|KRH56725.1| hypothetical protein GLYMA_05G015900 [Glycine max]	0.077562	0.0645799	0	0	0.305715	0.108657		0.0473806	0.138124		Glyma.05G015900_AP2/ERF-ERF
796	Glyma.05G017400.1.p	bZIP	TF	Glyma.05G017400		Glyma.05G017400	PREDICTED: basic leucine zipper 43-like [Glycine max] &gt;gi|947108423|gb|KRH56749.1| hypothetical protein GLYMA_05G017400 [Glycine max]	0	0	0	0	0	0		0	0		Glyma.05G017400_bZIP
797	Glyma.05G017800.1.p	bHLH	TF	Glyma.05G017800		Glyma.05G017800	PREDICTED: transcription factor BIM1-like isoform X1 [Glycine max] &gt;gi|947108428|gb|KRH56754.1| hypothetical protein GLYMA_05G017800 [Glycine max]	8.99188	6.70182	8.94787	4.82696	8.43727	6.57967		8.21386	6.61463		Glyma.05G017800_bHLH
798	Glyma.05G018100.1.p	C2C2-Dof	TF	Glyma.05G018100		Glyma.05G018100	PREDICTED: dof zinc finger protein DOF5.4-like [Glycine max] &gt;gi|947108432|gb|KRH56758.1| hypothetical protein GLYMA_05G018100 [Glycine max]	0.563172	0.98471	1.42052	0.532503	0.665932	1.36094		0.989467	0.853124		Glyma.05G018100_C2C2-Dof
799	Glyma.05G018800.1.p	MADS-MIKC	TF	Glyma.05G018800		Glyma.05G018800	PREDICTED: truncated transcription factor CAULIFLOWER A-like isoform X1 [Glycine max] &gt;gi|947108448|gb|KRH56774.1| hypothetical protein GLYMA_05G018800 [Glycine max]	29.7514	30.504	27.7612	35.6115	27.2654	28.6757		29.3389	30.5175		Glyma.05G018800_MADS-MIKC
800	Glyma.05G018900.1.p	MADS-MIKC	TF	Glyma.05G018900		Glyma.05G018900	MADS-box protein CMB1 [Glycine soja] &gt;gi|947108449|gb|KRH56775.1| hypothetical protein GLYMA_05G018900 [Glycine max]	0	0	0	0	0	0		0	0		Glyma.05G018900_MADS-MIKC
801	Glyma.05G019000.1.p	SBP	TF	Glyma.05G019000		Glyma.05G019000	PREDICTED: squamosa promoter-binding-like protein 6 isoform X1 [Glycine max] &gt;gi|947108450|gb|KRH56776.1| hypothetical protein GLYMA_05G019000 [Glycine max] &gt;gi|947108451|gb|KRH56777.1| hypothetical protein GLYMA_05G019000 [Glycine max]	0.428877	0.529026	0.496055	0.31469	0.250436	0.255903		0.484652	0.273676		Glyma.05G019000_SBP
802	Glyma.05G019900.1.p	TCP	TF	Glyma.05G019900		Glyma.05G019900	PREDICTED: transcription factor TCP5-like [Glycine max] &gt;gi|571453383|ref|XP_006579500.1| PREDICTED: transcription factor TCP5-like [Glycine max] &gt;gi|571453385|ref|XP_006579501.1| PREDICTED: transcription factor TCP5-like [Glycine max] &gt;gi|734437747|gb|KHN48751.1| Transcription factor TCP5 [Glycine soja] &gt;gi|947108472|gb|KRH56798.1| hypothetical protein GLYMA_05G019900 [Glycine max]	0	0	0	0	0	0.0388964		0	0.0129655		Glyma.05G019900_TCP
803	Glyma.05G021300.1.p	C2H2	TF	Glyma.05G021300		Glyma.05G021300	PREDICTED: dnaJ homolog subfamily C member 21-like isoform X1 [Glycine max] &gt;gi|947108493|gb|KRH56819.1| hypothetical protein GLYMA_05G021300 [Glycine max]	11.2336	9.63467	13.1717	10.4964	10.67	11.5367		11.3467	10.901		Glyma.05G021300_C2H2
804	Glyma.05G022700.1.p	C2H2	TF	Glyma.05G022700		Glyma.05G022700	PREDICTED: uncharacterized protein LOC102669916 [Glycine max] &gt;gi|947108523|gb|KRH56849.1| hypothetical protein GLYMA_05G022700 [Glycine max]	1.02244	0.147341	0.551058	0.14165	0.2945	0.220359		0.573612	0.218836		Glyma.05G022700_C2H2
805	Glyma.05G025500.1.p	NAC	TF	Glyma.05G025500		Glyma.05G025500	PREDICTED: NAC domain-containing protein 100-like [Glycine max] &gt;gi|947108572|gb|KRH56898.1| hypothetical protein GLYMA_05G025500 [Glycine max]	9.27226	15.8052	11.3846	39.1282	20.4055	29.912		12.154	29.8152		Glyma.05G025500_NAC
806	Glyma.05G025700.1.p	MADS-M-type	TF	Glyma.05G025700		Glyma.05G025700	hypothetical protein GLYMA_05G025700 [Glycine max]	0	0	0	0	0.0940662	0		0	0.0313554		Glyma.05G025700_MADS-M-type
807	Glyma.05G025900.1.p	C2C2-Dof	TF	Glyma.05G025900		Glyma.05G025900	PREDICTED: cyclic dof factor 3-like [Glycine max] &gt;gi|734437689|gb|KHN48693.1| Dof zinc finger protein DOF3.3 [Glycine soja] &gt;gi|947108577|gb|KRH56903.1| hypothetical protein GLYMA_05G025900 [Glycine max]	1.3812	4.00452	2.50823	5.66369	2.56649	5.131		2.63132	4.45373		Glyma.05G025900_C2C2-Dof
808	Glyma.05G026500.1.p	RWP-RK	TF	Glyma.05G026500		Glyma.05G026500	hypothetical protein GLYMA_05G026500 [Glycine max]	0	0	0	0	0	0		0	0		Glyma.05G026500_RWP-RK
809	Glyma.05G026900.1.p	zf-HD	TF	Glyma.05G026900		Glyma.05G026900	PREDICTED: mini zinc finger protein 3-like [Glycine max] &gt;gi|947108587|gb|KRH56913.1| hypothetical protein GLYMA_05G026900 [Glycine max]	8.28825	3.12701	6.67137	2.37128	1.29313	2.32826		6.02888	1.99756		Glyma.05G026900_zf-HD
810	Glyma.05G027000.1.p	MYB	TF	Glyma.05G027000		Glyma.05G027000	PREDICTED: myb-related protein 306-like [Glycine max] &gt;gi|734437683|gb|KHN48687.1| Myb-related protein 306 [Glycine soja] &gt;gi|947108588|gb|KRH56914.1| hypothetical protein GLYMA_05G027000 [Glycine max]	0	0	0	0	0	0		0	0		Glyma.05G027000_MYB
811	Glyma.05G027400.1.p	TCP	TF	Glyma.05G027400		Glyma.05G027400	PREDICTED: transcription factor TCP14-like [Glycine max] &gt;gi|947108593|gb|KRH56919.1| hypothetical protein GLYMA_05G027400 [Glycine max]	0.841241	0.814021	1.32904	1.24894	1.5414	2.78699		0.994767	1.85911		Glyma.05G027400_TCP
812	Glyma.05G029000.1.p	WRKY	TF	Glyma.05G029000		Glyma.05G029000	PREDICTED: probable WRKY transcription factor 72 [Glycine max] &gt;gi|955319430|ref|XP_014630917.1| PREDICTED: probable WRKY transcription factor 72 [Glycine max]	2.05327	4.39096	2.75179	3.21142	3.54391	4.01186		3.06534	3.58907		Glyma.05G029000_WRKY
813	Glyma.05G030000.1.p	HB-HD-ZIP	TF	Glyma.05G030000		Glyma.05G030000	PREDICTED: homeobox-leucine zipper protein HAT5-like [Glycine max] &gt;gi|947108637|gb|KRH56963.1| hypothetical protein GLYMA_05G030000 [Glycine max]	7.70245	11.8418	9.83437	19.5251	26.8456	21.4321		9.79286	22.6009		Glyma.05G030000_HB-HD-ZIP
814	Glyma.05G031800.1.p	bHLH	TF	Glyma.05G031800		Glyma.05G031800	Transcription factor bHLH79 [Glycine soja] &gt;gi|947108661|gb|KRH56987.1| hypothetical protein GLYMA_05G031800 [Glycine max]	3.41299	4.09345	5.20562	2.89051	3.71545	4.35437		4.23735	3.65345		Glyma.05G031800_bHLH
815	Glyma.05G032200.1.p	MYB-related	TF	Glyma.05G032200		Glyma.05G032200	isoflavonoid regulator [Glycine max] &gt;gi|918463741|gb|ALA09215.1| MYB/HD-like transcription factor [Glycine max] &gt;gi|947108670|gb|KRH56996.1| hypothetical protein GLYMA_05G032200 [Glycine max]	42.9211	42.5966	47.5627	144.071	208.341	185.517		44.3601	179.31		Glyma.05G032200_MYB-related
816	Glyma.05G033400.1.p	E2F-DP	TF	Glyma.05G033400		Glyma.05G033400	PREDICTED: E2F transcription factor-like E2FE [Glycine max] &gt;gi|955319474|ref|XP_014630922.1| PREDICTED: E2F transcription factor-like E2FE [Glycine max] &gt;gi|955319476|ref|XP_014630923.1| PREDICTED: E2F transcription factor-like E2FE [Glycine max] &gt;gi|955319479|ref|XP_014630924.1| PREDICTED: E2F transcription factor-like E2FE [Glycine max] &gt;gi|947108687|gb|KRH57013.1| hypothetical pro…	1.08411	0.463523	0.516165	0.554091	0.623636	0.759363		0.687931	0.645697		Glyma.05G033400_E2F-DP
817	Glyma.05G034700.1.p	LIM	TF	Glyma.05G034700		Glyma.05G034700	PREDICTED: LIM domain-containing protein WLIM1-like [Glycine max] &gt;gi|734437614|gb|KHN48618.1| Pollen-specific protein SF3 [Glycine soja] &gt;gi|947108703|gb|KRH57029.1| hypothetical protein GLYMA_05G034700 [Glycine max]	5.69487	4.57957	3.93655	4.20786	4.94978	3.10254		4.737	4.08673		Glyma.05G034700_LIM
818	Glyma.05G036800.1.p	bHLH	TF	Glyma.05G036800		Glyma.05G036800	PREDICTED: uncharacterized protein LOC100811485 [Glycine max] &gt;gi|947108730|gb|KRH57056.1| hypothetical protein GLYMA_05G036800 [Glycine max]	0.265003	0.176518	0	0	0	0		0.147174	0		Glyma.05G036800_bHLH
819	Glyma.05G037800.1.p	C2C2-Dof	TF	Glyma.05G037800		Glyma.05G037800	PREDICTED: dof zinc finger protein DOF5.6-like [Glycine max] &gt;gi|734407509|gb|KHN34315.1| Dof zinc finger protein DOF5.6 [Glycine soja] &gt;gi|947108745|gb|KRH57071.1| hypothetical protein GLYMA_05G037800 [Glycine max]	1.77929	1.45969	1.67619	2.70974	2.12458	1.86946		1.63839	2.23459		Glyma.05G037800_C2C2-Dof
820	Glyma.05G038500.1.p	MYB	TF	Glyma.05G038500		Glyma.05G038500	PREDICTED: transcription factor MYB98-like [Glycine max]	0	0	0	0	0	0		0	0		Glyma.05G038500_MYB
821	Glyma.05G040500.1.p	LOB	TF	Glyma.05G040500		Glyma.05G040500	hypothetical protein GLYMA_05G040500 [Glycine max]	0	0.170641	0.0820541	0.0461388	0	0.107665		0.0842316	0.0512679		Glyma.05G040500_LOB
822	Glyma.05G040700.1.p	MYB	TF	Glyma.05G040700		Glyma.05G040700	PREDICTED: myb-related protein 330 [Glycine max] &gt;gi|947108797|gb|KRH57123.1| hypothetical protein GLYMA_05G040700 [Glycine max]	2.47316	0.757409	1.61617	0.511981	0.918785	0.497795		1.61558	0.642854		Glyma.05G040700_MYB
823	Glyma.05G044300.1.p	C3H	TF	Glyma.05G044300		Glyma.05G044300	PREDICTED: zinc finger CCCH domain-containing protein 43-like isoform X1 [Glycine max] &gt;gi|947108857|gb|KRH57183.1| hypothetical protein GLYMA_05G044300 [Glycine max]	40.1369	33.0874	34.0147	35.7222	33.5971	36.5285		35.7463	35.2826		Glyma.05G044300_C3H
824	Glyma.05G045300.1.p	GRAS	TF	Glyma.05G045300		Glyma.05G045300	PREDICTED: scarecrow-like protein 21 [Glycine max] &gt;gi|947108868|gb|KRH57194.1| hypothetical protein GLYMA_05G045300 [Glycine max]	0	0	0.0204805	0	0.0201624	0.0358305		0.00682685	0.0186643		Glyma.05G045300_GRAS
825	Glyma.05G049300.1.p	GRAS	TF	Glyma.05G049300		Glyma.05G049300	PREDICTED: scarecrow-like protein 28 [Glycine max] &gt;gi|571453789|ref|XP_006579605.1| PREDICTED: scarecrow-like protein 28 [Glycine max] &gt;gi|571453791|ref|XP_006579606.1| PREDICTED: scarecrow-like protein 28 [Glycine max] &gt;gi|571453793|ref|XP_006579607.1| PREDICTED: scarecrow-like protein 28 [Glycine max] &gt;gi|947108923|gb|KRH57249.1| hypothetical protein GLYMA_05G049300 [Glycine max] &…	7.85578	5.94628	7.52055	3.89509	6.02285	3.93582		7.10754	4.61792		Glyma.05G049300_GRAS
826	Glyma.05G049800.1.p	AP2/ERF-ERF	TF	Glyma.05G049800		Glyma.05G049800	PREDICTED: ethylene-responsive transcription factor ERF026 [Glycine max] &gt;gi|947108931|gb|KRH57257.1| hypothetical protein GLYMA_05G049800 [Glycine max]	120.077	145.628	157.725	31.2188	29.7262	32.986		141.143	31.3103		Glyma.05G049800_AP2/ERF-ERF
827	Glyma.05G049900.1.p	AP2/ERF-ERF	TF	Glyma.05G049900		Glyma.05G049900	PREDICTED: dehydration-responsive element-binding protein 1F-like [Glycine max] &gt;gi|947108932|gb|KRH57258.1| hypothetical protein GLYMA_05G049900 [Glycine max]	333.281	293.592	284.599	65.977	55.3476	52.9787		303.824	58.1011		Glyma.05G049900_AP2/ERF-ERF
828	Glyma.05G050400.1.p	TCP	TF	Glyma.05G050400		Glyma.05G050400	PREDICTED: transcription factor TCP9-like [Glycine max] &gt;gi|947108937|gb|KRH57263.1| hypothetical protein GLYMA_05G050400 [Glycine max]	2.74657	2.28686	4.82502	2.49857	3.24773	4.78997		3.28615	3.51209		Glyma.05G050400_TCP
829	Glyma.05G050600.1.p	HB-KNOX	TF	Glyma.05G050600		Glyma.05G050600	PREDICTED: homeobox protein HD1-like [Glycine max] &gt;gi|947108939|gb|KRH57265.1| hypothetical protein GLYMA_05G050600 [Glycine max]	3.80868	0.895095	1.96761	0.470212	1.23487	1.29087		2.22379	0.99865		Glyma.05G050600_HB-KNOX
830	Glyma.05G050700.1.p	MADS-MIKC	TF	Glyma.05G050700		Glyma.05G050700	PREDICTED: uncharacterized protein LOC100805260 isoform X1 [Glycine max] &gt;gi|571453249|ref|XP_006579438.1| PREDICTED: uncharacterized protein LOC100805260 isoform X1 [Glycine max] &gt;gi|947108940|gb|KRH57266.1| hypothetical protein GLYMA_05G050700 [Glycine max] &gt;gi|947108941|gb|KRH57267.1| hypothetical protein GLYMA_05G050700 [Glycine max]	17.8918	19.954	15.3784	27.9963	30.1496	24.4439		17.7414	27.5299		Glyma.05G050700_MADS-MIKC
831	Glyma.05G051700.1.p	MYB	TF	Glyma.05G051700		Glyma.05G051700	protein ODORANT1-like [Glycine max] &gt;gi|255647146|gb|ACU24041.1| unknown [Glycine max] &gt;gi|512779821|gb|AGO06072.1| transcription factor MYBJ1 [Glycine max] &gt;gi|734407646|gb|KHN34452.1| Protein ODORANT1 [Glycine soja] &gt;gi|947108959|gb|KRH57285.1| hypothetical protein GLYMA_05G051700 [Glycine max]	1.95762	1.03231	1.69819	0.734529	0.925928	1.37122		1.5627	1.01056		Glyma.05G051700_MYB
832	Glyma.05G055900.1.p	NAC	TF	Glyma.05G055900		Glyma.05G055900	PREDICTED: NAC domain-containing protein 7-like [Glycine max] &gt;gi|734321924|gb|KHN04334.1| NAC domain-containing protein 7 [Glycine soja] &gt;gi|947109019|gb|KRH57345.1| hypothetical protein GLYMA_05G055900 [Glycine max] &gt;gi|947109020|gb|KRH57346.1| hypothetical protein GLYMA_05G055900 [Glycine max]	1.82227	0.856808	1.16734	0.714312	0.946411	0.495548		1.28214	0.718757		Glyma.05G055900_NAC
833	Glyma.05G056000.1.p	C2C2-YABBY	TF	Glyma.05G056000		Glyma.05G056000	transcription factor YABBY7 isoform 1 [Glycine max] &gt;gi|734321925|gb|KHN04335.1| Protein YABBY 5 [Glycine soja] &gt;gi|947109021|gb|KRH57347.1| hypothetical protein GLYMA_05G056000 [Glycine max]	0	0	0	0	0	0		0	0		Glyma.05G056000_C2C2-YABBY
834	Glyma.05G059800.1.p	C2H2	TF	Glyma.05G059800		Glyma.05G059800	PREDICTED: zinc finger protein ZAT4-like [Glycine max] &gt;gi|734427217|gb|KHN44071.1| Zinc finger protein ZAT9 [Glycine soja] &gt;gi|947109082|gb|KRH57408.1| hypothetical protein GLYMA_05G059800 [Glycine max]	1.61393	0.248851	2.05819	0.3768	0.612579	0.293088		1.30699	0.427489		Glyma.05G059800_C2H2
835	Glyma.05G061900.1.p	MYB	TF	Glyma.05G061900		Glyma.05G061900	PREDICTED: transcription factor MYB114-like [Glycine max]	0	0	0	0	0	0		0	0		Glyma.05G061900_MYB
836	Glyma.05G062100.1.p	AP2/ERF-ERF	TF	Glyma.05G062100		Glyma.05G062100	dehydration-responsive element binding protein 6 [Glycine max] &gt;gi|146552062|gb|ABQ42205.1| dehydration-responsive element binding protein 6 [Glycine max] &gt;gi|947109133|gb|KRH57459.1| hypothetical protein GLYMA_05G062100 [Glycine max]	0.294448	0.27581	0.265251	0.497167	0.232117	0.0773426		0.278503	0.268876		Glyma.05G062100_AP2/ERF-ERF
837	Glyma.05G062300.1.p	MYB-related	TF	Glyma.05G062300		Glyma.05G062300	MYB transcription factor MYB93 [Glycine max] &gt;gi|110931692|gb|ABH02845.1| MYB transcription factor MYB93 [Glycine max] &gt;gi|947109135|gb|KRH57461.1| hypothetical protein GLYMA_05G062300 [Glycine max]	11.7527	13.2315	12.1089	17.4401	20.3909	19.6235		12.3644	19.1515		Glyma.05G062300_MYB-related
838	Glyma.05G062700.1.p	HB-HD-ZIP	TF	Glyma.05G062700		Glyma.05G062700	hypothetical protein GLYMA_05G062700 [Glycine max]	0.094208	0.339905	0.226311	1.30082	3.68851	2.68352		0.220141	2.55761		Glyma.05G062700_HB-HD-ZIP
839	Glyma.05G063500.1.p	AP2/ERF-ERF	TF	Glyma.05G063500		Glyma.05G063500	PREDICTED: ethylene-responsive transcription factor 5 [Glycine max] &gt;gi|947109157|gb|KRH57483.1| hypothetical protein GLYMA_05G063500 [Glycine max]	13.8439	14.9311	22.3146	17.828	21.0068	20.3235		17.0299	19.7194		Glyma.05G063500_AP2/ERF-ERF
840	Glyma.05G063600.1.p	AP2/ERF-ERF	TF	Glyma.05G063600		Glyma.05G063600	PREDICTED: ethylene-responsive transcription factor 1A-like [Glycine max] &gt;gi|947109158|gb|KRH57484.1| hypothetical protein GLYMA_05G063600 [Glycine max]	20.7624	27.9877	33.2509	53.6543	57.4477	65.8352		27.3337	58.9791		Glyma.05G063600_AP2/ERF-ERF
841	Glyma.05G064800.1.p	C2C2-GATA	TF	Glyma.05G064800		Glyma.05G064800	PREDICTED: GATA transcription factor 26-like [Glycine max] &gt;gi|947109177|gb|KRH57503.1| hypothetical protein GLYMA_05G064800 [Glycine max]	4.08752	5.18532	5.28015	3.78506	4.78776	3.25476		4.851	3.94253		Glyma.05G064800_C2C2-GATA
842	Glyma.05G070200.1.p	GARP-ARR-B	TF	Glyma.05G070200		Glyma.05G070200	PREDICTED: two-component response regulator-like APRR2 isoform X1 [Glycine max] &gt;gi|947109253|gb|KRH57579.1| hypothetical protein GLYMA_05G070200 [Glycine max]	5.48867	3.57938	4.76341	1.6285	0.92538	1.27781		4.61049	1.27723		Glyma.05G070200_GARP-ARR-B
843	Glyma.05G072100.1.p	FAR1	TF	Glyma.05G072100		Glyma.05G072100	PREDICTED: protein FAR1-RELATED SEQUENCE 7-like isoform X1 [Glycine max] &gt;gi|947109282|gb|KRH57608.1| hypothetical protein GLYMA_05G072100 [Glycine max]	0.623433	0.479155	0.435211	0.719759	1.04593	0.918158		0.5126	0.894614		Glyma.05G072100_FAR1
844	Glyma.05G072600.1.p	MYB	TF	Glyma.05G072600		Glyma.05G072600	PREDICTED: myb-related protein 315-like [Glycine max]	0.0735742	0.142939	0.0785526	0.375444	1.04399	0.669957		0.0983553	0.696464		Glyma.05G072600_MYB
845	Glyma.05G079800.1.p	bZIP	TF	Glyma.05G079800		Glyma.05G079800	PREDICTED: ABSCISIC ACID-INSENSITIVE 5-like protein 2 [Glycine max] &gt;gi|734379541|gb|KHN22538.1| ABSCISIC ACID-INSENSITIVE 5-like protein 2 [Glycine soja] &gt;gi|947109390|gb|KRH57716.1| hypothetical protein GLYMA_05G079800 [Glycine max]	3.19483	1.40394	2.13188	1.71821	1.83642	1.80269		2.24355	1.78578		Glyma.05G079800_bZIP
846	Glyma.05G081400.1.p	LOB	TF	Glyma.05G081400		Glyma.05G081400	PREDICTED: LOB domain-containing protein 36-like [Glycine max] &gt;gi|947109419|gb|KRH57745.1| hypothetical protein GLYMA_05G081400 [Glycine max]	0	0	0	0	0	0		0	0		Glyma.05G081400_LOB
847	Glyma.05G085900.1.p	NF-YB	TF	Glyma.05G085900		Glyma.05G085900	hypothetical protein GLYMA_05G085900 [Glycine max]	0	0	0	0	0	0		0	0		Glyma.05G085900_NF-YB
848	Glyma.05G086000.1.p	NAC	TF	Glyma.05G086000		Glyma.05G086000	hypothetical protein GLYMA_05G086000 [Glycine max]	0	0	0	0	0	0		0	0		Glyma.05G086000_NAC
849	Glyma.05G088300.1.p	GeBP	TF	Glyma.05G088300		Glyma.05G088300	PREDICTED: mediator-associated protein 1-like [Glycine max] &gt;gi|947109526|gb|KRH57852.1| hypothetical protein GLYMA_05G088300 [Glycine max] &gt;gi|947109527|gb|KRH57853.1| hypothetical protein GLYMA_05G088300 [Glycine max]	1.09517	0.50659	1.21799	1.42454	1.48685	1.32114		0.939916	1.41084		Glyma.05G088300_GeBP
850	Glyma.05G091200.1.p	AP2/ERF-AP2	TF	Glyma.05G091200		Glyma.05G091200	PREDICTED: floral homeotic protein APETALA 2-like isoform X4 [Glycine max] &gt;gi|734336851|gb|KHN08340.1| Floral homeotic protein APETALA 2 [Glycine soja] &gt;gi|947109572|gb|KRH57898.1| hypothetical protein GLYMA_05G091200 [Glycine max]	1.6154	1.56146	1.48681	1.58846	3.61539	2.92631		1.55455	2.71005		Glyma.05G091200_AP2/ERF-AP2
851	Glyma.05G092800.1.p	AP2/ERF-ERF	TF	Glyma.05G092800		Glyma.05G092800	PREDICTED: ethylene-responsive transcription factor ERF010-like [Glycine max] &gt;gi|947109591|gb|KRH57917.1| hypothetical protein GLYMA_05G092800 [Glycine max]	0.614831	0.298621	0.98465	0.507527	0.686627	0.574212		0.632701	0.589456		Glyma.05G092800_AP2/ERF-ERF
852	Glyma.05G094900.1.p	bHLH	TF	Glyma.05G094900		Glyma.05G094900	hypothetical protein GLYMA_05G094900 [Glycine max]	0.0409799	0.0341208	0	0.0369031	0.25844	0.287045		0.0250336	0.194129		Glyma.05G094900_bHLH
853	Glyma.05G095900.1.p	HSF	TF	Glyma.05G095900		Glyma.05G095900	hypothetical protein GLYMA_05G095900 [Glycine max]	12.6732	9.37957	11.7924	4.01549	6.79906	6.69884		11.2817	5.8378		Glyma.05G095900_HSF
854	Glyma.05G096500.1.p	WRKY	TF	Glyma.05G096500		Glyma.05G096500	transcription factor [Glycine max] &gt;gi|166203248|gb|ABY84664.1| transcription factor [Glycine max] &gt;gi|947109639|gb|KRH57965.1| hypothetical protein GLYMA_05G096500 [Glycine max] &gt;gi|1148473311|tpg|DAA80463.1| TPA_inf: transcription factor WRKY11 [Glycine max] &gt;gi|1190353288|gb|ARQ16390.1| WRKY15a [Glycine max] &gt;gi|1190353290|gb|ARQ16391.1| WRKY15a [Glycine soja]	73.7505	81.7076	110.467	71.5144	60.065	93.1064		88.6418	74.8953		Glyma.05G096500_WRKY
855	Glyma.05G098200.1.p	MYB	TF	Glyma.05G098200		Glyma.05G098200	PREDICTED: transcription factor MYB44 [Glycine max] &gt;gi|947109657|gb|KRH57983.1| hypothetical protein GLYMA_05G098200 [Glycine max]	31.377	27.2807	44.1855	28.8274	19.265	35.5538		34.2811	27.8821		Glyma.05G098200_MYB
856	Glyma.05G103300.1.p	LOB	TF	Glyma.05G103300		Glyma.05G103300	LBD domain-containing transcription factor [Glycine max] &gt;gi|947109723|gb|KRH58049.1| hypothetical protein GLYMA_05G103300 [Glycine max]	146.237	87.4823	164.949	80.6671	91.7418	124.184		132.889	98.8642		Glyma.05G103300_LOB
857	Glyma.05G103400.1.p	GRAS	TF	Glyma.05G103400		Glyma.05G103400	hypothetical protein GLYMA_05G103400 [Glycine max]	0	0.100676	0.169438	0.0544426	0.357442	0.296431		0.090038	0.236105		Glyma.05G103400_GRAS
858	Glyma.05G105600.1.p	GRAS	TF	Glyma.05G105600		Glyma.05G105600	PREDICTED: protein SHORT-ROOT-like [Glycine max] &gt;gi|947109783|gb|KRH58109.1| hypothetical protein GLYMA_05G105600 [Glycine max]	4.14989	1.88121	4.00608	1.86852	1.41761	2.64841		3.34573	1.97818		Glyma.05G105600_GRAS
859	Glyma.05G106000.1.p	MYB-related	TF	Glyma.05G106000		Glyma.05G106000	hypothetical protein GLYMA_05G106000 [Glycine max]	0.966402	0.928441	0.63495	1.40581	1.93387	2.0134		0.843264	1.78436		Glyma.05G106000_MYB-related
860	Glyma.05G108200.1.p	bZIP	TF	Glyma.05G108200		Glyma.05G108200	bZIP transcription factor bZIP72 [Glycine max] &gt;gi|947109829|gb|KRH58155.1| hypothetical protein GLYMA_05G108200 [Glycine max]	0.547889	0.598743	1.37101	3.17616	3.42827	5.90046		0.839213	4.1683		Glyma.05G108200_bZIP
861	Glyma.05G108600.1.p	AP2/ERF-AP2	TF	Glyma.05G108600		Glyma.05G108600	PREDICTED: AP2-like ethylene-responsive transcription factor ANT isoform X4 [Glycine max] &gt;gi|947109833|gb|KRH58159.1| hypothetical protein GLYMA_05G108600 [Glycine max]	13.7291	8.17137	10.9654	5.58086	3.39077	4.02124		10.9553	4.33096		Glyma.05G108600_AP2/ERF-AP2
862	Glyma.05G109200.1.p	MYB	TF	Glyma.05G109200		Glyma.05G109200	PREDICTED: transcription factor RAX3-like [Glycine max] &gt;gi|947109842|gb|KRH58168.1| hypothetical protein GLYMA_05G109200 [Glycine max]	0.927915	1.18305	0.55727	0.731153	0.43432	0.446847		0.889411	0.53744		Glyma.05G109200_MYB
863	Glyma.05G109500.1.p	HB-HD-ZIP	TF	Glyma.05G109500		Glyma.05G109500	hypothetical protein GLYMA_05G109500 [Glycine max]	14.5001	19.3413	15.6762	15.7875	7.91793	12.1266		16.5059	11.944		Glyma.05G109500_HB-HD-ZIP
864	Glyma.05G110600.1.p	bHLH	TF	Glyma.05G110600		Glyma.05G110600	PREDICTED: transcription factor bHLH18-like [Glycine max] &gt;gi|734434950|gb|KHN47568.1| Transcription factor bHLH25 [Glycine soja] &gt;gi|947109860|gb|KRH58186.1| hypothetical protein GLYMA_05G110600 [Glycine max]	9.08228	14.5648	10.0223	4.12298	1.88309	3.50329		11.2231	3.16979		Glyma.05G110600_bHLH
865	Glyma.05G110700.1.p	bHLH	TF	Glyma.05G110700		Glyma.05G110700	PREDICTED: transcription factor bHLH18-like [Glycine max] &gt;gi|947109861|gb|KRH58187.1| hypothetical protein GLYMA_05G110700 [Glycine max]	0	0	0	0.0809967	0.0472696	0.0210006		0	0.0497556		Glyma.05G110700_bHLH
866	Glyma.05G110900.1.p	bHLH	TF	Glyma.05G110900		Glyma.05G110900	PREDICTED: transcription factor bHLH18-like [Glycine max] &gt;gi|918463571|gb|ALA09130.1| bHLH transcription factor, partial [Glycine max] &gt;gi|947109863|gb|KRH58189.1| hypothetical protein GLYMA_05G110900 [Glycine max]	7.70043	20.9415	13.2582	13.4427	10.5454	13.5857		13.9667	12.5246		Glyma.05G110900_bHLH
867	Glyma.05G111400.1.p	C2H2	TF	Glyma.05G111400		Glyma.05G111400	hypothetical protein GLYMA_05G111400 [Glycine max]	0	0	0	0	0	0		0	0		Glyma.05G111400_C2H2
868	Glyma.05G112200.1.p	C2C2-LSD	TF	Glyma.05G112200		Glyma.05G112200	hypothetical protein GLYMA_05G112200 [Glycine max]	9.80072	9.7169	7.53037	15.0496	19.0694	12.8965		9.016	15.6719		Glyma.05G112200_C2C2-LSD
869	Glyma.05G113000.1.p	NAC	TF	Glyma.05G113000		Glyma.05G113000	PREDICTED: NAC domain-containing protein 86-like [Glycine max] &gt;gi|734431794|gb|KHN45976.1| NAC domain-containing protein 74 [Glycine soja] &gt;gi|947109892|gb|KRH58218.1| hypothetical protein GLYMA_05G113000 [Glycine max]	0.0669639	0.520386	0.196611	0.56282	0.54548	0.422145		0.261321	0.510148		Glyma.05G113000_NAC
870	Glyma.05G117000.1.p	CAMTA	TF	Glyma.05G117000		Glyma.05G117000	PREDICTED: calmodulin-binding transcription activator 2-like isoform X1 [Glycine max] &gt;gi|947109944|gb|KRH58270.1| hypothetical protein GLYMA_05G117000 [Glycine max]	29.091	32.6869	25.6018	30.31	28.0311	25.471		29.1266	27.9374		Glyma.05G117000_CAMTA
871	Glyma.05G120500.1.p	NAC	TF	Glyma.05G120500		Glyma.05G120500	PREDICTED: NAC transcription factor 56-like [Glycine max] &gt;gi|734394369|gb|KHN28504.1| NAC domain-containing protein 68 [Glycine soja] &gt;gi|947110001|gb|KRH58327.1| hypothetical protein GLYMA_05G120500 [Glycine max]	0.228545	0.0271846	0.0261439	0.47042	1.95607	1.14346		0.0939578	1.18999		Glyma.05G120500_NAC
872	Glyma.05G122400.1.p	bZIP	TF	Glyma.05G122400		Glyma.05G122400	PREDICTED: bZIP transcription factor bZIP9 isoform X1 [Glycine max] &gt;gi|947110026|gb|KRH58352.1| hypothetical protein GLYMA_05G122400 [Glycine max]	7.40314	5.62388	6.93643	4.94844	6.04655	5.42611		6.65448	5.4737		Glyma.05G122400_bZIP
873	Glyma.05G123000.1.p	WRKY	TF	Glyma.05G123000		Glyma.05G123000	hypothetical protein GLYMA_05G123000 [Glycine max]	0.981494	1.22582	1.49327	1.3847	3.9202	3.25412		1.23353	2.85301		Glyma.05G123000_WRKY
874	Glyma.05G123600.1.p	WRKY	TF	Glyma.05G123600		Glyma.05G123600	PREDICTED: probable WRKY transcription factor 35 [Glycine max] &gt;gi|947110047|gb|KRH58373.1| hypothetical protein GLYMA_05G123600 [Glycine max]	0.162247	0.287068	0.243598	0.255686	0.54358	0.454585		0.230971	0.41795		Glyma.05G123600_WRKY
875	Glyma.05G127600.1.p	WRKY	TF	Glyma.05G127600		Glyma.05G127600	PREDICTED: probable WRKY transcription factor 28 [Glycine max] &gt;gi|734388751|gb|KHN25875.1| Putative WRKY transcription factor 28 [Glycine soja] &gt;gi|947110109|gb|KRH58435.1| hypothetical protein GLYMA_05G127600 [Glycine max]	1.23931	2.31645	1.45818	1.73096	0.737704	1.57671		1.67131	1.34846		Glyma.05G127600_WRKY
876	Glyma.05G132300.1.p	PLATZ	TF	Glyma.05G132300		Glyma.05G132300	PREDICTED: uncharacterized protein LOC100796559 [Glycine max] &gt;gi|947110184|gb|KRH58510.1| hypothetical protein GLYMA_05G132300 [Glycine max]	0	0	0	0	0	0		0	0		Glyma.05G132300_PLATZ
877	Glyma.05G134400.1.p	bHLH	TF	Glyma.05G134400		Glyma.05G134400	hypothetical protein GLYMA_05G134400 [Glycine max]	0.0243495	0	0	0	0	0		0.00811649	0		Glyma.05G134400_bHLH
878	Glyma.05G135800.1.p	C3H	TF	Glyma.05G135800		Glyma.05G135800	PREDICTED: zinc finger CCCH domain-containing protein 17-like [Glycine max] &gt;gi|734388827|gb|KHN25951.1| Zinc finger CCCH domain-containing protein 17 [Glycine soja] &gt;gi|947110237|gb|KRH58563.1| hypothetical protein GLYMA_05G135800 [Glycine max]	6.76236	7.52176	6.94224	6.58928	8.65237	8.34389		7.07545	7.86184		Glyma.05G135800_C3H
879	Glyma.05G137000.1.p	C2H2	TF	Glyma.05G137000		Glyma.05G137000	PREDICTED: protein SHOOT GRAVITROPISM 5-like isoform X1 [Glycine max] &gt;gi|947110256|gb|KRH58582.1| hypothetical protein GLYMA_05G137000 [Glycine max]	3.24299	2.03368	2.76117	1.27535	0.889915	0.503192		2.67928	0.889485		Glyma.05G137000_C2H2
880	Glyma.05G137100.1.p	BBR-BPC	TF	Glyma.05G137100		Glyma.05G137100	PREDICTED: uncharacterized protein LOC100814354 isoform X1 [Glycine max]	12.5707	11.9659	14.0379	20.162	16.6053	23.2504		12.8582	20.0059		Glyma.05G137100_BBR-BPC
881	Glyma.05G139000.1.p	C2H2	TF	Glyma.05G139000		Glyma.05G139000	PREDICTED: zinc finger protein 4-like [Glycine max] &gt;gi|955320814|ref|XP_014631144.1| PREDICTED: zinc finger protein 4-like [Glycine max] &gt;gi|955320816|ref|XP_014631145.1| PREDICTED: zinc finger protein 4-like [Glycine max] &gt;gi|734388859|gb|KHN25983.1| Zinc finger protein 4 [Glycine soja] &gt;gi|947110286|gb|KRH58612.1| hypothetical protein GLYMA_05G139000 [Glycine max] &gt;gi|947110287|…	9.30744	8.10184	9.93017	4.16694	4.98177	6.92687		9.11315	5.35853		Glyma.05G139000_C2H2
882	Glyma.05G140000.1.p	MADS-M-type	TF	Glyma.05G140000		Glyma.05G140000	PREDICTED: MADS-box transcription factor 20-like [Glycine max] &gt;gi|734432006|gb|KHN46085.1| Agamous-like MADS-box protein AGL36 [Glycine soja] &gt;gi|947110305|gb|KRH58631.1| hypothetical protein GLYMA_05G140000 [Glycine max]	0	0	0	0	0	0		0	0		Glyma.05G140000_MADS-M-type
883	Glyma.05G140400.1.p	GRAS	TF	Glyma.05G140400		Glyma.05G140400	DELLA protein GAI 1 [Glycine max] &gt;gi|168480789|gb|ACA24488.1| gibberellin insensitive-like protein [Glycine max] &gt;gi|947110310|gb|KRH58636.1| hypothetical protein GLYMA_05G140400 [Glycine max]	8.57247	6.54284	10.8296	10.4245	18.6863	15.6256		8.64831	14.9121		Glyma.05G140400_GRAS
884	Glyma.05G141200.1.p	Tify	TF	Glyma.05G141200		Glyma.05G141200	PREDICTED: protein TIFY 5A-like [Glycine max] &gt;gi|734431995|gb|KHN46074.1| Protein TIFY 5A [Glycine soja] &gt;gi|947110320|gb|KRH58646.1| hypothetical protein GLYMA_05G141200 [Glycine max] &gt;gi|947110321|gb|KRH58647.1| hypothetical protein GLYMA_05G141200 [Glycine max]	8.86788	17.8636	10.4224	11.6565	6.99065	10.77		12.3846	9.80572		Glyma.05G141200_Tify
885	Glyma.05G142000.1.p	TCP	TF	Glyma.05G142000		Glyma.05G142000	PREDICTED: transcription factor TCP2-like [Glycine max] &gt;gi|571455466|ref|XP_006580099.1| PREDICTED: transcription factor TCP2-like [Glycine max] &gt;gi|571455471|ref|XP_006580101.1| PREDICTED: transcription factor TCP2-like [Glycine max] &gt;gi|955320839|ref|XP_014631150.1| PREDICTED: transcription factor TCP2-like [Glycine max] &gt;gi|955320842|ref|XP_014631151.1| PREDICTED: transcription fa…	1.36077	1.86794	1.10436	1.05981	1.65256	1.185		1.44436	1.29912		Glyma.05G142000_TCP
886	Glyma.05G143800.1.p	B3-ARF	TF	Glyma.05G143800		Glyma.05G143800	PREDICTED: auxin response factor 6-like [Glycine max]	15.9352	13.4646	14.5559	9.14142	10.8456	9.37961		14.6519	9.78888		Glyma.05G143800_B3-ARF
887	Glyma.05G144500.1.p	GARP-ARR-B	TF	Glyma.05G144500		Glyma.05G144500	hypothetical protein GLYMA_05G144500 [Glycine max]	1.67658	1.41298	1.68633	0.515536	0.386828	1.05979		1.59196	0.654051		Glyma.05G144500_GARP-ARR-B
888	Glyma.05G148300.1.p	CAMTA	TF	Glyma.05G148300		Glyma.05G148300	PREDICTED: calmodulin-binding transcription activator 4 isoform X2 [Glycine max] &gt;gi|947110458|gb|KRH58784.1| hypothetical protein GLYMA_05G148300 [Glycine max]	19.0173	27.0711	20.4581	97.8156	58.5498	70.5262		22.1822	75.6305		Glyma.05G148300_CAMTA
889	Glyma.05G148700.1.p	MADS-MIKC	TF	Glyma.05G148700		Glyma.05G148700	MADS-box protein FBP24 [Glycine soja] &gt;gi|947110465|gb|KRH58791.1| hypothetical protein GLYMA_05G148700 [Glycine max]	0.0315272	0.0262503	0.075736	0	0.0248532	0.0220833		0.0445045	0.0156455		Glyma.05G148700_MADS-MIKC
890	Glyma.05G148800.1.p	MADS-MIKC	TF	Glyma.05G148800		Glyma.05G148800	PREDICTED: uncharacterized protein LOC100805078 isoform X1 [Glycine max] &gt;gi|947110474|gb|KRH58800.1| hypothetical protein GLYMA_05G148800 [Glycine max] &gt;gi|947110475|gb|KRH58801.1| hypothetical protein GLYMA_05G148800 [Glycine max]	0.148139	0.0925077	0	0.0667007	0.0583897	0		0.0802154	0.0416968		Glyma.05G148800_MADS-MIKC
891	Glyma.05G151800.1.p	HSF	TF	Glyma.05G151800		Glyma.05G151800	heat stress transcription factor Hsf-09 [Glycine max] &gt;gi|947110519|gb|KRH58845.1| hypothetical protein GLYMA_05G151800 [Glycine max]	3.96775	4.07023	4.38835	9.08061	9.31433	9.41247		4.14211	9.26914		Glyma.05G151800_HSF
892	Glyma.05G157000.1.p	bZIP	TF	Glyma.05G157000		Glyma.05G157000	bZIP transcription factor bZIP111 [Glycine max] &gt;gi|113367210|gb|ABI34662.1| bZIP transcription factor bZIP111 [Glycine max] &gt;gi|255647521|gb|ACU24224.1| unknown [Glycine max] &gt;gi|918463629|gb|ALA09159.1| BZIP transcription factor, partial [Glycine max] &gt;gi|947110611|gb|KRH58937.1| hypothetical protein GLYMA_05G157000 [Glycine max]	44.3431	90.0854	64.711	134.418	119.563	131.073		66.3798	128.351		Glyma.05G157000_bZIP
893	Glyma.05G157400.1.p	AP2/ERF-ERF	TF	Glyma.05G157400		Glyma.05G157400	PREDICTED: ethylene-responsive transcription factor RAP2-11-like [Glycine max] &gt;gi|947110617|gb|KRH58943.1| hypothetical protein GLYMA_05G157400 [Glycine max]	0	0.0529555	0.0509283	0	0.150412	0.267296		0.0346279	0.139236		Glyma.05G157400_AP2/ERF-ERF
894	Glyma.05G158200.1.p	C2C2-Dof	TF	Glyma.05G158200		Glyma.05G158200	uncharacterized protein LOC100527802 [Glycine max] &gt;gi|255633246|gb|ACU16979.1| unknown [Glycine max] &gt;gi|734329742|gb|KHN06397.1| Dof zinc finger protein DOF1.5 [Glycine soja] &gt;gi|947110638|gb|KRH58964.1| hypothetical protein GLYMA_05G158200 [Glycine max]	0.386066	0.821477	1.37396	12.1294	12.0722	9.91543		0.860503	11.3723		Glyma.05G158200_C2C2-Dof
895	Glyma.05G158900.1.p	GARP-G2-like	TF	Glyma.05G158900		Glyma.05G158900	PREDICTED: two-component response regulator ORR24-like [Glycine max] &gt;gi|947110648|gb|KRH58974.1| hypothetical protein GLYMA_05G158900 [Glycine max] &gt;gi|947110649|gb|KRH58975.1| hypothetical protein GLYMA_05G158900 [Glycine max]	0.694477	0.644321	0.699099	0.321628	0.234627	0.639331		0.679299	0.398529		Glyma.05G158900_GARP-G2-like
896	Glyma.05G160800.1.p	WRKY	TF	Glyma.05G160800		Glyma.05G160800	PREDICTED: probable WRKY transcription factor 65 [Glycine max] &gt;gi|947110681|gb|KRH59007.1| hypothetical protein GLYMA_05G160800 [Glycine max]	6.67882	7.32342	8.62118	18.6347	31.2735	21.4992		7.54114	23.8025		Glyma.05G160800_WRKY
897	Glyma.05G162200.1.p	OFP	TF	Glyma.05G162200		Glyma.05G162200	hypothetical protein GLYMA_05G162200 [Glycine max]	0.0875777	0	0	0	0	0.020448		0.0291926	0.00681599		Glyma.05G162200_OFP
898	Glyma.05G162300.1.p	HSF	TF	Glyma.05G162300		Glyma.05G162300	PREDICTED: heat stress transcription factor A-4c-like [Glycine max] &gt;gi|947110703|gb|KRH59029.1| hypothetical protein GLYMA_05G162300 [Glycine max] &gt;gi|947110704|gb|KRH59030.1| hypothetical protein GLYMA_05G162300 [Glycine max] &gt;gi|947110705|gb|KRH59031.1| hypothetical protein GLYMA_05G162300 [Glycine max] &gt;gi|947110706|gb|KRH59032.1| hypothetical protein GLYMA_05G162300 [Glycine max]	5.34901	6.51465	5.59338	10.8616	8.26802	11.1667		5.81901	10.0988		Glyma.05G162300_HSF
899	Glyma.05G163200.1.p	MADS-MIKC	TF	Glyma.05G163200		Glyma.05G163200	PREDICTED: floral homeotic protein AGAMOUS-like isoform X1 [Glycine max] &gt;gi|571455796|ref|XP_006580184.1| PREDICTED: floral homeotic protein AGAMOUS-like isoform X1 [Glycine max] &gt;gi|571455798|ref|XP_006580185.1| PREDICTED: floral homeotic protein AGAMOUS-like isoform X1 [Glycine max] &gt;gi|947110717|gb|KRH59043.1| hypothetical protein GLYMA_05G163200 [Glycine max] &gt;gi|947110718|gb|KRH…	0.0668076	0.0278128	0.0802441	0.0300807	0	0.0233977		0.0582882	0.0178261		Glyma.05G163200_MADS-MIKC
900	Glyma.05G165800.1.p	WRKY	TF	Glyma.05G165800		Glyma.05G165800	PREDICTED: disease resistance protein At4g27190-like isoform X1 [Glycine max] &gt;gi|955321148|ref|XP_014631204.1| PREDICTED: disease resistance protein At4g27190-like isoform X1 [Glycine max] &gt;gi|947110784|gb|KRH59110.1| hypothetical protein GLYMA_05G165800 [Glycine max]	1.72553	1.53412	1.19436	1.36951	0.983686	0.716995		1.48467	1.0234		Glyma.05G165800_WRKY
901	Glyma.05G166100.1.p	NF-YA	TF	Glyma.05G166100		Glyma.05G166100	PREDICTED: nuclear transcription factor Y subunit A-7-like isoform X1 [Glycine max] &gt;gi|947110787|gb|KRH59113.1| hypothetical protein GLYMA_05G166100 [Glycine max]	8.66024	6.51849	8.12744	11.6357	9.58507	10.9432		7.76873	10.7213		Glyma.05G166100_NF-YA
902	Glyma.05G166400.1.p	HB-HD-ZIP	TF	Glyma.05G166400		Glyma.05G166400	PREDICTED: homeobox-leucine zipper protein ATHB-14-like [Glycine max] &gt;gi|947110791|gb|KRH59117.1| hypothetical protein GLYMA_05G166400 [Glycine max]	8.13046	4.95545	6.36994	3.73982	3.06634	3.38012		6.48528	3.39542		Glyma.05G166400_HB-HD-ZIP
903	Glyma.05G167900.1.p	C2H2	TF	Glyma.05G167900		Glyma.05G167900	PREDICTED: uncharacterized zinc finger protein At4g06634-like [Glycine max] &gt;gi|947110814|gb|KRH59140.1| hypothetical protein GLYMA_05G167900 [Glycine max]	7.36256	6.93548	6.69495	7.30436	7.32876	8.06345		6.99766	7.56552		Glyma.05G167900_C2H2
904	Glyma.05G170000.1.p	C2C2-GATA	TF	Glyma.05G170000		Glyma.05G170000	hypothetical protein GLYMA_05G170000 [Glycine max]	0	0	0	0	0	0		0	0		Glyma.05G170000_C2C2-GATA
905	Glyma.05G170100.1.p	C2C2-GATA	TF	Glyma.05G170100		Glyma.05G170100	hypothetical protein GLYMA_05G170100 [Glycine max]	0	0	0	0	0	0		0	0		Glyma.05G170100_C2C2-GATA
906	Glyma.05G171000.1.p	C2C2-LSD	TF	Glyma.05G171000		Glyma.05G171000	uncharacterized protein LOC100776394 [Glycine max] &gt;gi|255641264|gb|ACU20909.1| unknown [Glycine max] &gt;gi|734329862|gb|KHN06517.1| Protein LSD1 [Glycine soja] &gt;gi|947110882|gb|KRH59208.1| hypothetical protein GLYMA_05G171000 [Glycine max]	14.1426	13.9851	16.4697	20.66	16.1313	19.7635		14.8658	18.8516		Glyma.05G171000_C2C2-LSD
907	Glyma.05G175600.1.p	HB-HD-ZIP	TF	Glyma.05G175600		Glyma.05G175600	hypothetical protein GLYMA_05G1756002, partial [Glycine max]	143.414	111.368	117.617	131.596	143.882	117.664		124.133	131.047		Glyma.05G175600_HB-HD-ZIP
908	Glyma.05G177700.1.p	C2H2	TF	Glyma.05G177700		Glyma.05G177700	PREDICTED: protein SENSITIVE TO PROTON RHIZOTOXICITY 1-like [Glycine max] &gt;gi|947110996|gb|KRH59322.1| hypothetical protein GLYMA_05G177700 [Glycine max]	3.19124	2.90183	2.89161	0.453752	0.0662024	0.29412		2.99489	0.271358		Glyma.05G177700_C2H2
909	Glyma.05G178200.1.p	CAMTA	TF	Glyma.05G178200		Glyma.05G178200	PREDICTED: calmodulin-binding transcription activator 3-like isoform X1 [Glycine max] &gt;gi|947111007|gb|KRH59333.1| hypothetical protein GLYMA_05G178200 [Glycine max]	67.3377	69.5475	58.5269	27.4255	20.1406	24.9752		65.1374	24.1805		Glyma.05G178200_CAMTA
910	Glyma.05G179900.1.p	AP2/ERF-ERF	TF	Glyma.05G179900		Glyma.05G179900	PREDICTED: ethylene-responsive transcription factor ERF060 [Glycine max] &gt;gi|947111041|gb|KRH59367.1| hypothetical protein GLYMA_05G179900 [Glycine max]	0.691313	1.49231	1.70171	6.13317	16.2482	12.3748		1.29511	11.5854		Glyma.05G179900_AP2/ERF-ERF
911	Glyma.05G180300.1.p	EIL	TF	Glyma.05G180300		Glyma.05G180300	PREDICTED: putative ETHYLENE INSENSITIVE 3-like 4 protein [Glycine max] &gt;gi|947111056|gb|KRH59382.1| hypothetical protein GLYMA_05G180300 [Glycine max]	1.33933	0.457499	0.852471	2.6905	0.785087	1.65977		0.883099	1.71179		Glyma.05G180300_EIL
912	Glyma.05G182500.1.p	bZIP	TF	Glyma.05G182500		Glyma.05G182500	PREDICTED: transcription factor TGA1-like isoform X1 [Glycine max] &gt;gi|571456131|ref|XP_006580296.1| PREDICTED: transcription factor TGA1-like isoform X1 [Glycine max] &gt;gi|571456133|ref|XP_006580297.1| PREDICTED: transcription factor TGA1-like isoform X1 [Glycine max] &gt;gi|571456135|ref|XP_006580298.1| PREDICTED: transcription factor TGA1-like isoform X1 [Glycine max] &gt;gi|571456137|ref…	1.22222	2.20491	1.07384	4.49425	5.55346	4.70859		1.50033	4.91877		Glyma.05G182500_bZIP
913	Glyma.05G183200.1.p	NF-YB	TF	Glyma.05G183200		Glyma.05G183200	PREDICTED: nuclear transcription factor Y subunit B-2-like [Glycine max] &gt;gi|947111109|gb|KRH59435.1| hypothetical protein GLYMA_05G183200 [Glycine max]	0.225428	0.825866	0.758148	2.19242	4.01619	2.05272		0.603147	2.75378		Glyma.05G183200_NF-YB
914	Glyma.05G184500.1.p	WRKY	TF	Glyma.05G184500		Glyma.05G184500	Putative WRKY transcription factor 51 [Glycine soja] &gt;gi|947111131|gb|KRH59457.1| hypothetical protein GLYMA_05G184500 [Glycine max]	2.95105	2.09459	2.78918	1.39408	0.152547	0.542182		2.61161	0.696271		Glyma.05G184500_WRKY
915	Glyma.05G185400.1.p	WRKY	TF	Glyma.05G185400		Glyma.05G185400	hypothetical protein GLYMA_05G185400 [Glycine max]	0	0	0	0	0	0		0	0		Glyma.05G185400_WRKY
916	Glyma.05G186700.1.p	AP2/ERF-ERF	TF	Glyma.05G186700		Glyma.05G186700	PREDICTED: ethylene-responsive transcription factor ABR1-like [Glycine max] &gt;gi|734406686|gb|KHN34033.1| Ethylene-responsive transcription factor ERF114 [Glycine soja] &gt;gi|947111178|gb|KRH59504.1| hypothetical protein GLYMA_05G186700 [Glycine max]	35.9475	68.8223	47.7838	261.102	277.368	264.809		50.8512	267.76		Glyma.05G186700_AP2/ERF-ERF
917	Glyma.05G189200.1.p	MYB-related	TF	Glyma.05G189200		Glyma.05G189200	PREDICTED: dnaJ homolog subfamily C member 2 [Glycine max] &gt;gi|947111214|gb|KRH59540.1| hypothetical protein GLYMA_05G189200 [Glycine max]	7.36386	7.69049	10.9827	8.61383	10.1937	9.7134		8.67901	9.50698		Glyma.05G189200_MYB-related
918	Glyma.05G189700.1.p	LOB	TF	Glyma.05G189700		Glyma.05G189700	hypothetical protein GLYMA_05G189700 [Glycine max]	0	0	0	0	0	0		0	0		Glyma.05G189700_LOB
919	Glyma.05G190500.1.p	C3H	TF	Glyma.05G190500		Glyma.05G190500	PREDICTED: uncharacterized protein LOC102670057 [Glycine max] &gt;gi|947111232|gb|KRH59558.1| hypothetical protein GLYMA_05G190500 [Glycine max]	0	0	0	0	0	0		0	0		Glyma.05G190500_C3H
920	Glyma.05G190600.1.p	bHLH	TF	Glyma.05G190600		Glyma.05G190600	PREDICTED: transcription factor HEC3-like [Glycine max] &gt;gi|947111233|gb|KRH59559.1| hypothetical protein GLYMA_05G190600 [Glycine max]	0	0	0	0	0	0		0	0		Glyma.05G190600_bHLH
921	Glyma.05G191300.1.p	NAC	TF	Glyma.05G191300		Glyma.05G191300	hypothetical protein GLYMA_05G191300 [Glycine max]	3.30004	1.99832	1.08102	1.08063	0.867154	1.40092		2.12646	1.11624		Glyma.05G191300_NAC
922	Glyma.05G192500.1.p	NAC	TF	Glyma.05G192500		Glyma.05G192500	PREDICTED: NAC transcription factor 25 [Glycine max] &gt;gi|734406738|gb|KHN34085.1| NAC domain-containing protein 68 [Glycine soja] &gt;gi|947111257|gb|KRH59583.1| hypothetical protein GLYMA_05G192500 [Glycine max]	0.25563	0	0.0818782	0	0.0806065	0.214868		0.112503	0.0984915		Glyma.05G192500_NAC
923	Glyma.05G193300.1.p	NF-YB	TF	Glyma.05G193300		Glyma.05G193300	PREDICTED: nuclear transcription factor Y subunit B-7-like [Glycine max] &gt;gi|734406746|gb|KHN34093.1| Nuclear transcription factor Y subunit B-7 [Glycine soja] &gt;gi|947111268|gb|KRH59594.1| hypothetical protein GLYMA_05G193300 [Glycine max]	0	0	0	0	0	0		0	0		Glyma.05G193300_NF-YB
924	Glyma.05G195000.1.p	NAC	TF	Glyma.05G195000		Glyma.05G195000	NAC domain-containing protein 2 [Glycine max] &gt;gi|734364932|gb|KHN17402.1| NAC domain-containing protein 2 [Glycine soja] &gt;gi|918463779|gb|ALA09234.1| NAC transcription factor [Glycine max] &gt;gi|947111292|gb|KRH59618.1| hypothetical protein GLYMA_05G195000 [Glycine max]	192.758	207.685	185.103	271.357	179.979	213.473		195.182	221.603		Glyma.05G195000_NAC
925	Glyma.05G199700.1.p	C2H2	TF	Glyma.05G199700		Glyma.05G199700	PREDICTED: uncharacterized protein LOC100812204 [Glycine max] &gt;gi|734364983|gb|KHN17453.1| hypothetical protein glysoja_026996 [Glycine soja] &gt;gi|947111396|gb|KRH59722.1| hypothetical protein GLYMA_05G199700 [Glycine max]	1.14253	0.743201	1.20078	1.44685	2.30797	1.55056		1.02884	1.76846		Glyma.05G199700_C2H2
926	Glyma.05G200100.1.p	AP2/ERF-ERF	TF	Glyma.05G200100		Glyma.05G200100	hypothetical protein GLYMA_05G200100 [Glycine max]	1.2927	2.36793	0.724589	2.67743	0.81524	3.16916		1.46174	2.22061		Glyma.05G200100_AP2/ERF-ERF
927	Glyma.05G200800.1.p	B3-ARF	TF	Glyma.05G200800		Glyma.05G200800	PREDICTED: auxin response factor 2-like isoform X1 [Glycine max] &gt;gi|734364992|gb|KHN17462.1| Auxin response factor 2 [Glycine soja] &gt;gi|947111416|gb|KRH59742.1| hypothetical protein GLYMA_05G200800 [Glycine max] &gt;gi|947111417|gb|KRH59743.1| hypothetical protein GLYMA_05G200800 [Glycine max]	47.4364	48.5781	40.7259	56.5092	43.0763	44.0641		45.5801	47.8832		Glyma.05G200800_B3-ARF
928	Glyma.05G200900.1.p	bHLH	TF	Glyma.05G200900		Glyma.05G200900	PREDICTED: inducer of CBF expression 3 isoform X1 [Glycine max] &gt;gi|734364993|gb|KHN17463.1| Transcription factor ICE1 [Glycine soja] &gt;gi|947111421|gb|KRH59747.1| hypothetical protein GLYMA_05G200900 [Glycine max]	0	0	0	0	0	0		0	0		Glyma.05G200900_bHLH
929	Glyma.05G201700.1.p	bHLH	TF	Glyma.05G201700		Glyma.05G201700	PREDICTED: transcription factor bHLH137-like [Glycine max] &gt;gi|571457205|ref|XP_006580622.1| PREDICTED: transcription factor bHLH137-like [Glycine max] &gt;gi|734365000|gb|KHN17470.1| Transcription factor bHLH137 [Glycine soja] &gt;gi|947111440|gb|KRH59766.1| hypothetical protein GLYMA_05G201700 [Glycine max] &gt;gi|947111441|gb|KRH59767.1| hypothetical protein GLYMA_05G201700 [Glycine max]	0.0274457	0.182815	0.0439542	0.0988613	0.086543	0.115346		0.0847384	0.10025		Glyma.05G201700_bHLH
930	Glyma.05G201900.1.p	BBR-BPC	TF	Glyma.05G201900		Glyma.05G201900	PREDICTED: protein BASIC PENTACYSTEINE4-like [Glycine max] &gt;gi|356513455|ref|XP_003525429.1| PREDICTED: protein BASIC PENTACYSTEINE4-like [Glycine max] &gt;gi|571457200|ref|XP_006580620.1| PREDICTED: protein BASIC PENTACYSTEINE4-like [Glycine max] &gt;gi|734365003|gb|KHN17473.1| Protein BASIC PENTACYSTEINE4 [Glycine soja] &gt;gi|947111443|gb|KRH59769.1| hypothetical protein GLYMA_05G201900 [Gl…	1.92501	1.50853	1.47344	0.611825	1.38361	1.0906		1.63566	1.02868		Glyma.05G201900_BBR-BPC
931	Glyma.05G202300.1.p	NAC	TF	Glyma.05G202300		Glyma.05G202300	PREDICTED: NAC domain-containing protein 83-like [Glycine max] &gt;gi|734365008|gb|KHN17478.1| NAC domain-containing protein 29 [Glycine soja] &gt;gi|947111454|gb|KRH59780.1| hypothetical protein GLYMA_05G202300 [Glycine max]	1.21771	0.978931	1.84929	0.0378127	0.463417	0.323532		1.34864	0.27492		Glyma.05G202300_NAC
932	Glyma.05G203900.1.p	WRKY	TF	Glyma.05G203900		Glyma.05G203900	hypothetical protein GLYMA_05G203900 [Glycine max]	0	0.529555	0	1.00229	0	0		0.176518	0.334096		Glyma.05G203900_WRKY
933	Glyma.05G204100.1.p	SBP	TF	Glyma.05G204100		Glyma.05G204100	PREDICTED: squamosa promoter-binding-like protein 13A isoform X2 [Glycine max] &gt;gi|955321673|ref|XP_014631309.1| PREDICTED: squamosa promoter-binding-like protein 13A isoform X2 [Glycine max] &gt;gi|947111486|gb|KRH59812.1| hypothetical protein GLYMA_05G204100 [Glycine max] &gt;gi|947111487|gb|KRH59813.1| hypothetical protein GLYMA_05G204100 [Glycine max] &gt;gi|947111488|gb|KRH59814.1| hypoth…	0.133896	0.209035	0.375261	0.3768	0.224298	0.328258		0.239397	0.309786		Glyma.05G204100_SBP
934	Glyma.05G205800.1.p	LIM	TF	Glyma.05G205800		Glyma.05G205800	PREDICTED: LIM domain-containing protein WLIM2b [Glycine max] &gt;gi|734382530|gb|KHN23662.1| Pollen-specific protein SF3 [Glycine soja] &gt;gi|947111520|gb|KRH59846.1| hypothetical protein GLYMA_05G205800 [Glycine max]	0	0	0	0	0.0293086	0.0260421		0	0.0184502		Glyma.05G205800_LIM
935	Glyma.05G208300.1.p	bHLH	TF	Glyma.05G208300		Glyma.05G208300	PREDICTED: transcription factor EGL1-like [Glycine max] &gt;gi|947111582|gb|KRH59908.1| hypothetical protein GLYMA_05G208300 [Glycine max]	3.11126	4.09722	3.58447	4.03107	5.24314	4.52535		3.59765	4.59985		Glyma.05G208300_bHLH
936	Glyma.05G210300.1.p	HB-BELL	TF	Glyma.05G210300		Glyma.05G210300	PREDICTED: homeobox protein BEL1 homolog [Glycine max] &gt;gi|571457029|ref|XP_006580558.1| PREDICTED: homeobox protein BEL1 homolog [Glycine max] &gt;gi|571457031|ref|XP_006580559.1| PREDICTED: homeobox protein BEL1 homolog [Glycine max] &gt;gi|947111624|gb|KRH59950.1| hypothetical protein GLYMA_05G210300 [Glycine max] &gt;gi|947111625|gb|KRH59951.1| hypothetical protein GLYMA_05G210300 [Glycine…	3.478	4.98032	4.33222	4.00956	2.80797	3.1423		4.26351	3.31994		Glyma.05G210300_HB-BELL
937	Glyma.05G210600.1.p	C3H	TF	Glyma.05G210600		Glyma.05G210600	PREDICTED: zinc finger CCCH domain-containing protein 1-like isoform X1 [Glycine max] &gt;gi|947111630|gb|KRH59956.1| hypothetical protein GLYMA_05G210600 [Glycine max]	7.38462	7.37417	7.23171	7.59355	6.54905	7.98602		7.33016	7.37621		Glyma.05G210600_C3H
938	Glyma.05G211200.1.p	MYB	TF	Glyma.05G211200		Glyma.05G211200	40S ribosomal protein S10 [Glycine soja]	4.18658	1.12535	1.6366	1.42491	0.701645	0.854349		2.31618	0.993636		Glyma.05G211200_MYB
939	Glyma.05G211900.1.p	WRKY	TF	Glyma.05G211900		Glyma.05G211900	PREDICTED: probable WRKY transcription factor 29 [Glycine max] &gt;gi|734310563|gb|KHM99943.1| Putative WRKY transcription factor 29 [Glycine soja] &gt;gi|947111646|gb|KRH59972.1| hypothetical protein GLYMA_05G211900 [Glycine max]	1.8854	3.32803	4.34803	5.60286	5.7965	6.18056		3.18715	5.85997		Glyma.05G211900_WRKY
940	Glyma.05G214400.1.p	AP2/ERF-ERF	TF	Glyma.05G214400		Glyma.05G214400	PREDICTED: ethylene-responsive transcription factor CRF2-like isoform X1 [Glycine max] &gt;gi|947111684|gb|KRH60010.1| hypothetical protein GLYMA_05G214400 [Glycine max]	0.288776	0.153009	0.315324	0.094563	0.144866	0.183885		0.25237	0.141105		Glyma.05G214400_AP2/ERF-ERF
941	Glyma.05G215900.1.p	WRKY	TF	Glyma.05G215900		Glyma.05G215900	PREDICTED: probable WRKY transcription factor 41 [Glycine max] &gt;gi|734310528|gb|KHM99908.1| Putative WRKY transcription factor 41 [Glycine soja] &gt;gi|947111703|gb|KRH60029.1| hypothetical protein GLYMA_05G215900 [Glycine max]	64.5688	55.9154	50.4562	12.4563	9.15622	10.7429		56.9801	10.7851		Glyma.05G215900_WRKY
942	Glyma.05G221300.1.p	B3-ARF	TF	Glyma.05G221300		Glyma.05G221300	PREDICTED: auxin response factor 19-like isoform X1 [Glycine max] &gt;gi|947111791|gb|KRH60117.1| hypothetical protein GLYMA_05G221300 [Glycine max]	6.92193	6.57734	6.03761	3.06606	2.5423	3.55765		6.51229	3.05534		Glyma.05G221300_B3-ARF
943	Glyma.05G222600.1.p	MYB-related	TF	Glyma.05G222600		Glyma.05G222600	PREDICTED: transcription factor MYB1R1 [Glycine max] &gt;gi|734310464|gb|KHM99844.1| Transcription factor MYB1R1 [Glycine soja] &gt;gi|947111814|gb|KRH60140.1| hypothetical protein GLYMA_05G222600 [Glycine max]	3.64902	5.54404	5.15107	2.4391	1.60139	1.81816		4.78138	1.95288		Glyma.05G222600_MYB-related
944	Glyma.05G224300.1.p	MYB	TF	Glyma.05G224300		Glyma.05G224300	hypothetical protein GLYMA_05G224300 [Glycine max]	0	0	0	0	0.0326698	0		0	0.0108899		Glyma.05G224300_MYB
945	Glyma.05G224400.1.p	C3H	TF	Glyma.05G224400		Glyma.05G224400	C3H-type zinc finger protein [Glycine max] &gt;gi|947111844|gb|KRH60170.1| hypothetical protein GLYMA_05G224400 [Glycine max]	28.3392	14.4573	29.7433	30.3174	22.2235	32.1336		24.1799	28.2248		Glyma.05G224400_C3H
946	Glyma.05G225100.1.p	NAC	TF	Glyma.05G225100		Glyma.05G225100	PREDICTED: NAC domain-containing protein 73-like [Glycine max] &gt;gi|947111857|gb|KRH60183.1| hypothetical protein GLYMA_05G225100 [Glycine max] &gt;gi|947111858|gb|KRH60184.1| hypothetical protein GLYMA_05G225100 [Glycine max] &gt;gi|947111859|gb|KRH60185.1| hypothetical protein GLYMA_05G225100 [Glycine max] &gt;gi|947111860|gb|KRH60186.1| hypothetical protein GLYMA_05G225100 [Glycine max] &gt;…	3.61555	1.47099	2.69775	1.44294	1.16598	1.0792		2.59476	1.22937		Glyma.05G225100_NAC
947	Glyma.05G227200.1.p	MADS-M-type	TF	Glyma.05G227200		Glyma.05G227200	PREDICTED: agamous-like MADS-box protein AGL29 [Glycine max] &gt;gi|947111890|gb|KRH60216.1| hypothetical protein GLYMA_05G227200 [Glycine max]	0.165054	1.60332	0.793001	5.74718	12.144	8.55532		0.853793	8.81549		Glyma.05G227200_MADS-M-type
948	Glyma.05G227300.1.p	MADS-M-type	TF	Glyma.05G227300		Glyma.05G227300	PREDICTED: agamous-like MADS-box protein AGL29 [Glycine max] &gt;gi|947111891|gb|KRH60217.1| hypothetical protein GLYMA_05G227300 [Glycine max]	0	0	0.214585	0.0804405	0	0		0.0715285	0.0268135		Glyma.05G227300_MADS-M-type
949	Glyma.05G228100.1.p	AP2/ERF-ERF	TF	Glyma.05G228100		Glyma.05G228100	hypothetical protein GLYMA_05G228100 [Glycine max] &gt;gi|947111904|gb|KRH60230.1| hypothetical protein GLYMA_05G228100 [Glycine max]	4.62696	3.05818	6.79892	3.22164	3.34666	4.44379		4.82802	3.6707		Glyma.05G228100_AP2/ERF-ERF
950	Glyma.05G229900.1.p	CPP	TF	Glyma.05G229900		Glyma.05G229900	PREDICTED: protein tesmin/TSO1-like CXC 5 [Glycine max] &gt;gi|947111938|gb|KRH60264.1| hypothetical protein GLYMA_05G229900 [Glycine max]	1.36642	1.17219	1.37599	0.969476	1.58311	1.24715		1.30487	1.26658		Glyma.05G229900_CPP
951	Glyma.05G230900.1.p	OFP	TF	Glyma.05G230900		Glyma.05G230900	PREDICTED: transcription repressor OFP8-like [Glycine max] &gt;gi|947111957|gb|KRH60283.1| hypothetical protein GLYMA_05G230900 [Glycine max]	0	0	0	0.0999734	0.466755	0.0777626		0	0.21483		Glyma.05G230900_OFP
952	Glyma.05G233700.1.p	C2C2-CO-like	TF	Glyma.05G233700		Glyma.05G233700	PREDICTED: zinc finger protein CONSTANS-LIKE 16-like [Glycine max] &gt;gi|947112008|gb|KRH60334.1| hypothetical protein GLYMA_05G233700 [Glycine max]	0.0327165	0	0	0	0	0		0.0109055	0		Glyma.05G233700_C2C2-CO-like
953	Glyma.05G234200.1.p	NAC	TF	Glyma.05G234200		Glyma.05G234200	NAC domain-containing protein 100 [Glycine soja]	0.182878	0.12689	0.268472	0.603843	0.264302	0.576437		0.192747	0.481527		Glyma.05G234200_NAC
954	Glyma.05G234500.1.p	bHLH	TF	Glyma.05G234500		Glyma.05G234500	PREDICTED: transcription factor BEE 1-like [Glycine max] &gt;gi|947112019|gb|KRH60345.1| hypothetical protein GLYMA_05G234500 [Glycine max]	0.22693	0.188947	0.436113	1.14438	0.572452	0.540441		0.283996	0.752425		Glyma.05G234500_bHLH
955	Glyma.05G234600.1.p	MYB	TF	Glyma.05G234600		Glyma.05G234600	MYB transcription factor MYB84 [Glycine max] &gt;gi|110931680|gb|ABH02839.1| MYB transcription factor MYB84 [Glycine max] &gt;gi|734377094|gb|KHN21571.1| Transcription factor MYB21 [Glycine soja] &gt;gi|947112020|gb|KRH60346.1| hypothetical protein GLYMA_05G234600 [Glycine max] &gt;gi|1095952115|gb|APA28811.1| R2R3-type MYB transcription factor MYB84 [Glycine max]	7.92411	6.72767	7.26952	1.88228	0.491863	1.37669		7.3071	1.25028		Glyma.05G234600_MYB
956	Glyma.05G235400.1.p	C2H2	TF	Glyma.05G235400		Glyma.05G235400	PREDICTED: plant UBX domain-containing protein 2-like [Glycine max] &gt;gi|947112030|gb|KRH60356.1| hypothetical protein GLYMA_05G235400 [Glycine max]	5.90194	5.2058	5.56758	6.55249	8.49784	8.85323		5.55844	7.96786		Glyma.05G235400_C2H2
957	Glyma.05G235500.1.p	Tify	TF	Glyma.05G235500		Glyma.05G235500	PREDICTED: protein TIFY 6B isoform X1 [Glycine max] &gt;gi|947112031|gb|KRH60357.1| hypothetical protein GLYMA_05G235500 [Glycine max]	160.857	159.038	146.985	242.511	193.516	206.185		155.627	214.071		Glyma.05G235500_Tify
958	Glyma.05G239500.1.p	GARP-G2-like	TF	Glyma.05G239500		Glyma.05G239500	hypothetical protein GLYMA_05G239500 [Glycine max]	0	0	0	0	0	0		0	0		Glyma.05G239500_GARP-G2-like
959	Glyma.05G240500.1.p	HSF	TF	Glyma.05G240500		Glyma.05G240500	hypothetical protein GLYMA_05G240500 [Glycine max] &gt;gi|947112114|gb|KRH60440.1| hypothetical protein GLYMA_05G240500 [Glycine max]	1.56824	3.30791	2.61618	5.8372	4.47115	5.45576		2.49744	5.2547		Glyma.05G240500_HSF
960	Glyma.05G241000.1.p	PLATZ	TF	Glyma.05G241000		Glyma.05G241000	PREDICTED: uncharacterized protein LOC100809868 [Glycine max] &gt;gi|734377150|gb|KHN21627.1| hypothetical protein glysoja_023479 [Glycine soja] &gt;gi|947112122|gb|KRH60448.1| hypothetical protein GLYMA_05G241000 [Glycine max]	3.12986	2.67197	3.23589	5.85104	6.12141	6.8822		3.01257	6.28489		Glyma.05G241000_PLATZ
961	Glyma.05G241800.1.p	C2H2	TF	Glyma.05G241800		Glyma.05G241800	PREDICTED: protein SUPPRESSOR OF FRI 4-like isoform X3 [Glycine max] &gt;gi|947112134|gb|KRH60460.1| hypothetical protein GLYMA_05G241800 [Glycine max]	29.5791	27.8162	30.0748	33.4798	40.6904	33.371		29.1567	35.8471		Glyma.05G241800_C2H2
962	Glyma.05G245900.1.p	HB-WOX	TF	Glyma.05G245900		Glyma.05G245900	PREDICTED: WUSCHEL-related homeobox 1-like isoform X1 [Glycine max] &gt;gi|734344836|gb|KHN10543.1| WUSCHEL-related homeobox 1 [Glycine soja] &gt;gi|947112208|gb|KRH60534.1| hypothetical protein GLYMA_05G245900 [Glycine max]	0	0	0	0	0	0		0	0		Glyma.05G245900_HB-WOX
963	Glyma.05G248200.1.p	zf-HD	TF	Glyma.05G248200		Glyma.05G248200	PREDICTED: zinc-finger homeodomain protein 8-like [Glycine max] &gt;gi|734344814|gb|KHN10521.1| ZF-HD homeobox protein [Glycine soja] &gt;gi|947112261|gb|KRH60587.1| hypothetical protein GLYMA_05G248200 [Glycine max]	0.338302	0.0469464	0.0451492	0.152324	0.266688	0.315953		0.143466	0.244988		Glyma.05G248200_zf-HD
964	Glyma.05G248300.1.p	C2H2	TF	Glyma.05G248300		Glyma.05G248300	PREDICTED: protein SHOOT GRAVITROPISM 5-like [Glycine max] &gt;gi|947112262|gb|KRH60588.1| hypothetical protein GLYMA_05G248300 [Glycine max]	0	0	0	0	0	0		0	0		Glyma.05G248300_C2H2
965	Glyma.05G248800.1.p	HB-HD-ZIP	TF	Glyma.05G248800		Glyma.05G248800	PREDICTED: homeobox-leucine zipper protein HDG11-like [Glycine max] &gt;gi|734344808|gb|KHN10515.1| Homeobox-leucine zipper protein HDG11 [Glycine soja] &gt;gi|947112270|gb|KRH60596.1| hypothetical protein GLYMA_05G248800 [Glycine max]	0	0	0	0	0.0122845	0		0	0.00409484		Glyma.05G248800_HB-HD-ZIP
966	Glyma.06G000400.1.p	RWP-RK	TF	Glyma.06G000400		Glyma.06G000400	PREDICTED: protein NLP2-like isoform X2 [Glycine max] &gt;gi|947102940|gb|KRH51323.1| hypothetical protein GLYMA_06G000400 [Glycine max]	0.108369	0.0751924	0.0144628	0.0325295	0	0.0632563		0.0660082	0.0319286		Glyma.06G000400_RWP-RK
967	Glyma.06G002400.1.p	FAR1	TF	Glyma.06G002400		Glyma.06G002400	PREDICTED: protein FAR1-RELATED SEQUENCE 2-like isoform X1 [Glycine max] &gt;gi|947102984|gb|KRH51367.1| hypothetical protein GLYMA_06G002400 [Glycine max]	1.01351	1.35896	1.10668	1.25642	1.22438	1.43826		1.15971	1.30635		Glyma.06G002400_FAR1
968	Glyma.06G003800.1.p	MYB	TF	Glyma.06G003800		Glyma.06G003800	MYB transcription factor MYB48 [Glycine max] &gt;gi|110931648|gb|ABH02823.1| MYB transcription factor MYB48 [Glycine max] &gt;gi|947103017|gb|KRH51400.1| hypothetical protein GLYMA_06G003800 [Glycine max]	5.88844	1.62253	5.02046	4.42523	6.31169	5.81594		4.17714	5.51762		Glyma.06G003800_MYB
969	Glyma.06G008800.1.p	C2C2-GATA	TF	Glyma.06G008800		Glyma.06G008800	PREDICTED: GATA transcription factor 7-like [Glycine max] &gt;gi|947103088|gb|KRH51471.1| hypothetical protein GLYMA_06G008800 [Glycine max]	48.0142	46.9405	58.6754	17.9477	17.0298	20.5011		51.21	18.4929		Glyma.06G008800_C2C2-GATA
970	Glyma.06G009100.1.p	DBB	TF	Glyma.06G009100		Glyma.06G009100	PREDICTED: B-box zinc finger protein 20 isoform X1 [Glycine max] &gt;gi|734373014|gb|KHN20039.1| Putative salt tolerance-like protein [Glycine soja] &gt;gi|947103093|gb|KRH51476.1| hypothetical protein GLYMA_06G009100 [Glycine max]	0.0641137	0.186839	0.0770085	2.5981	3.18412	1.90861		0.10932	2.56361		Glyma.06G009100_DBB
971	Glyma.06G009200.1.p	SRS	TF	Glyma.06G009200		Glyma.06G009200	hypothetical protein GLYMA_06G009200 [Glycine max]	0	0.26346	0	0	0	0		0.0878201	0		Glyma.06G009200_SRS
972	Glyma.06G009500.1.p	HB-BELL	TF	Glyma.06G009500		Glyma.06G009500	PREDICTED: BEL1-like homeodomain protein 7 [Glycine max] &gt;gi|947103102|gb|KRH51485.1| hypothetical protein GLYMA_06G009500 [Glycine max] &gt;gi|947103103|gb|KRH51486.1| hypothetical protein GLYMA_06G009500 [Glycine max]	1.00474	0.658287	1.00239	0.133493	0.220736	0.196134		0.888472	0.183454		Glyma.06G009500_HB-BELL
973	Glyma.06G010200.1.p	bZIP	TF	Glyma.06G010200		Glyma.06G010200	bZIP transcription factor bZIP123 [Glycine max] &gt;gi|918463631|gb|ALA09160.1| BZIP transcription factor, partial [Glycine max] &gt;gi|947103114|gb|KRH51497.1| hypothetical protein GLYMA_06G010200 [Glycine max]	5.74103	9.20733	6.66428	10.6521	14.1543	10.3097		7.20421	11.7053		Glyma.06G010200_bZIP
974	Glyma.06G012200.1.p	bHLH	TF	Glyma.06G012200		Glyma.06G012200	hypothetical protein GLYMA_06G012200 [Glycine max]	0.447893	0.227899	0.876699	0.336113	0.215771	0.191722		0.517497	0.247869		Glyma.06G012200_bHLH
975	Glyma.06G013700.1.p	Tify	TF	Glyma.06G013700		Glyma.06G013700	hypothetical protein GLYMA_06G013700 [Glycine max]	0.0558555	0.0930132	0.0447262	0.100598	0.0440316	0.0391241		0.0645317	0.0612511		Glyma.06G013700_Tify
976	Glyma.06G014900.1.p	NAC	TF	Glyma.06G014900		Glyma.06G014900	PREDICTED: protein CUP-SHAPED COTYLEDON 3-like [Glycine max] &gt;gi|947103179|gb|KRH51562.1| hypothetical protein GLYMA_06G014900 [Glycine max]	0	0.0275619	0	0	0	0		0.00918729	0		Glyma.06G014900_NAC
977	Glyma.06G016800.1.p	HB-WOX	TF	Glyma.06G016800		Glyma.06G016800	WUSCHEL-related homeobox 8 [Glycine soja] &gt;gi|947103207|gb|KRH51590.1| hypothetical protein GLYMA_06G016800 [Glycine max]	19.1662	13.3104	15.0032	7.62359	7.38508	8.27774		15.8266	7.76214		Glyma.06G016800_HB-WOX
978	Glyma.06G017800.1.p	RWP-RK	TF	Glyma.06G017800		Glyma.06G017800	PREDICTED: protein NLP4-like isoform X1 [Glycine max] &gt;gi|571458459|ref|XP_006581138.1| PREDICTED: protein NLP4-like isoform X1 [Glycine max] &gt;gi|947103226|gb|KRH51609.1| hypothetical protein GLYMA_06G017800 [Glycine max] &gt;gi|947103227|gb|KRH51610.1| hypothetical protein GLYMA_06G017800 [Glycine max]	1.00856	0.579546	0.909975	1.59899	1.53413	1.24375		0.832694	1.45895		Glyma.06G017800_RWP-RK
979	Glyma.06G022300.1.p	bZIP	TF	Glyma.06G022300		Glyma.06G022300	hypothetical protein GLYMA_06G022300 [Glycine max]	5.4404	3.39735	4.2397	3.54315	2.48899	3.16427		4.35915	3.06547		Glyma.06G022300_bZIP
980	Glyma.06G024900.1.p	E2F-DP	TF	Glyma.06G024900		Glyma.06G024900	hypothetical protein GLYMA_06G024900 [Glycine max]	0.989519	0.993522	1.14192	1.17937	2.38603	1.59008		1.04165	1.71849		Glyma.06G024900_E2F-DP
981	Glyma.06G025700.1.p	C3H	TF	Glyma.06G025700		Glyma.06G025700	PREDICTED: zinc finger CCCH domain-containing protein 6-like [Glycine max] &gt;gi|947103343|gb|KRH51726.1| hypothetical protein GLYMA_06G025700 [Glycine max]	0	0.0251212	0	0	0.0237843	0		0.00837374	0.00792809		Glyma.06G025700_C3H
982	Glyma.06G026100.1.p	BBR-BPC	TF	Glyma.06G026100		Glyma.06G026100	PREDICTED: uncharacterized protein LOC100809369 isoform X1 [Glycine max] &gt;gi|571458098|ref|XP_006581037.1| PREDICTED: uncharacterized protein LOC100809369 isoform X1 [Glycine max] &gt;gi|571458102|ref|XP_006581039.1| PREDICTED: uncharacterized protein LOC100809369 isoform X1 [Glycine max] &gt;gi|571458104|ref|XP_006581040.1| PREDICTED: uncharacterized protein LOC100809369 isoform X1 [Glycine m…	10.8788	10.762	9.78898	8.88328	10.1021	9.14406		10.4766	9.37647		Glyma.06G026100_BBR-BPC
983	Glyma.06G027000.1.p	DBB	TF	Glyma.06G027000		Glyma.06G027000	PREDICTED: B-box zinc finger protein 21 [Glycine max] &gt;gi|947103374|gb|KRH51757.1| hypothetical protein GLYMA_06G027000 [Glycine max]	9.11595	9.41799	11.7687	6.39973	6.59958	7.19322		10.1009	6.73084		Glyma.06G027000_DBB
984	Glyma.06G027200.1.p	MADS-MIKC	TF	Glyma.06G027200		Glyma.06G027200	MADS-box protein GmNMH7 [Glycine max] &gt;gi|34733398|gb|AAQ81636.1| MADS-box protein GmNMH7 [Glycine max]	0.79501	0.834625	1.24553	1.46297	2.09814	1.45269		0.958388	1.67127		Glyma.06G027200_MADS-MIKC
985	Glyma.06G027500.1.p	SRS	TF	Glyma.06G027500		Glyma.06G027500	PREDICTED: protein SHI RELATED SEQUENCE 5-like [Glycine max] &gt;gi|734378834|gb|KHN22209.1| hypothetical protein glysoja_021965 [Glycine soja] &gt;gi|947103380|gb|KRH51763.1| hypothetical protein GLYMA_06G027500 [Glycine max] &gt;gi|947103381|gb|KRH51764.1| hypothetical protein GLYMA_06G027500 [Glycine max] &gt;gi|947103382|gb|KRH51765.1| hypothetical protein GLYMA_06G027500 [Glycine max]	4.07093	4.18167	3.63183	1.27511	1.44761	1.42574		3.96147	1.38282		Glyma.06G027500_SRS
986	Glyma.06G028300.1.p	AP2/ERF-ERF	TF	Glyma.06G028300		Glyma.06G028300	PREDICTED: dehydration-responsive element-binding protein 2D [Glycine max] &gt;gi|734378843|gb|KHN22218.1| Dehydration-responsive element-binding protein 2D [Glycine soja] &gt;gi|947103390|gb|KRH51773.1| hypothetical protein GLYMA_06G028300 [Glycine max]	0	0	0.0287622	0.0323458	0	0		0.0095874	0.0107819		Glyma.06G028300_AP2/ERF-ERF
987	Glyma.06G029100.1.p	HB-BELL	TF	Glyma.06G029100		Glyma.06G029100	PREDICTED: BEL1-like homeodomain protein 7 [Glycine max] &gt;gi|571458653|ref|XP_006581186.1| PREDICTED: BEL1-like homeodomain protein 7 [Glycine max] &gt;gi|955327676|ref|XP_014632703.1| PREDICTED: BEL1-like homeodomain protein 7 [Glycine max] &gt;gi|955327678|ref|XP_014632704.1| PREDICTED: BEL1-like homeodomain protein 7 [Glycine max] &gt;gi|947103408|gb|KRH51791.1| hypothetical protein GLYMA_0…	29.3036	19.3944	24.0354	36.8023	45.5959	38.3131		24.2445	40.2371		Glyma.06G029100_HB-BELL
988	Glyma.06G029200.1.p	HB-BELL	TF	Glyma.06G029200		Glyma.06G029200	PREDICTED: BEL1-like homeodomain protein 11 [Glycine max] &gt;gi|734378850|gb|KHN22225.1| BEL1-like homeodomain protein 11 [Glycine soja] &gt;gi|947103410|gb|KRH51793.1| hypothetical protein GLYMA_06G029200 [Glycine max]	0.0397837	0	0	0.0358259	0.015681	0		0.0132612	0.0171689		Glyma.06G029200_HB-BELL
989	Glyma.06G029600.1.p	bZIP	TF	Glyma.06G029600		Glyma.06G029600	PREDICTED: ocs element-binding factor 1-like [Glycine max] &gt;gi|947103420|gb|KRH51803.1| hypothetical protein GLYMA_06G029600 [Glycine max]	0.0768745	0.0320037	0.400121	0.276907	0.303005	0.0269234		0.169667	0.202279		Glyma.06G029600_bZIP
990	Glyma.06G031400.1.p	MYB-related	TF	Glyma.06G031400		Glyma.06G031400	PREDICTED: protein RADIALIS-like 6 [Glycine max] &gt;gi|255646282|gb|ACU23625.1| unknown [Glycine max] &gt;gi|947103461|gb|KRH51844.1| hypothetical protein GLYMA_06G031400 [Glycine max]	0	0.357808	0.757042	0.386984	0.948543	0.782623		0.371616	0.70605		Glyma.06G031400_MYB-related
991	Glyma.06G031800.1.p	MYB-related	TF	Glyma.06G031800		Glyma.06G031800	PREDICTED: protein RADIALIS-like 3 [Glycine max] &gt;gi|947103465|gb|KRH51848.1| hypothetical protein GLYMA_06G031800 [Glycine max]	1.62924	0.678273	0.434871	0.081509	0.285411	1.52161		0.914129	0.62951		Glyma.06G031800_MYB-related
992	Glyma.06G033000.1.p	OFP	TF	Glyma.06G033000		Glyma.06G033000	PREDICTED: transcription repressor OFP7-like [Glycine max] &gt;gi|947103485|gb|KRH51868.1| hypothetical protein GLYMA_06G033000 [Glycine max]	5.34197	11.5121	8.30352	3.33908	2.92302	2.86137		8.38585	3.04116		Glyma.06G033000_OFP
993	Glyma.06G033300.1.p	C2H2	TF	Glyma.06G033300		Glyma.06G033300	PREDICTED: protein indeterminate-domain 2-like [Glycine max] &gt;gi|947103490|gb|KRH51873.1| hypothetical protein GLYMA_06G033300 [Glycine max]	1.72383	1.37632	1.6829	2.16903	3.35076	3.04347		1.59435	2.85442		Glyma.06G033300_C2H2
994	Glyma.06G034000.1.p	BES1	TF	Glyma.06G034000		Glyma.06G034000	PREDICTED: protein BRASSINAZOLE-RESISTANT 1-like [Glycine max] &gt;gi|947103505|gb|KRH51888.1| hypothetical protein GLYMA_06G034000 [Glycine max]	1.26295	0.674077	1.78923	0.349941	1.22535	1.15683		1.24209	0.910707		Glyma.06G034000_BES1
995	Glyma.06G035700.1.p	GARP-G2-like	TF	Glyma.06G035700		Glyma.06G035700	PREDICTED: probable transcription factor KAN4 [Glycine max] &gt;gi|947103544|gb|KRH51927.1| hypothetical protein GLYMA_06G035700 [Glycine max]	0.366928	0.0509188	0.269332	0.165212	0.0482089	0.0642538		0.22906	0.0925584		Glyma.06G035700_GARP-G2-like
996	Glyma.06G036800.1.p	MYB	TF	Glyma.06G036800		Glyma.06G036800	MYB transcription factor MYB124 [Glycine max] &gt;gi|110931710|gb|ABH02854.1| MYB transcription factor MYB124 [Glycine max] &gt;gi|918463743|gb|ALA09216.1| MYB/HD-like transcription factor, partial [Glycine max] &gt;gi|947103562|gb|KRH51945.1| hypothetical protein GLYMA_06G036800 [Glycine max]	87.1394	86.3383	108.472	32.2585	18.9735	27.9962		93.9833	26.4094		Glyma.06G036800_MYB
997	Glyma.06G038200.1.p	NF-YC	TF	Glyma.06G038200		Glyma.06G038200	hypothetical protein GLYMA_06G038200, partial [Glycine max]	0	0.148751	0	0	0	0		0.0495838	0		Glyma.06G038200_NF-YC
998	Glyma.06G038900.1.p	B3	TF	Glyma.06G038900		Glyma.06G038900	PREDICTED: B3 domain-containing protein At5g42700-like [Glycine max] &gt;gi|571458822|ref|XP_006581238.1| PREDICTED: B3 domain-containing protein At5g42700-like [Glycine max] &gt;gi|734378935|gb|KHN22310.1| B3 domain-containing protein [Glycine soja] &gt;gi|947103586|gb|KRH51969.1| hypothetical protein GLYMA_06G038900 [Glycine max] &gt;gi|947103587|gb|KRH51970.1| hypothetical protein GLYMA_06G038…	1.6924	1.35694	0.627401	1.77804	1.9518	2.37089		1.22558	2.03358		Glyma.06G038900_B3
999	Glyma.06G040400.1.p	bZIP	TF	Glyma.06G040400		Glyma.06G040400	hypothetical protein GLYMA_06G040400 [Glycine max]	6.53808	5.68881	6.56524	4.07024	4.22598	4.21147		6.26404	4.16923		Glyma.06G040400_bZIP
1000	Glyma.06G040800.1.p	bHLH	TF	Glyma.06G040800		Glyma.06G040800	PREDICTED: transcription factor HEC2 [Glycine max] &gt;gi|83853832|gb|ABC47864.1| bhelix-loop-helix transcription factor [Glycine max] &gt;gi|947103627|gb|KRH52010.1| hypothetical protein GLYMA_06G040800 [Glycine max]	0	0	0	0	0	0		0	0		Glyma.06G040800_bHLH
1001	Glyma.06G040900.1.p	HSF	TF	Glyma.06G040900		Glyma.06G040900	PREDICTED: heat stress transcription factor B-4 [Glycine max] &gt;gi|83853831|gb|ABC47863.1| Heat shock transcription factor (HSF) [Glycine max] &gt;gi|734378954|gb|KHN22329.1| Heat stress transcription factor B-4 [Glycine soja] &gt;gi|947103628|gb|KRH52011.1| hypothetical protein GLYMA_06G040900 [Glycine max]	0.281143	0.182067	0.225125	0.534479	1.25589	0.962755		0.229445	0.917709		Glyma.06G040900_HSF
1002	Glyma.06G041800.1.p	HB-WOX	TF	Glyma.06G041800		Glyma.06G041800	uncharacterized protein LOC100781015 [Glycine max] &gt;gi|255640907|gb|ACU20736.1| unknown [Glycine max] &gt;gi|947103641|gb|KRH52024.1| hypothetical protein GLYMA_06G041800 [Glycine max]	10.1237	3.31279	5.66394	2.58766	1.21974	2.47726		6.3668	2.09489		Glyma.06G041800_HB-WOX
1003	Glyma.06G042100.1.p	AP2/ERF-ERF	TF	Glyma.06G042100		Glyma.06G042100	dehydration-responsive element binding protein 2 [Glycine max] &gt;gi|955323113|ref|XP_014631673.1| PREDICTED: dehydration-responsive element binding protein 2 isoform X1 [Glycine max] &gt;gi|955323116|ref|XP_014631674.1| PREDICTED: dehydration-responsive element binding protein 2 isoform X1 [Glycine max] &gt;gi|238535496|gb|ACR44231.1| drought responsive element binding protein 2 [Glycine max] &…	17.586	28.1366	28.2867	63.553	60.3459	68.622		24.6698	64.1737		Glyma.06G042100_AP2/ERF-ERF
1004	Glyma.06G045400.1.p	C2H2	TF	Glyma.06G045400		Glyma.06G045400	PREDICTED: zinc finger protein ZAT10 [Glycine max] &gt;gi|383793870|gb|AFH53181.1| C2H2 zinc-finger protein, partial [Glycine max] &gt;gi|947103699|gb|KRH52082.1| hypothetical protein GLYMA_06G045400 [Glycine max]	127.336	108.369	144.691	49.3098	35.7654	48.0474		126.799	44.3742		Glyma.06G045400_C2H2
1005	Glyma.06G045800.1.p	bHLH	TF	Glyma.06G045800		Glyma.06G045800	hypothetical protein GLYMA_04G045300 [Glycine max]	0	0	0	0	0	0		0	0		Glyma.06G045800_bHLH
1006	Glyma.06G047000.1.p	LIM	TF	Glyma.06G047000		Glyma.06G047000	uncharacterized protein LOC100499957 [Glycine max] &gt;gi|255627981|gb|ACU14335.1| unknown [Glycine max] &gt;gi|734429417|gb|KHN45139.1| Pollen-specific protein SF3 [Glycine soja] &gt;gi|947103721|gb|KRH52104.1| hypothetical protein GLYMA_06G047000 [Glycine max]	14.5843	5.2499	7.77095	5.0855	7.04515	4.72376		9.20173	5.61814		Glyma.06G047000_LIM
1007	Glyma.06G048500.1.p	bZIP	TF	Glyma.06G048500		Glyma.06G048500	PREDICTED: light-inducible protein CPRF2-like [Glycine max] &gt;gi|734429404|gb|KHN45126.1| Regulatory protein opaque-2 [Glycine soja] &gt;gi|947103749|gb|KRH52132.1| hypothetical protein GLYMA_06G048500 [Glycine max]	0.0421012	0	0.0337124	0	0	0.0589797		0.0252712	0.0196599		Glyma.06G048500_bZIP
1008	Glyma.06G049200.1.p	AP2/ERF-AP2	TF	Glyma.06G049200		Glyma.06G049200	PREDICTED: AP2-like ethylene-responsive transcription factor ANT [Glycine max] &gt;gi|947103757|gb|KRH52140.1| hypothetical protein GLYMA_06G049200 [Glycine max]	12.3002	10.0392	10.1925	4.56697	2.18478	3.10204		10.844	3.2846		Glyma.06G049200_AP2/ERF-AP2
1009	Glyma.06G049300.1.p	bHLH	TF	Glyma.06G049300		Glyma.06G049300	PREDICTED: transcription factor bHLH74-like [Glycine max] &gt;gi|947103758|gb|KRH52141.1| hypothetical protein GLYMA_06G049300 [Glycine max]	0.0871642	0	0	0	0.0343563	0		0.0290547	0.0114521		Glyma.06G049300_bHLH
1010	Glyma.06G050000.1.p	MYB	TF	Glyma.06G050000		Glyma.06G050000	PREDICTED: transcription factor RAX3 [Glycine max] &gt;gi|734429394|gb|KHN45116.1| Transcription factor RAX3 [Glycine soja] &gt;gi|947103775|gb|KRH52158.1| hypothetical protein GLYMA_06G050000 [Glycine max]	6.75602	6.54095	6.24022	13.4978	9.90855	10.5651		6.5124	11.3238		Glyma.06G050000_MYB
1011	Glyma.06G050300.1.p	C3H	TF	Glyma.06G050300		Glyma.06G050300	zinc finger CCCH domain-containing protein [Glycine max] &gt;gi|947103783|gb|KRH52166.1| hypothetical protein GLYMA_06G050300 [Glycine max]	3.61187	1.59065	4.54148	12.2307	11.0597	12.7124		3.248	12.0009		Glyma.06G050300_C3H
1012	Glyma.06G051600.1.p	HB-BELL	TF	Glyma.06G051600		Glyma.06G051600	PREDICTED: homeobox protein ATH1-like isoform X2 [Glycine max] &gt;gi|947103807|gb|KRH52190.1| hypothetical protein GLYMA_06G051600 [Glycine max]	0.0883345	0.0735493	0.127321	0.0159093	0	0.123748		0.0964015	0.0465525		Glyma.06G051600_HB-BELL
1013	Glyma.06G051900.1.p	MYB-related	TF	Glyma.06G051900		Glyma.06G051900	PREDICTED: myb-like protein J [Glycine max] &gt;gi|947103812|gb|KRH52195.1| hypothetical protein GLYMA_06G051900 [Glycine max]	19.3273	10.8831	10.8813	19.0553	8.45045	12.6446		13.6972	13.3835		Glyma.06G051900_MYB-related
1014	Glyma.06G054500.1.p	WRKY	TF	Glyma.06G054500		Glyma.06G054500	PREDICTED: probable WRKY transcription factor 50 [Glycine max] &gt;gi|734402716|gb|KHN32188.1| Putative WRKY transcription factor 50 [Glycine soja]	0.0981494	0	0	0	0	0		0.0327165	0		Glyma.06G054500_WRKY
1015	Glyma.06G054900.1.p	RWP-RK	TF	Glyma.06G054900		Glyma.06G054900	hypothetical protein GLYMA_06G054900 [Glycine max]	0	0	0	0	0	0		0	0		Glyma.06G054900_RWP-RK
1016	Glyma.06G058400.1.p	AP2/ERF-ERF	TF	Glyma.06G058400		Glyma.06G058400	PREDICTED: ethylene-responsive transcription factor TINY [Glycine max] &gt;gi|734414299|gb|KHN37224.1| Ethylene-responsive transcription factor ERF018 [Glycine soja] &gt;gi|947103900|gb|KRH52283.1| hypothetical protein GLYMA_06G058400 [Glycine max]	24.0727	25.6445	25.019	7.1592	2.41045	4.16676		24.9121	4.5788		Glyma.06G058400_AP2/ERF-ERF
1017	Glyma.06G059600.1.p	C2C2-CO-like	TF	Glyma.06G059600		Glyma.06G059600	PREDICTED: zinc finger protein CONSTANS-LIKE 4 [Glycine max] &gt;gi|947103912|gb|KRH52295.1| hypothetical protein GLYMA_06G059600 [Glycine max]	21.4001	18.0824	25.6618	21.3982	27.3198	27.3371		21.7147	25.3517		Glyma.06G059600_C2C2-CO-like
1018	Glyma.06G061900.1.p	WRKY	TF	Glyma.06G061900		Glyma.06G061900	hypothetical protein GLYMA_06G061900 [Glycine max]	17.5057	25.7837	20.9646	16.8207	10.6603	11.6563		21.418	13.0458		Glyma.06G061900_WRKY
1019	Glyma.06G063500.1.p	GARP-ARR-B	TF	Glyma.06G063500		Glyma.06G063500	PREDICTED: two-component response regulator ARR12 [Glycine max] &gt;gi|947103978|gb|KRH52361.1| hypothetical protein GLYMA_06G063500 [Glycine max]	12.0537	11.955	12.9445	7.09202	7.55457	8.24557		12.3177	7.63072		Glyma.06G063500_GARP-ARR-B
1020	Glyma.06G063700.1.p	C2H2	TF	Glyma.06G063700		Glyma.06G063700	PREDICTED: zinc finger protein 1-like [Glycine max]	0.768712	1.54959	0.583148	4.08056	1.88174	2.69223		0.96715	2.88485		Glyma.06G063700_C2H2
1021	Glyma.06G064000.1.p	AP2/ERF-ERF	TF	Glyma.06G064000		Glyma.06G064000	PREDICTED: protein PPLZ02-like [Glycine max] &gt;gi|947103983|gb|KRH52366.1| hypothetical protein GLYMA_06G064000 [Glycine max]	31.07	11.6641	19.3644	34.2514	21.3772	23.9009		20.6995	26.5099		Glyma.06G064000_AP2/ERF-ERF
1022	Glyma.06G065200.1.p	HB-KNOX	TF	Glyma.06G065200		Glyma.06G065200	PREDICTED: homeobox protein knotted-1-like 3 isoform X1 [Glycine max]	6.39204	3.52593	5.53429	4.82077	4.1886	4.78513		5.15076	4.59817		Glyma.06G065200_HB-KNOX
1023	Glyma.06G068800.1.p	AP2/ERF-ERF	TF	Glyma.06G068800		Glyma.06G068800	PREDICTED: ethylene-responsive transcription factor SHINE 2-like [Glycine max] &gt;gi|947104062|gb|KRH52445.1| hypothetical protein GLYMA_06G068800 [Glycine max] &gt;gi|947104063|gb|KRH52446.1| hypothetical protein GLYMA_06G068800 [Glycine max]	0.434001	0.427061	0.347525	0.213177	0.311025	0.0552721		0.402862	0.193158		Glyma.06G068800_AP2/ERF-ERF
1024	Glyma.06G069700.1.p	HB-other	TF	Glyma.06G069700		Glyma.06G069700	hypothetical protein GLYMA_06G069700 [Glycine max]	3.11769	2.68239	3.05126	1.96527	2.86733	2.23232		2.95044	2.35497		Glyma.06G069700_HB-other
1025	Glyma.06G072700.1.p	Tify	TF	Glyma.06G072700		Glyma.06G072700	PREDICTED: protein TIFY 8-like isoform X1 [Glycine max] &gt;gi|947104137|gb|KRH52520.1| hypothetical protein GLYMA_06G072700 [Glycine max]	9.72659	7.90976	9.44312	4.94677	4.827	5.43629		9.02649	5.07002		Glyma.06G072700_Tify
1026	Glyma.06G077400.1.p	WRKY	TF	Glyma.06G077400		Glyma.06G077400	transcription factor [Glycine max] &gt;gi|166203228|gb|ABY84654.1| transcription factor [Glycine max] &gt;gi|947104223|gb|KRH52606.1| hypothetical protein GLYMA_06G077400 [Glycine max] &gt;gi|1148473289|tpg|DAA80453.1| TPA_inf: transcription factor WRKY37 [Glycine max]	62.3583	87.4818	107.354	127.557	76.0277	134.887		85.7314	112.824		Glyma.06G077400_WRKY
1027	Glyma.06G079800.1.p	bZIP	TF	Glyma.06G079800		Glyma.06G079800	bZIP transcription factor bZIP62 [Glycine max] &gt;gi|113367184|gb|ABI34649.1| bZIP transcription factor bZIP62 [Glycine max] &gt;gi|734366787|gb|KHN18220.1| Regulatory protein opaque-2 [Glycine soja] &gt;gi|947104254|gb|KRH52637.1| hypothetical protein GLYMA_06G079800 [Glycine max]	46.133	57.6171	43.9944	73.8104	57.2283	57.0723		49.2482	62.7036		Glyma.06G079800_bZIP
1028	Glyma.06G080200.1.p	NAC	TF	Glyma.06G080200		Glyma.06G080200	PREDICTED: NAC domain-containing protein 100-like isoform X1 [Glycine max] &gt;gi|947104260|gb|KRH52643.1| hypothetical protein GLYMA_06G080200 [Glycine max]	3.15449	5.76849	3.89516	5.41586	3.18393	3.65508		4.27271	4.08496		Glyma.06G080200_NAC
1029	Glyma.06G082300.1.p	MYB	TF	Glyma.06G082300		Glyma.06G082300	PREDICTED: myb-related protein 3R-1-like [Glycine max] &gt;gi|947104298|gb|KRH52681.1| hypothetical protein GLYMA_06G082300 [Glycine max]	4.78075	3.83601	4.2559	3.89627	3.93715	3.7509		4.29089	3.86144		Glyma.06G082300_MYB
1030	Glyma.06G083400.1.p	CPP	TF	Glyma.06G083400		Glyma.06G083400	PREDICTED: protein tesmin/TSO1-like CXC 5 isoform X1 [Glycine max] &gt;gi|947104326|gb|KRH52709.1| hypothetical protein GLYMA_06G083400 [Glycine max]	1.10064	0.419378	0.791709	0.302383	0.279412	0.313605		0.770576	0.298467		Glyma.06G083400_CPP
1031	Glyma.06G085700.1.p	AP2/ERF-ERF	TF	Glyma.06G085700		Glyma.06G085700	dehydration-responsive element-binding protein 3-like [Glycine max] &gt;gi|212717188|gb|ACJ37435.1| AP2 domain-containing transcription factor 1 [Glycine max] &gt;gi|947104364|gb|KRH52747.1| hypothetical protein GLYMA_06G085700 [Glycine max]	13.8967	16.097	20.4776	17.4096	16.0854	23.0076		16.8238	18.8342		Glyma.06G085700_AP2/ERF-ERF
1032	Glyma.06G086400.1.p	C2C2-GATA	TF	Glyma.06G086400		Glyma.06G086400	PREDICTED: GATA transcription factor 12-like [Glycine max] &gt;gi|947104378|gb|KRH52761.1| hypothetical protein GLYMA_06G086400 [Glycine max]	0.977917	1.20628	1.30511	1.46772	7.16655	4.79489		1.1631	4.47638		Glyma.06G086400_C2C2-GATA
1033	Glyma.06G086600.1.p	HB-HD-ZIP	TF	Glyma.06G086600		Glyma.06G086600	PREDICTED: homeobox-leucine zipper protein ATHB-15-like [Glycine max] &gt;gi|947104380|gb|KRH52763.1| hypothetical protein GLYMA_06G086600 [Glycine max]	40.3463	18.6385	25.7261	11.913	14.1011	11.1339		28.237	12.3827		Glyma.06G086600_HB-HD-ZIP
1034	Glyma.06G092000.1.p	bHLH	TF	Glyma.06G092000		Glyma.06G092000	PREDICTED: transcription factor bHLH93-like [Glycine max] &gt;gi|734339619|gb|KHN09034.1| Transcription factor bHLH93 [Glycine soja] &gt;gi|947104487|gb|KRH52870.1| hypothetical protein GLYMA_06G092000 [Glycine max]	15.81	4.80504	9.38659	0.893209	0.450193	0.505285		10.0006	0.616229		Glyma.06G092000_bHLH
1035	Glyma.06G095200.1.p	zf-HD	TF	Glyma.06G095200		Glyma.06G095200	PREDICTED: zinc-finger homeodomain protein 2-like isoform X1 [Glycine max] &gt;gi|947104540|gb|KRH52923.1| hypothetical protein GLYMA_06G095200 [Glycine max]	0.0830539	0.184407	0.266021	0.199444	0.196417	0.174526		0.177827	0.190129		Glyma.06G095200_zf-HD
1036	Glyma.06G095700.1.p	MADS-MIKC	TF	Glyma.06G095700		Glyma.06G095700	MADS-box protein SVP-like [Glycine max] &gt;gi|571457975|ref|XP_006580976.1| PREDICTED: uncharacterized protein LOC100776749 isoform X3 [Glycine max] &gt;gi|255635649|gb|ACU18174.1| unknown [Glycine max] &gt;gi|734339587|gb|KHN09002.1| MADS-box protein SVP [Glycine soja] &gt;gi|947104550|gb|KRH52933.1| hypothetical protein GLYMA_06G095700 [Glycine max] &gt;gi|947104551|gb|KRH52934.1| hypothetical…	4.51222	11.0815	7.0745	20.4532	25.1085	20.6899		7.55608	22.0839		Glyma.06G095700_MADS-MIKC
1037	Glyma.06G096500.1.p	C2C2-YABBY	TF	Glyma.06G096500		Glyma.06G096500	transcription factor YABBY8 [Glycine max] &gt;gi|947104564|gb|KRH52947.1| hypothetical protein GLYMA_06G096500 [Glycine max]	0.971829	0.0674306	0.259397	0	0.031921	0.0283633		0.432886	0.0200948		Glyma.06G096500_C2C2-YABBY
1038	Glyma.06G097100.1.p	MYB-related	TF	Glyma.06G097100		Glyma.06G097100	PREDICTED: uncharacterized protein LOC100799956 [Glycine max] &gt;gi|947104572|gb|KRH52955.1| hypothetical protein GLYMA_06G097100 [Glycine max]	5.40418	5.26168	5.26965	3.6303	5.61725	5.12856		5.31184	4.79204		Glyma.06G097100_MYB-related
1039	Glyma.06G097900.1.p	C2C2-GATA	TF	Glyma.06G097900		Glyma.06G097900	PREDICTED: uncharacterized protein LOC100784789 isoform X1 [Glycine max] &gt;gi|947104584|gb|KRH52967.1| hypothetical protein GLYMA_06G097900 [Glycine max]	13.8403	10.6661	14.4847	11.4199	15.8328	16.5256		12.997	14.5928		Glyma.06G097900_C2C2-GATA
1040	Glyma.06G098000.1.p	C2C2-GATA	TF	Glyma.06G098000		Glyma.06G098000	hypothetical protein GLYMA_06G098000 [Glycine max]	8.38292	8.61096	8.44548	7.44639	7.47031	7.61104		8.47979	7.50925		Glyma.06G098000_C2C2-GATA
1041	Glyma.06G100000.1.p	bHLH	TF	Glyma.06G100000		Glyma.06G100000	PREDICTED: transcription factor bHLH94-like [Glycine max] &gt;gi|947104617|gb|KRH53000.1| hypothetical protein GLYMA_06G100000 [Glycine max]	39.7271	16.9246	23.763	7.5848	13.1245	7.39429		26.8049	9.36787		Glyma.06G100000_bHLH
1042	Glyma.06G103300.1.p	MYB	TF	Glyma.06G103300		Glyma.06G103300	PREDICTED: protein ODORANT1-like [Glycine max] &gt;gi|947104684|gb|KRH53067.1| hypothetical protein GLYMA_06G103300 [Glycine max]	2.78814	1.20269	1.39873	5.26353	3.7603	4.84709		1.79652	4.62364		Glyma.06G103300_MYB
1043	Glyma.06G105000.1.p	AP2/ERF-ERF	TF	Glyma.06G105000		Glyma.06G105000	PREDICTED: ethylene-responsive transcription factor RAP2-4 [Glycine max] &gt;gi|947104709|gb|KRH53092.1| hypothetical protein GLYMA_06G105000 [Glycine max]	27.5217	18.4908	29.1003	42.4581	31.6404	43.8629		25.0376	39.3205		Glyma.06G105000_AP2/ERF-ERF
1044	Glyma.06G106500.1.p	LOB	TF	Glyma.06G106500		Glyma.06G106500	hypothetical protein GLYMA_06G106500 [Glycine max]	0.561845	2.10512	2.1595	1.36607	1.28444	2.43998		1.60882	1.69683		Glyma.06G106500_LOB
1045	Glyma.06G107300.1.p	bZIP	TF	Glyma.06G107300		Glyma.06G107300	PREDICTED: transcription factor TGA3-like isoform X1 [Glycine max] &gt;gi|955323791|ref|XP_014631818.1| PREDICTED: transcription factor TGA3-like isoform X1 [Glycine max] &gt;gi|734340043|gb|KHN09153.1| Transcription factor TGA3 [Glycine soja] &gt;gi|947104755|gb|KRH53138.1| hypothetical protein GLYMA_06G107300 [Glycine max] &gt;gi|947104756|gb|KRH53139.1| hypothetical protein GLYMA_06G107300 [Gl…	0.252979	0.023404	0.0450161	0.379687	1.21872	1.27978		0.107133	0.959393		Glyma.06G107300_bZIP
1046	Glyma.06G110400.1.p	CSD	TF	Glyma.06G110400		Glyma.06G110400	PREDICTED: glycine-rich protein 2-like [Glycine max] &gt;gi|947104816|gb|KRH53199.1| hypothetical protein GLYMA_06G110400 [Glycine max]	2.46727	2.45711	2.51801	1.69904	3.2035	1.93152		2.4808	2.27802		Glyma.06G110400_CSD
1047	Glyma.06G110800.1.p	GRAS	TF	Glyma.06G110800		Glyma.06G110800	hypothetical protein GLYMA_06G110800 [Glycine max]	0.256455	0.293604	0.308034	0.230942	0.682312	0.516449		0.286031	0.476567		Glyma.06G110800_GRAS
1048	Glyma.06G111300.1.p	AP2/ERF-ERF	TF	Glyma.06G111300		Glyma.06G111300	AP2 domain-containing transcription factor 5 [Glycine max] &gt;gi|212717196|gb|ACJ37439.1| AP2 domain-containing transcription factor 5 [Glycine max] &gt;gi|734340079|gb|KHN09189.1| Ethylene-responsive transcription factor ERF012-like protein [Glycine soja] &gt;gi|947104831|gb|KRH53214.1| hypothetical protein GLYMA_06G111300 [Glycine max]	48.0299	24.8677	51.0567	11.8623	9.38576	16.2713		41.3181	12.5064		Glyma.06G111300_AP2/ERF-ERF
1049	Glyma.06G114000.1.p	NAC	TF	Glyma.06G114000		Glyma.06G114000	NAC domain protein NAC2 [Glycine max] &gt;gi|918463781|gb|ALA09235.1| NAC transcription factor, partial [Glycine max] &gt;gi|947104864|gb|KRH53247.1| hypothetical protein GLYMA_06G114000 [Glycine max]	139.765	172.297	175.138	160.945	143.501	167.431		162.4	157.292		Glyma.06G114000_NAC
1050	Glyma.06G117600.1.p	MADS-MIKC	TF	Glyma.06G117600		Glyma.06G117600	uncharacterized protein LOC100306010 [Glycine max] &gt;gi|255627269|gb|ACU13979.1| unknown [Glycine max] &gt;gi|947104921|gb|KRH53304.1| hypothetical protein GLYMA_06G117600 [Glycine max]	0	0	0	0	0	0		0	0		Glyma.06G117600_MADS-MIKC
1051	Glyma.06G121200.1.p	MYB	TF	Glyma.06G121200		Glyma.06G121200	PREDICTED: transcription factor LAF1-like [Glycine max] &gt;gi|734381852|gb|KHN23439.1| Transcription factor MYB44 [Glycine soja] &gt;gi|947104979|gb|KRH53362.1| hypothetical protein GLYMA_06G121200 [Glycine max]	0.837801	0.922596	1.27681	1.28987	0.276962	0.6247		1.0124	0.730512		Glyma.06G121200_MYB
1052	Glyma.06G121300.1.p	GRAS	TF	Glyma.06G121300		Glyma.06G121300	PREDICTED: scarecrow-like protein 1 [Glycine max] &gt;gi|356515967|ref|XP_003526668.1| PREDICTED: scarecrow-like protein 1 [Glycine max] &gt;gi|571460122|ref|XP_006581608.1| PREDICTED: scarecrow-like protein 1 [Glycine max] &gt;gi|955323966|ref|XP_014631848.1| PREDICTED: scarecrow-like protein 1 [Glycine max] &gt;gi|955323970|ref|XP_014631849.1| PREDICTED: scarecrow-like protein 1 [Glycine max] &…	15.7365	25.3417	20.147	50.9008	43.5259	38.5474		20.4084	44.3247		Glyma.06G121300_GRAS
1053	Glyma.06G124300.1.p	C2C2-Dof	TF	Glyma.06G124300		Glyma.06G124300	PREDICTED: dof zinc finger protein DOF3.5-like [Glycine max] &gt;gi|947105036|gb|KRH53419.1| hypothetical protein GLYMA_06G124300 [Glycine max]	8.82736	5.29555	8.64903	1.43184	3.88996	2.07385		7.59064	2.46522		Glyma.06G124300_C2C2-Dof
1054	Glyma.06G125100.1.p	AP2/ERF-ERF	TF	Glyma.06G125100		Glyma.06G125100	PREDICTED: pathogenesis-related genes transcriptional activator PTI6-like [Glycine max] &gt;gi|947105049|gb|KRH53432.1| hypothetical protein GLYMA_06G125100 [Glycine max]	8.59033	9.06805	11.5096	2.98406	3.77693	5.05615		9.72265	3.93905		Glyma.06G125100_AP2/ERF-ERF
1055	Glyma.06G125500.1.p	bHLH	TF	Glyma.06G125500		Glyma.06G125500	PREDICTED: transcription factor SPEECHLESS-like [Glycine max] &gt;gi|734381811|gb|KHN23398.1| Transcription factor SPEECHLESS [Glycine soja] &gt;gi|947105055|gb|KRH53438.1| hypothetical protein GLYMA_06G125500 [Glycine max] &gt;gi|947105056|gb|KRH53439.1| hypothetical protein GLYMA_06G125500 [Glycine max]	0	0	0	0	0	0		0	0		Glyma.06G125500_bHLH
1056	Glyma.06G125600.1.p	WRKY	TF	Glyma.06G125600		Glyma.06G125600	probable WRKY transcription factor 53 [Glycine max] &gt;gi|918463823|gb|ALA09256.1| WRKY transcription factor [Glycine max] &gt;gi|947105057|gb|KRH53440.1| hypothetical protein GLYMA_06G125600 [Glycine max]	88.7784	126.305	111.543	46.0111	22.6955	40.9647		108.875	36.5571		Glyma.06G125600_WRKY
1057	Glyma.06G129900.1.p	RWP-RK	TF	Glyma.06G129900		Glyma.06G129900	PREDICTED: protein RKD4-like [Glycine max] &gt;gi|947105133|gb|KRH53516.1| hypothetical protein GLYMA_06G129900 [Glycine max]	0	0	0.121773	0.0456485	0	0.106521		0.0405911	0.0507231		Glyma.06G129900_RWP-RK
1058	Glyma.06G130000.1.p	RWP-RK	TF	Glyma.06G130000		Glyma.06G130000	PREDICTED: protein RKD5-like [Glycine max] &gt;gi|947105134|gb|KRH53517.1| hypothetical protein GLYMA_06G130000 [Glycine max]	0.075896	0.442349	0.516576	0.0683456	0	0.0797422		0.34494	0.0493626		Glyma.06G130000_RWP-RK
1059	Glyma.06G131500.1.p	C2C2-Dof	TF	Glyma.06G131500		Glyma.06G131500	hypothetical protein GLYMA_06G131500 [Glycine max]	17.7065	13.6508	19.5127	15.0437	17.2778	16.4642		16.9567	16.2619		Glyma.06G131500_C2C2-Dof
1060	Glyma.06G133800.1.p	HB-HD-ZIP	TF	Glyma.06G133800		Glyma.06G133800	uncharacterized protein LOC100793260 [Glycine max] &gt;gi|255635107|gb|ACU17911.1| unknown [Glycine max] &gt;gi|947105206|gb|KRH53589.1| hypothetical protein GLYMA_06G133800 [Glycine max]	0.345657	0.743488	0.138392	1.24508	0.408728	0.464055		0.409179	0.705954		Glyma.06G133800_HB-HD-ZIP
1061	Glyma.06G134600.1.p	GRF	TF	Glyma.06G134600		Glyma.06G134600	PREDICTED: growth-regulating factor 7-like isoform X1 [Glycine max] &gt;gi|947105217|gb|KRH53600.1| hypothetical protein GLYMA_06G134600 [Glycine max]	0.0376336	0.203675	0.0753377	0.0508346	0.163169	0.0395408		0.105549	0.0845147		Glyma.06G134600_GRF
1062	Glyma.06G138100.1.p	NAC	TF	Glyma.06G138100		Glyma.06G138100	PREDICTED: NAC domain-containing protein 14 [Glycine max] &gt;gi|947105266|gb|KRH53649.1| hypothetical protein GLYMA_06G138100 [Glycine max]	161.71	138.641	143.782	40.3687	34.3521	43.7158		148.044	39.4789		Glyma.06G138100_NAC
1063	Glyma.06G142000.1.p	WRKY	TF	Glyma.06G142000		Glyma.06G142000	PREDICTED: probable WRKY transcription factor 70 [Glycine max] &gt;gi|734388598|gb|KHN25801.1| Putative WRKY transcription factor 70 [Glycine soja] &gt;gi|947105333|gb|KRH53716.1| hypothetical protein GLYMA_06G142000 [Glycine max]	35.1885	13.9812	23.3461	9.42071	5.66973	8.01471		24.1719	7.70172		Glyma.06G142000_WRKY
1064	Glyma.06G142100.1.p	WRKY	TF	Glyma.06G142100		Glyma.06G142100	PREDICTED: WRKY transcription factor 55 isoform X1 [Glycine max] &gt;gi|947105335|gb|KRH53718.1| hypothetical protein GLYMA_06G142100 [Glycine max]	0.966905	2.08721	1.49114	0.677222	0.282304	0.301009		1.51509	0.420178		Glyma.06G142100_WRKY
1065	Glyma.06G142600.1.p	C2H2	TF	Glyma.06G142600		Glyma.06G142600	PREDICTED: zinc finger protein 4-like [Glycine max] &gt;gi|734388605|gb|KHN25808.1| Zinc finger protein 3 [Glycine soja] &gt;gi|947105341|gb|KRH53724.1| hypothetical protein GLYMA_06G142600 [Glycine max]	0	0	0	0	0	0		0	0		Glyma.06G142600_C2H2
1066	Glyma.06G143600.1.p	MYB-related	TF	Glyma.06G143600		Glyma.06G143600	hypothetical protein GLYMA_06G143600 [Glycine max]	0	0	0	0	0	0		0	0		Glyma.06G143600_MYB-related
1067	Glyma.06G145400.1.p	LOB	TF	Glyma.06G145400		Glyma.06G145400	PREDICTED: LOB domain-containing protein 15-like [Glycine max] &gt;gi|947105393|gb|KRH53776.1| hypothetical protein GLYMA_06G145400 [Glycine max]	0.218434	0.0682026	0.131183	0.12294	0.193719	0.229504		0.139273	0.182054		Glyma.06G145400_LOB
1068	Glyma.06G147100.1.p	WRKY	TF	Glyma.06G147100		Glyma.06G147100	PREDICTED: probable WRKY transcription factor 51 [Glycine max] &gt;gi|947105421|gb|KRH53804.1| hypothetical protein GLYMA_06G147100 [Glycine max]	1.61697	1.41364	1.52137	3.16704	1.49774	2.12364		1.51733	2.26281		Glyma.06G147100_WRKY
1069	Glyma.06G147500.1.p	WRKY	TF	Glyma.06G147500		Glyma.06G147500	PREDICTED: probable WRKY transcription factor 13 isoform X1 [Glycine max] &gt;gi|947105427|gb|KRH53810.1| hypothetical protein GLYMA_06G147500 [Glycine max]	4.36871	3.01645	3.35603	1.40732	1.70795	1.09466		3.5804	1.40331		Glyma.06G147500_WRKY
1070	Glyma.06G148400.1.p	AP2/ERF-ERF	TF	Glyma.06G148400		Glyma.06G148400	PREDICTED: ethylene-responsive transcription factor ERF110-like [Glycine max] &gt;gi|947105442|gb|KRH53825.1| hypothetical protein GLYMA_06G148400 [Glycine max]	13.2796	26.2816	18.603	140.798	112.53	118.86		19.3881	124.063		Glyma.06G148400_AP2/ERF-ERF
1071	Glyma.06G149900.1.p	Trihelix	TF	Glyma.06G149900		Glyma.06G149900	PREDICTED: trihelix transcription factor GT-2-like [Glycine max] &gt;gi|947105466|gb|KRH53849.1| hypothetical protein GLYMA_06G149900 [Glycine max] &gt;gi|947105467|gb|KRH53850.1| hypothetical protein GLYMA_06G149900 [Glycine max]	31.1324	36.6933	35.3204	50.7279	35.7416	44.8087		34.382	43.7594		Glyma.06G149900_Trihelix
1072	Glyma.06G152200.1.p	C3H	TF	Glyma.06G152200		Glyma.06G152200	PREDICTED: zinc finger CCCH domain-containing protein 38-like [Glycine max] &gt;gi|571460651|ref|XP_006581759.1| PREDICTED: zinc finger CCCH domain-containing protein 38-like [Glycine max] &gt;gi|955324430|ref|XP_014631946.1| PREDICTED: zinc finger CCCH domain-containing protein 38-like [Glycine max] &gt;gi|955324432|ref|XP_014631947.1| PREDICTED: zinc finger CCCH domain-containing protein 38-lik…	3.2692	3.06668	3.37425	2.58075	3.32184	3.10031		3.23671	3.00097		Glyma.06G152200_C3H
1073	Glyma.06G152300.1.p	bHLH	TF	Glyma.06G152300		Glyma.06G152300	Transcription factor IND [Glycine soja] &gt;gi|947105501|gb|KRH53884.1| hypothetical protein GLYMA_06G152300 [Glycine max]	0	0	0	0	0	0.0466322		0	0.0155441		Glyma.06G152300_bHLH
1074	Glyma.06G152900.1.p	NAC	TF	Glyma.06G152900		Glyma.06G152900	PREDICTED: NAC domain-containing protein 82 [Glycine max] &gt;gi|947105510|gb|KRH53893.1| hypothetical protein GLYMA_06G152900 [Glycine max]	5.64847	5.7029	4.36274	5.70734	5.94284	5.48299		5.23803	5.71106		Glyma.06G152900_NAC
1075	Glyma.06G154400.1.p	NAC	TF	Glyma.06G154400		Glyma.06G154400	PREDICTED: NAC transcription factor 25-like isoform X1 [Glycine max] &gt;gi|734340981|gb|KHN09619.1| NAC domain-containing protein 68 [Glycine soja] &gt;gi|947105527|gb|KRH53910.1| hypothetical protein GLYMA_06G154400 [Glycine max]	68.0607	29.4646	35.5954	90.4068	39.4372	46.0433		44.3736	58.6291		Glyma.06G154400_NAC
1076	Glyma.06G157400.1.p	NAC	TF	Glyma.06G157400		Glyma.06G157400	NAC transcription factor [Glycine max] &gt;gi|513044651|gb|AGO14648.1| NAC transcription factor [Glycine max] &gt;gi|734341009|gb|KHN09647.1| NAC domain-containing protein 2 [Glycine soja] &gt;gi|918463783|gb|ALA09236.1| NAC transcription factor, partial [Glycine max] &gt;gi|947105576|gb|KRH53959.1| hypothetical protein GLYMA_06G157400 [Glycine max]	137.339	116.568	110.852	111.576	78.144	85.7128		121.586	91.8111		Glyma.06G157400_NAC
1077	Glyma.06G160500.1.p	MYB	TF	Glyma.06G160500		Glyma.06G160500	MYB transcription factor MYB56 [Glycine max] &gt;gi|734341039|gb|KHN09677.1| Myb-related protein 308 [Glycine soja] &gt;gi|947105633|gb|KRH54016.1| hypothetical protein GLYMA_06G160500 [Glycine max]	5.32074	6.19604	4.73728	27.4418	20.9133	23.8992		5.41802	24.0848		Glyma.06G160500_MYB
1078	Glyma.06G163600.1.p	LFY	TF	Glyma.06G163600		Glyma.06G163600	hypothetical protein GLYMA_06G163600 [Glycine max]	0	0.0271288	0	0	0	0.0456448		0.00904295	0.0152149		Glyma.06G163600_LFY
1079	Glyma.06G163700.1.p	AP2/ERF-ERF	TF	Glyma.06G163700		Glyma.06G163700	PREDICTED: ethylene-responsive transcription factor ERF114-like [Glycine max] &gt;gi|734341068|gb|KHN09706.1| Ethylene-responsive transcription factor ERF114 [Glycine soja] &gt;gi|947105701|gb|KRH54084.1| hypothetical protein GLYMA_06G163700 [Glycine max]	0.116723	0.291558	0.155776	0.105111	0.0613425	0.245276		0.188019	0.137243		Glyma.06G163700_AP2/ERF-ERF
1080	Glyma.06G164900.1.p	B3-ARF	TF	Glyma.06G164900		Glyma.06G164900	PREDICTED: auxin response factor 2-like [Glycine max] &gt;gi|947105727|gb|KRH54110.1| hypothetical protein GLYMA_06G164900 [Glycine max]	52.1726	42.9098	45.2495	28.6043	21.7072	24.0244		46.7773	24.7786		Glyma.06G164900_B3-ARF
1081	Glyma.06G165000.1.p	bHLH	TF	Glyma.06G165000		Glyma.06G165000	inducer of CBF expression 4 [Glycine max] &gt;gi|213053818|gb|ACJ39214.1| inducer of CBF expression 4 [Glycine max] &gt;gi|947105729|gb|KRH54112.1| hypothetical protein GLYMA_06G165000 [Glycine max]	0.938168	0.433967	1.10181	0.131419	0.246523	0.160635		0.824649	0.179525		Glyma.06G165000_bHLH
1082	Glyma.06G165700.1.p	bHLH	TF	Glyma.06G165700		Glyma.06G165700	PREDICTED: transcription factor bHLH137-like [Glycine max] &gt;gi|734383512|gb|KHN23952.1| Transcription factor bHLH137 [Glycine soja] &gt;gi|918463573|gb|ALA09131.1| bHLH transcription factor, partial [Glycine max] &gt;gi|947105738|gb|KRH54121.1| hypothetical protein GLYMA_06G165700 [Glycine max]	3.1382	1.00498	2.02966	4.8042	4.79552	4.59922		2.05761	4.73298		Glyma.06G165700_bHLH
1083	Glyma.06G166500.1.p	NAC	TF	Glyma.06G166500		Glyma.06G166500	PREDICTED: NAC domain-containing protein 83 [Glycine max] &gt;gi|734383518|gb|KHN23958.1| NAC domain-containing protein 29 [Glycine soja] &gt;gi|947105751|gb|KRH54134.1| hypothetical protein GLYMA_06G166500 [Glycine max]	0.0400173	0.0333193	0.224307	0.0720725	0.0315461	0.0280302		0.0992144	0.0438829		Glyma.06G166500_NAC
1084	Glyma.06G168400.1.p	WRKY	TF	Glyma.06G168400		Glyma.06G168400	PREDICTED: probable WRKY transcription factor 43 isoform X1 [Glycine max] &gt;gi|734403635|gb|KHN32553.1| Putative WRKY transcription factor 75 [Glycine soja] &gt;gi|947105777|gb|KRH54160.1| hypothetical protein GLYMA_06G168400 [Glycine max]	0	0	0	0	0	0		0	0		Glyma.06G168400_WRKY
1085	Glyma.06G168600.1.p	SBP	TF	Glyma.06G168600		Glyma.06G168600	PREDICTED: squamosa promoter-binding-like protein 13A isoform X1 [Glycine max] &gt;gi|955324700|ref|XP_014631998.1| PREDICTED: squamosa promoter-binding-like protein 13A isoform X1 [Glycine max] &gt;gi|955324703|ref|XP_014631999.1| PREDICTED: squamosa promoter-binding-like protein 13A isoform X1 [Glycine max] &gt;gi|947105779|gb|KRH54162.1| hypothetical protein GLYMA_06G168600 [Glycine max] &gt;g…	0.0236142	0.0393234	0.113454	0.021265	0.0372306	0.0992435		0.0587972	0.0525797		Glyma.06G168600_SBP
1086	Glyma.06G169600.1.p	NF-YC	TF	Glyma.06G169600		Glyma.06G169600	PREDICTED: nuclear transcription factor Y subunit C-1-like [Glycine max] &gt;gi|947105794|gb|KRH54177.1| hypothetical protein GLYMA_06G169600 [Glycine max]	21.38	14.4159	33.1547	15.6702	21.1624	32.0032		22.9836	22.9453		Glyma.06G169600_NF-YC
1087	Glyma.06G171400.1.p	Trihelix	TF	Glyma.06G171400		Glyma.06G171400	PREDICTED: ribonuclease J isoform X1 [Glycine max] &gt;gi|947105817|gb|KRH54200.1| hypothetical protein GLYMA_06G171400 [Glycine max]	0.568372	0.508733	0.580282	0.345484	0.683283	0.776328		0.552462	0.601699		Glyma.06G171400_Trihelix
1088	Glyma.06G173700.1.p	C3H	TF	Glyma.06G173700		Glyma.06G173700	PREDICTED: zinc finger CCCH domain-containing protein 43-like [Glycine max] &gt;gi|947105862|gb|KRH54245.1| hypothetical protein GLYMA_06G173700 [Glycine max] &gt;gi|947105863|gb|KRH54246.1| hypothetical protein GLYMA_06G173700 [Glycine max]	25.3438	22.6468	21.8704	22.8429	27.453	24.8371		23.287	25.0443		Glyma.06G173700_C3H
1089	Glyma.06G173800.1.p	C2H2	TF	Glyma.06G173800		Glyma.06G173800	PREDICTED: lysine-specific demethylase REF6-like [Glycine max]	0.319127	0.354283	0.567868	0.151672	0.300488	0.298044		0.413759	0.250068		Glyma.06G173800_C2H2
1090	Glyma.06G174000.1.p	C2H2	TF	Glyma.06G174000		Glyma.06G174000	PREDICTED: lysine-specific demethylase REF6-like [Glycine max] &gt;gi|947105867|gb|KRH54250.1| hypothetical protein GLYMA_06G174000 [Glycine max] &gt;gi|947105868|gb|KRH54251.1| hypothetical protein GLYMA_06G174000 [Glycine max]	1.56826	1.46566	1.58382	1.26814	1.26151	1.46615		1.53924	1.33193		Glyma.06G174000_C2H2
1091	Glyma.06G178600.1.p	MYB	TF	Glyma.06G178600		Glyma.06G178600	PREDICTED: transcription factor MYB86-like [Glycine max] &gt;gi|947105951|gb|KRH54334.1| hypothetical protein GLYMA_06G178600 [Glycine max]	15.0225	7.98487	11.2746	5.04181	7.64732	5.88253		11.4273	6.19055		Glyma.06G178600_MYB
1092	Glyma.06G178900.1.p	LOB	TF	Glyma.06G178900		Glyma.06G178900	PREDICTED: LOB domain-containing protein 25-like [Glycine max] &gt;gi|571461134|ref|XP_006581908.1| PREDICTED: LOB domain-containing protein 25-like [Glycine max] &gt;gi|734370508|gb|KHN19266.1| Protein LATERAL ORGAN BOUNDARIES [Glycine soja] &gt;gi|947105954|gb|KRH54337.1| hypothetical protein GLYMA_06G178900 [Glycine max] &gt;gi|947105955|gb|KRH54338.1| hypothetical protein GLYMA_06G178900 [Gly…	0.528441	0.850652	0.761667	0.126899	0.0833153	0.320795		0.713587	0.177003		Glyma.06G178900_LOB
1093	Glyma.06G181800.1.p	MYB	TF	Glyma.06G181800		Glyma.06G181800	PREDICTED: transcription factor MYB98-like [Glycine max] &gt;gi|947106005|gb|KRH54388.1| hypothetical protein GLYMA_06G181800 [Glycine max]	0	0	0	0	0	0		0	0		Glyma.06G181800_MYB
1094	Glyma.06G182200.1.p	C2C2-Dof	TF	Glyma.06G182200		Glyma.06G182200	PREDICTED: dof zinc finger protein DOF5.6-like [Glycine max] &gt;gi|734370546|gb|KHN19304.1| Dof zinc finger protein DOF5.6 [Glycine soja] &gt;gi|947106012|gb|KRH54395.1| hypothetical protein GLYMA_06G182200 [Glycine max]	2.72225	2.8792	2.63151	2.4956	3.47996	4.12282		2.74432	3.36613		Glyma.06G182200_C2C2-Dof
1095	Glyma.06G185000.1.p	LIM	TF	Glyma.06G185000		Glyma.06G185000	Pollen-specific protein SF3 [Glycine soja] &gt;gi|947106055|gb|KRH54438.1| hypothetical protein GLYMA_06G185000 [Glycine max]	14.4573	14.347	12.2161	7.72059	7.65311	7.88935		13.6734	7.75435		Glyma.06G185000_LIM
1096	Glyma.06G186800.1.p	E2F-DP	TF	Glyma.06G186800		Glyma.06G186800	hypothetical protein GLYMA_06G186800 [Glycine max]	17.9681	19.0237	16.2962	17.2025	16.8781	18.415		17.7627	17.4985		Glyma.06G186800_E2F-DP
1097	Glyma.06G187600.1.p	MYB-related	TF	Glyma.06G187600		Glyma.06G187600	MYB transcription factor MYB183 [Glycine max] &gt;gi|110931724|gb|ABH02861.1| MYB transcription factor MYB183 [Glycine max] &gt;gi|947106088|gb|KRH54471.1| hypothetical protein GLYMA_06G187600 [Glycine max]	21.3052	20.3495	26.9668	38.007	52.0595	46.3517		22.8738	45.4728		Glyma.06G187600_MYB-related
1098	Glyma.06G188100.1.p	bHLH	TF	Glyma.06G188100		Glyma.06G188100	PREDICTED: transcription factor bHLH79-like [Glycine max] &gt;gi|947106095|gb|KRH54478.1| hypothetical protein GLYMA_06G188100 [Glycine max]	1.45626	1.58974	1.58071	2.44792	5.91851	4.85086		1.54224	4.40576		Glyma.06G188100_bHLH
1099	Glyma.06G188400.1.p	MYB-related	TF	Glyma.06G188400		Glyma.06G188400	PREDICTED: transcription factor MYB35-like [Glycine max] &gt;gi|947106098|gb|KRH54481.1| hypothetical protein GLYMA_06G188400 [Glycine max]	0.0472283	0.0393234	0	0.25518	0.0744613	0		0.0288506	0.10988		Glyma.06G188400_MYB-related
1100	Glyma.06G190200.1.p	HB-HD-ZIP	TF	Glyma.06G190200		Glyma.06G190200	HDZip I protein [Glycine max] &gt;gi|947106118|gb|KRH54501.1| hypothetical protein GLYMA_06G190200 [Glycine max]	17.2699	22.0834	24.0682	20.0285	11.3035	17.6319		21.1405	16.3213		Glyma.06G190200_HB-HD-ZIP
1101	Glyma.06G190800.1.p	WRKY	TF	Glyma.06G190800		Glyma.06G190800	PREDICTED: probable WRKY transcription factor 61 [Glycine max] &gt;gi|734370622|gb|KHN19380.1| Putative WRKY transcription factor 72 [Glycine soja] &gt;gi|947106126|gb|KRH54509.1| hypothetical protein GLYMA_06G190800 [Glycine max]	7.07705	11.1086	11.1627	23.9132	20.4617	23.4079		9.78276	22.5942		Glyma.06G190800_WRKY
1102	Glyma.06G191800.1.p	bHLH	TF	Glyma.06G191800		Glyma.06G191800	hypothetical protein GLYMA_06G191800 [Glycine max]	0.221178	1.2891	1.653	1.72618	9.99646	7.74621		1.05443	6.48961		Glyma.06G191800_bHLH
1103	Glyma.06G193000.1.p	TCP	TF	Glyma.06G193000		Glyma.06G193000	PREDICTED: transcription factor TCP14-like [Glycine max] &gt;gi|947106159|gb|KRH54542.1| hypothetical protein GLYMA_06G193000 [Glycine max]	0.58142	0.927865	1.35791	4.86491	7.81087	7.78878		0.955733	6.82152		Glyma.06G193000_TCP
1104	Glyma.06G193600.1.p	MYB	TF	Glyma.06G193600		Glyma.06G193600	PREDICTED: myb-related protein 306-like [Glycine max] &gt;gi|947106166|gb|KRH54549.1| hypothetical protein GLYMA_06G193600 [Glycine max] &gt;gi|947106167|gb|KRH54550.1| hypothetical protein GLYMA_06G193600 [Glycine max] &gt;gi|1024325598|gb|ANB78240.1| transcription factor MYBJ3 [Glycine max]	0	0	0	0.100129	0	0		0	0.0333762		Glyma.06G193600_MYB
1105	Glyma.06G193700.1.p	zf-HD	TF	Glyma.06G193700		Glyma.06G193700	PREDICTED: mini zinc finger protein 3-like [Glycine max] &gt;gi|955327174|ref|XP_014632621.1| PREDICTED: mini zinc finger protein 3-like [Glycine max] &gt;gi|734399334|gb|KHN30840.1| ZF-HD homeobox protein [Glycine soja] &gt;gi|734403552|gb|KHN32524.1| ZF-HD homeobox protein [Glycine soja] &gt;gi|947106168|gb|KRH54551.1| hypothetical protein GLYMA_06G193700 [Glycine max] &gt;gi|947115044|gb|KRH63…	1.11411	0.549711	1.02429	0.928963	1.65895	1.27174		0.89604	1.28655		Glyma.06G193700_zf-HD
1106	Glyma.06G194300.1.p	RWP-RK	TF	Glyma.06G194300		Glyma.06G194300	hypothetical protein GLYMA_06G194300 [Glycine max]	0	0	0	0	0	0.124208		0	0.0414027		Glyma.06G194300_RWP-RK
1107	Glyma.06G194800.1.p	C2C2-Dof	TF	Glyma.06G194800		Glyma.06G194800	PREDICTED: cyclic dof factor 3-like [Glycine max] &gt;gi|734389433|gb|KHN26253.1| Dof zinc finger protein DOF3.3 [Glycine soja] &gt;gi|947106184|gb|KRH54567.1| hypothetical protein GLYMA_06G194800 [Glycine max]	1.65002	2.17674	1.92182	5.05583	4.02044	5.76379		1.9162	4.94669		Glyma.06G194800_C2C2-Dof
1108	Glyma.06G195500.1.p	NAC	TF	Glyma.06G195500		Glyma.06G195500	NAC domain protein NAC5 [Glycine max] &gt;gi|734389440|gb|KHN26260.1| NAC domain-containing protein 100 [Glycine soja] &gt;gi|947106192|gb|KRH54575.1| hypothetical protein GLYMA_06G195500 [Glycine max]	0.482637	0.982311	0.966177	2.12482	1.45846	1.74666		0.810375	1.77665		Glyma.06G195500_NAC
1109	Glyma.06G195600.1.p	MYB	TF	Glyma.06G195600		Glyma.06G195600	PREDICTED: transcription factor MYB51 [Glycine max] &gt;gi|734389442|gb|KHN26262.1| Transcription factor MYB29 [Glycine soja] &gt;gi|947106193|gb|KRH54576.1| hypothetical protein GLYMA_06G195600 [Glycine max]	2.75567	2.45504	2.38313	4.83898	1.95509	3.03043		2.53128	3.27483		Glyma.06G195600_MYB
1110	Glyma.06G197700.1.p	C2H2	TF	Glyma.06G197700		Glyma.06G197700	PREDICTED: uncharacterized protein LOC102666094 [Glycine max]	0	0	0.0318833	0	0	0.0278898		0.0106278	0.0092966		Glyma.06G197700_C2H2
1111	Glyma.06G198300.1.p	RWP-RK	TF	Glyma.06G198300		Glyma.06G198300	PREDICTED: uncharacterized protein LOC100784971 [Glycine max] &gt;gi|947106234|gb|KRH54617.1| hypothetical protein GLYMA_06G198300 [Glycine max]	0	0.0706283	0	0.0254625	0.200609	0.0594167		0.0235428	0.0951626		Glyma.06G198300_RWP-RK
1112	Glyma.06G199600.1.p	bHLH	TF	Glyma.06G199600		Glyma.06G199600	PREDICTED: transcription factor PIF7-like isoform X1 [Glycine max] &gt;gi|947106247|gb|KRH54630.1| hypothetical protein GLYMA_06G199600 [Glycine max]	0	0	0	0	0	0		0	0		Glyma.06G199600_bHLH
1113	Glyma.06G201200.1.p	C2H2	TF	Glyma.06G201200		Glyma.06G201200	PREDICTED: serum response factor homolog B-like [Glycine max] &gt;gi|734365499|gb|KHN17800.1| Zinc finger protein ZAT4 [Glycine soja] &gt;gi|947106273|gb|KRH54656.1| hypothetical protein GLYMA_06G201200 [Glycine max]	0.498127	0.116131	0.414829	0.107657	0.816773	0.516392		0.343029	0.480274		Glyma.06G201200_C2H2
1114	Glyma.06G204300.1.p	TCP	TF	Glyma.06G204300		Glyma.06G204300	PREDICTED: transcription factor TCP5-like [Glycine max] &gt;gi|947106328|gb|KRH54711.1| hypothetical protein GLYMA_06G204300 [Glycine max]	0	0	0	0	0	0		0	0		Glyma.06G204300_TCP
1115	Glyma.06G204600.1.p	C3H	TF	Glyma.06G204600		Glyma.06G204600	PREDICTED: uncharacterized protein LOC100807768 [Glycine max] &gt;gi|947106337|gb|KRH54720.1| hypothetical protein GLYMA_06G204600 [Glycine max]	1.6653	1.46773	1.34649	0.899777	1.5305	1.18353		1.49317	1.2046		Glyma.06G204600_C3H
1116	Glyma.06G205700.1.p	SBP	TF	Glyma.06G205700		Glyma.06G205700	hypothetical protein GLYMA_06G205700, partial [Glycine max]	0.0417328	0.138991	0	0	0	0		0.0602412	0		Glyma.06G205700_SBP
1117	Glyma.06G205800.1.p	MADS-MIKC	TF	Glyma.06G205800		Glyma.06G205800	agamous-like MADS-box protein AGL8 homolog [Glycine max] &gt;gi|734371117|gb|KHN19592.1| Agamous-like MADS-box protein AGL8 like [Glycine soja] &gt;gi|947106357|gb|KRH54740.1| hypothetical protein GLYMA_06G205800 [Glycine max]	2.70876	0.797633	1.90452	0.446211	0.182286	0.115692		1.80364	0.248063		Glyma.06G205800_MADS-MIKC
1118	Glyma.06G206300.1.p	bHLH	TF	Glyma.06G206300		Glyma.06G206300	hypothetical protein GLYMA_06G206300 [Glycine max]	0	0	0	0	0	0		0	0		Glyma.06G206300_bHLH
1119	Glyma.06G206400.1.p	C2C2-Dof	TF	Glyma.06G206400		Glyma.06G206400	hypothetical protein GLYMA_06G206400 [Glycine max]	0.261517	0.261294	1.21457	0.1413	0.32985	1.06244		0.579127	0.511198		Glyma.06G206400_C2C2-Dof
1120	Glyma.06G209000.1.p	NF-YB	TF	Glyma.06G209000		Glyma.06G209000	repressor protein [Glycine max] &gt;gi|18481628|gb|AAL73489.1|AF464906_1 repressor protein [Glycine max] &gt;gi|255627101|gb|ACU13895.1| unknown [Glycine max] &gt;gi|947106404|gb|KRH54787.1| hypothetical protein GLYMA_06G209000 [Glycine max]	46.318	42.9904	43.6627	55.6784	54.0883	58.2289		44.3237	55.9985		Glyma.06G209000_NF-YB
1121	Glyma.06G210600.1.p	TCP	TF	Glyma.06G210600		Glyma.06G210600	PREDICTED: transcription factor DICHOTOMA-like [Glycine max] &gt;gi|947106427|gb|KRH54810.1| hypothetical protein GLYMA_06G210600 [Glycine max]	0	0	0	0	0	0		0	0		Glyma.06G210600_TCP
1122	Glyma.06G212900.1.p	WRKY	TF	Glyma.06G212900		Glyma.06G212900	PREDICTED: probable WRKY transcription factor 40 [Glycine max]	0	0	0	0	0	0		0	0		Glyma.06G212900_WRKY
1123	Glyma.06G213100.1.p	GRAS	TF	Glyma.06G213100		Glyma.06G213100	PREDICTED: DELLA protein SLR1-like [Glycine max] &gt;gi|947106457|gb|KRH54840.1| hypothetical protein GLYMA_06G213100 [Glycine max]	2.54403	1.44157	3.0274	1.09774	1.15594	1.4726		2.33767	1.2421		Glyma.06G213100_GRAS
1124	Glyma.06G213400.1.p	GARP-G2-like	TF	Glyma.06G213400		Glyma.06G213400	PREDICTED: uncharacterized protein LOC100809196 [Glycine max] &gt;gi|734383585|gb|KHN23993.1| Two-component response regulator-like APRR2 [Glycine soja] &gt;gi|947106463|gb|KRH54846.1| hypothetical protein GLYMA_06G213400 [Glycine max]	0.43762	0.526316	0.4867	0.634914	1.47575	0.936625		0.483546	1.01576		Glyma.06G213400_GARP-G2-like
1125	Glyma.06G216400.1.p	MYB-related	TF	Glyma.06G216400		Glyma.06G216400	PREDICTED: uncharacterized protein LOC100777809 [Glycine max] &gt;gi|955325386|ref|XP_014632138.1| PREDICTED: uncharacterized protein LOC100777809 [Glycine max] &gt;gi|947106496|gb|KRH54879.1| hypothetical protein GLYMA_06G216400 [Glycine max] &gt;gi|947106497|gb|KRH54880.1| hypothetical protein GLYMA_06G216400 [Glycine max] &gt;gi|947106498|gb|KRH54881.1| hypothetical protein GLYMA_06G216400 [Gl…	2.17034	1.69007	2.47556	1.94037	2.65867	2.37329		2.11199	2.32411		Glyma.06G216400_MYB-related
1126	Glyma.06G219800.1.p	WRKY	TF	Glyma.06G219800		Glyma.06G219800	probable WRKY transcription factor 32 [Glycine max] &gt;gi|918463869|gb|ALA09279.1| WRKY transcription factor, partial [Glycine max] &gt;gi|947106551|gb|KRH54934.1| hypothetical protein GLYMA_06G219800 [Glycine max]	6.28714	4.10755	4.94531	3.25671	3.42111	4.20897		5.11333	3.62893		Glyma.06G219800_WRKY
1127	Glyma.06G220000.1.p	B3	TF	Glyma.06G220000		Glyma.06G220000	hypothetical protein GLYMA_06G220000 [Glycine max]	0	0	0	0	0	0		0	0		Glyma.06G220000_B3
1128	Glyma.06G220100.1.p	MYB-related	TF	Glyma.06G220100		Glyma.06G220100	hypothetical protein GLYMA_06G220100 [Glycine max]	0	0	0	0	0	0		0	0		Glyma.06G220100_MYB-related
1129	Glyma.06G221200.1.p	bHLH	TF	Glyma.06G221200		Glyma.06G221200	PREDICTED: transcription factor bHLH106-like [Glycine max] &gt;gi|947106570|gb|KRH54953.1| hypothetical protein GLYMA_06G221200 [Glycine max]	0.124545	0.0345663	0.033243	0.0373849	0.0327267	0		0.064118	0.0233705		Glyma.06G221200_bHLH
1130	Glyma.06G221800.1.p	AP2/ERF-ERF	TF	Glyma.06G221800		Glyma.06G221800	PREDICTED: ethylene-responsive transcription factor WIN1-like [Glycine max] &gt;gi|734316544|gb|KHN02157.1| Ethylene-responsive transcription factor WIN1 [Glycine soja] &gt;gi|947106577|gb|KRH54960.1| hypothetical protein GLYMA_06G221800 [Glycine max]	0.0347419	0.0289269	0	0	0	0		0.0212229	0		Glyma.06G221800_AP2/ERF-ERF
1131	Glyma.06G222900.1.p	FAR1	TF	Glyma.06G222900		Glyma.06G222900	hypothetical protein GLYMA_06G222900 [Glycine max]	0	0	0	0	0	0		0	0		Glyma.06G222900_FAR1
1132	Glyma.06G225200.1.p	AP2/ERF-AP2	TF	Glyma.06G225200		Glyma.06G225200	AP2-like ethylene-responsive transcription factor [Glycine soja] &gt;gi|947106641|gb|KRH55024.1| hypothetical protein GLYMA_06G225200 [Glycine max]	0	0	0	0	0	0		0	0		Glyma.06G225200_AP2/ERF-AP2
1133	Glyma.06G229800.1.p	FAR1	TF	Glyma.06G229800		Glyma.06G229800	hypothetical protein GLYMA_06G229800 [Glycine max]	0	0	0	0	0	0		0	0		Glyma.06G229800_FAR1
1134	Glyma.06G232300.1.p	TCP	TF	Glyma.06G232300		Glyma.06G232300	PREDICTED: transcription factor TCP3-like [Glycine max] &gt;gi|947106742|gb|KRH55125.1| hypothetical protein GLYMA_06G232300 [Glycine max]	0.427661	0.68477	0.698069	0.903541	1.50412	1.58995		0.6035	1.33254		Glyma.06G232300_TCP
1135	Glyma.06G234700.1.p	HB-other	TF	Glyma.06G234700		Glyma.06G234700	PREDICTED: homeobox-leucine zipper protein ATHB-52-like [Glycine max] &gt;gi|734421932|gb|KHN41427.1| Homeobox-leucine zipper protein ATHB-52 [Glycine soja] &gt;gi|947106785|gb|KRH55168.1| hypothetical protein GLYMA_06G234700 [Glycine max]	0	0	0	0	0.138373	0.0307378		0	0.0563704		Glyma.06G234700_HB-other
1136	Glyma.06G235200.1.p	HB-other	TF	Glyma.06G235200		Glyma.06G235200	PREDICTED: protein SAWADEE HOMEODOMAIN HOMOLOG 2-like [Glycine max] &gt;gi|947106790|gb|KRH55173.1| hypothetical protein GLYMA_06G235200 [Glycine max]	2.8328	4.05789	4.26841	3.4836	3.62583	2.60298		3.7197	3.23747		Glyma.06G235200_HB-other
1137	Glyma.06G236000.1.p	NAC	TF	Glyma.06G236000		Glyma.06G236000	PREDICTED: protein CUP-SHAPED COTYLEDON 2-like [Glycine max] &gt;gi|947106804|gb|KRH55187.1| hypothetical protein GLYMA_06G236000 [Glycine max]	0	0	0.0249975	0	0	0		0.0083325	0		Glyma.06G236000_NAC
1138	Glyma.06G236400.1.p	AP2/ERF-ERF	TF	Glyma.06G236400		Glyma.06G236400	PREDICTED: ethylene-responsive transcription factor 4-like [Glycine max] &gt;gi|947106812|gb|KRH55195.1| hypothetical protein GLYMA_06G236400 [Glycine max]	46.3389	37.3804	49.2321	29.2809	34.6429	39.3949		44.3171	34.4396		Glyma.06G236400_AP2/ERF-ERF
1139	Glyma.06G238100.1.p	SBP	TF	Glyma.06G238100		Glyma.06G238100	PREDICTED: squamosa promoter-binding protein 1-like [Glycine max] &gt;gi|947106844|gb|KRH55227.1| hypothetical protein GLYMA_06G238100 [Glycine max]	0	0	0	0	0.11038	0.0653855		0	0.0585887		Glyma.06G238100_SBP
1140	Glyma.06G242200.1.p	WRKY	TF	Glyma.06G242200		Glyma.06G242200	hypothetical protein GLYMA_06G242200 [Glycine max]	0	0.0621544	0	0	0	0		0.0207181	0		Glyma.06G242200_WRKY
1141	Glyma.06G247000.1.p	FAR1	TF	Glyma.06G247000		Glyma.06G247000	hypothetical protein GLYMA_06G247000 [Glycine max]	0	0	0	0	0	0		0	0		Glyma.06G247000_FAR1
1142	Glyma.06G248200.1.p	MYB	TF	Glyma.06G248200		Glyma.06G248200	PREDICTED: myb-related protein 305-like [Glycine max] &gt;gi|947106965|gb|KRH55348.1| hypothetical protein GLYMA_06G248200 [Glycine max]	0	0	0	0	0	0		0	0		Glyma.06G248200_MYB
1143	Glyma.06G248900.1.p	NAC	TF	Glyma.06G248900		Glyma.06G248900	NAC domain protein NAC3 [Glycine max] &gt;gi|564010296|gb|AHB63576.1| NAC transcription factor [Glycine max] &gt;gi|918463785|gb|ALA09237.1| NAC transcription factor, partial [Glycine max] &gt;gi|947106972|gb|KRH55355.1| hypothetical protein GLYMA_06G248900 [Glycine max]	14.9031	33.5345	21.0657	84.6358	66.9947	79.8071		23.1678	77.1459		Glyma.06G248900_NAC
1144	Glyma.06G249100.1.p	NAC	TF	Glyma.06G249100		Glyma.06G249100	NAC domain-containing protein 18-like [Glycine max] &gt;gi|564010302|gb|AHB63578.1| NAC transcription factor [Glycine max] &gt;gi|947106974|gb|KRH55357.1| hypothetical protein GLYMA_06G249100 [Glycine max]	0.102307	0	0.0204805	0.230323	0.0604873	0.0895764		0.0409292	0.126796		Glyma.06G249100_NAC
1145	Glyma.06G250300.1.p	ULT	TF	Glyma.06G250300		Glyma.06G250300	PREDICTED: protein ULTRAPETALA 2-like [Glycine max] &gt;gi|947106989|gb|KRH55372.1| hypothetical protein GLYMA_06G250300 [Glycine max]	0	0	0	0	0	0		0	0		Glyma.06G250300_ULT
1146	Glyma.06G250400.1.p	ULT	TF	Glyma.06G250400		Glyma.06G250400	PREDICTED: protein ULTRAPETALA 2-like [Glycine max]	0	0	0	0	0	0		0	0		Glyma.06G250400_ULT
1147	Glyma.06G250500.1.p	ULT	TF	Glyma.06G250500		Glyma.06G250500	PREDICTED: protein ULTRAPETALA 2-like [Glycine max] &gt;gi|947106991|gb|KRH55374.1| hypothetical protein GLYMA_06G250500 [Glycine max]	0	0	0	0	0	0		0	0		Glyma.06G250500_ULT
1148	Glyma.06G250900.1.p	ULT	TF	Glyma.06G250900		Glyma.06G250900	hypothetical protein GLYMA_06G250900 [Glycine max]	0	0	0	0	0	0		0	0		Glyma.06G250900_ULT
1149	Glyma.06G251000.1.p	ULT	TF	Glyma.06G251000		Glyma.06G251000	hypothetical protein GLYMA_06G251000 [Glycine max]	0	0.183026	0.0586731	0.131967	0.0577618	0		0.0805664	0.0632429		Glyma.06G251000_ULT
1150	Glyma.06G251300.1.p	ULT	TF	Glyma.06G251300		Glyma.06G251300	hypothetical protein GLYMA_06G251300 [Glycine max]	0	0	0	0	0	0		0	0		Glyma.06G251300_ULT
1151	Glyma.06G251600.1.p	ULT	TF	Glyma.06G251600		Glyma.06G251600	hypothetical protein GLYMA_06G251600 [Glycine max]	0	0	0	0	0	0		0	0		Glyma.06G251600_ULT
1152	Glyma.06G251700.1.p	ULT	TF	Glyma.06G251700		Glyma.06G251700	hypothetical protein GLYMA_06G251700 [Glycine max]	0	0	0	0	0	0		0	0		Glyma.06G251700_ULT
1153	Glyma.06G251800.1.p	ULT	TF	Glyma.06G251800		Glyma.06G251800	hypothetical protein GLYMA_06G251800 [Glycine max]	0	0	0	0	0	0		0	0		Glyma.06G251800_ULT
1154	Glyma.06G252000.1.p	ULT	TF	Glyma.06G252000		Glyma.06G252000	hypothetical protein GLYMA_06G251600 [Glycine max]	0	0	0	0	0	0		0	0		Glyma.06G252000_ULT
1155	Glyma.06G252100.1.p	ULT	TF	Glyma.06G252100		Glyma.06G252100	hypothetical protein GLYMA_06G252100 [Glycine max]	0	0	0	0	0	0		0	0		Glyma.06G252100_ULT
1156	Glyma.06G252200.1.p	ULT	TF	Glyma.06G252200		Glyma.06G252200	hypothetical protein GLYMA_06G252200 [Glycine max]	0	0	0	0	0	0		0	0		Glyma.06G252200_ULT
1157	Glyma.06G252500.1.p	ULT	TF	Glyma.06G252500		Glyma.06G252500	hypothetical protein GLYMA_06G252500 [Glycine max]	0	0	0	0	0	0		0	0		Glyma.06G252500_ULT
1158	Glyma.06G253100.1.p	ULT	TF	Glyma.06G253100		Glyma.06G253100	hypothetical protein GLYMA_06G253100 [Glycine max]	0	0	0	0	0	0		0	0		Glyma.06G253100_ULT
1159	Glyma.06G265500.1.p	GRAS	TF	Glyma.06G265500		Glyma.06G265500	PREDICTED: scarecrow-like protein 21 [Glycine max] &gt;gi|571462290|ref|XP_006582237.1| PREDICTED: scarecrow-like protein 21 [Glycine max] &gt;gi|571462292|ref|XP_006582238.1| PREDICTED: scarecrow-like protein 21 [Glycine max] &gt;gi|947107215|gb|KRH55598.1| hypothetical protein GLYMA_06G265500 [Glycine max] &gt;gi|947107216|gb|KRH55599.1| hypothetical protein GLYMA_06G265500 [Glycine max]	64.7317	60.8525	59.0553	89.5489	22.7392	58.0829		61.5465	56.7903		Glyma.06G265500_GRAS
1160	Glyma.06G265800.1.p	C2H2	TF	Glyma.06G265800		Glyma.06G265800	uncharacterized protein LOC100787790 [Glycine max] &gt;gi|255636705|gb|ACU18688.1| unknown [Glycine max] &gt;gi|734435579|gb|KHN47840.1| hypothetical protein glysoja_029258 [Glycine soja] &gt;gi|947107222|gb|KRH55605.1| hypothetical protein GLYMA_06G265800 [Glycine max]	1.47304	1.38882	1.00608	1.3265	1.81013	1.7753		1.28931	1.63731		Glyma.06G265800_C2H2
1161	Glyma.06G266800.1.p	bHLH	TF	Glyma.06G266800		Glyma.06G266800	PREDICTED: transcription factor ILR3-like [Glycine max] &gt;gi|734435582|gb|KHN47843.1| Transcription factor ILR3 [Glycine soja] &gt;gi|947107233|gb|KRH55616.1| hypothetical protein GLYMA_06G266800 [Glycine max]	44.7346	50.6642	55.8497	49.8115	53.0539	54.8085		50.4162	52.558		Glyma.06G266800_bHLH
1162	Glyma.06G283300.1.p	bHLH	TF	Glyma.06G283300		Glyma.06G283300	PREDICTED: transcription factor bHLH30-like [Glycine max] &gt;gi|734333973|gb|KHN07752.1| Transcription factor bHLH30 [Glycine soja] &gt;gi|947107423|gb|KRH55806.1| hypothetical protein GLYMA_06G283300 [Glycine max]	0.127627	0.318796	0.255493	0.316059	0.528202	0.424634		0.233972	0.422965		Glyma.06G283300_bHLH
1163	Glyma.06G284500.1.p	TCP	TF	Glyma.06G284500		Glyma.06G284500	PREDICTED: transcription factor TCP4-like [Glycine max] &gt;gi|571462455|ref|XP_006582291.1| PREDICTED: transcription factor TCP4-like [Glycine max] &gt;gi|734333984|gb|KHN07763.1| Transcription factor TCP3 [Glycine soja] &gt;gi|947107435|gb|KRH55818.1| hypothetical protein GLYMA_06G284500 [Glycine max] &gt;gi|947107436|gb|KRH55819.1| hypothetical protein GLYMA_06G284500 [Glycine max]	0	0	0	0	0	0		0	0		Glyma.06G284500_TCP
1164	Glyma.06G284900.1.p	bZIP	TF	Glyma.06G284900		Glyma.06G284900	bZIP transcription factor bZIP50 [Glycine max] &gt;gi|947107443|gb|KRH55826.1| hypothetical protein GLYMA_06G284900 [Glycine max]	0.95961	1.91426	1.58484	4.06868	6.33545	6.09146		1.48623	5.49853		Glyma.06G284900_bZIP
1165	Glyma.06G285100.1.p	LOB	TF	Glyma.06G285100		Glyma.06G285100	LOB domain-containing protein 2 [Glycine soja] &gt;gi|947107453|gb|KRH55836.1| hypothetical protein GLYMA_06G285100 [Glycine max]	0	0	0	0	0	0		0	0		Glyma.06G285100_LOB
1166	Glyma.06G285800.1.p	VOZ	TF	Glyma.06G285800		Glyma.06G285800	PREDICTED: transcription factor VOZ1-like [Glycine max] &gt;gi|571462477|ref|XP_006582297.1| PREDICTED: transcription factor VOZ1-like [Glycine max] &gt;gi|947107463|gb|KRH55846.1| hypothetical protein GLYMA_06G285800 [Glycine max] &gt;gi|947107464|gb|KRH55847.1| hypothetical protein GLYMA_06G285800 [Glycine max]	2.00157	2.36826	2.46318	4.32588	3.55434	4.5602		2.27767	4.14681		Glyma.06G285800_VOZ
1167	Glyma.06G287200.1.p	C2H2	TF	Glyma.06G287200		Glyma.06G287200	PREDICTED: zinc finger protein NUTCRACKER-like [Glycine max] &gt;gi|947107485|gb|KRH55868.1| hypothetical protein GLYMA_06G287200 [Glycine max]	0	0.0585791	0.0563366	0.401253	0.739488	0.361388		0.0383052	0.50071		Glyma.06G287200_C2H2
1168	Glyma.06G288500.1.p	NAC	TF	Glyma.06G288500		Glyma.06G288500	PREDICTED: NAC domain-containing protein 73-like [Glycine max] &gt;gi|947107499|gb|KRH55882.1| hypothetical protein GLYMA_06G288500 [Glycine max] &gt;gi|947107500|gb|KRH55883.1| hypothetical protein GLYMA_06G288500 [Glycine max] &gt;gi|947107501|gb|KRH55884.1| hypothetical protein GLYMA_06G288500 [Glycine max]	4.51974	3.41586	3.74909	1.62804	1.37037	1.83457		3.8949	1.61099		Glyma.06G288500_NAC
1169	Glyma.06G288900.1.p	HB-other	TF	Glyma.06G288900		Glyma.06G288900	PREDICTED: uncharacterized protein LOC100797480 isoform X1 [Glycine max] &gt;gi|947107508|gb|KRH55891.1| hypothetical protein GLYMA_06G288900 [Glycine max]	4.13805	4.04888	3.33226	2.68777	3.01635	2.91488		3.83973	2.873		Glyma.06G288900_HB-other
1170	Glyma.06G289300.1.p	GARP-G2-like	TF	Glyma.06G289300		Glyma.06G289300	hypothetical protein GLYMA_06G289300 [Glycine max]	2.55343	1.61286	2.80258	1.52633	0.815569	1.20265		2.32296	1.18151		Glyma.06G289300_GARP-G2-like
1171	Glyma.06G290000.1.p	AP2/ERF-ERF	TF	Glyma.06G290000		Glyma.06G290000	PREDICTED: ethylene-responsive transcription factor 9-like [Glycine max] &gt;gi|918463519|gb|ALA09104.1| AP2-EREBP transcription factor, partial [Glycine max] &gt;gi|947107537|gb|KRH55920.1| hypothetical protein GLYMA_06G290000 [Glycine max]	60.4864	30.6502	86.8275	23.6285	18.9122	36.5121		59.3214	26.3509		Glyma.06G290000_AP2/ERF-ERF
1172	Glyma.06G290100.1.p	C3H	TF	Glyma.06G290100		Glyma.06G290100	PREDICTED: zinc finger CCCH domain-containing protein 2-like [Glycine max] &gt;gi|947107538|gb|KRH55921.1| hypothetical protein GLYMA_06G290100 [Glycine max]	0	0	0	0	0	0		0	0		Glyma.06G290100_C3H
1173	Glyma.06G291900.1.p	bHLH	TF	Glyma.06G291900		Glyma.06G291900	PREDICTED: transcription factor bHLH36-like [Glycine max] &gt;gi|947107565|gb|KRH55948.1| hypothetical protein GLYMA_06G291900 [Glycine max]	5.70394	4.65611	3.40318	1.25895	0.176333	0.900909		4.58774	0.778729		Glyma.06G291900_bHLH
1174	Glyma.06G295300.1.p	AP2/ERF-ERF	TF	Glyma.06G295300		Glyma.06G295300	hypothetical protein GLYMA_06G295300 [Glycine max]	0.464061	0.0813449	0.156462	0	0.0192539	0.0342161		0.233956	0.0178233		Glyma.06G295300_AP2/ERF-ERF
1175	Glyma.06G297100.1.p	ULT	TF	Glyma.06G297100		Glyma.06G297100	uncharacterized protein LOC100815782 [Glycine max] &gt;gi|255636902|gb|ACU18784.1| unknown [Glycine max] &gt;gi|734420972|gb|KHN41150.1| Protein ULTRAPETALA 1 [Glycine soja] &gt;gi|947107643|gb|KRH56026.1| hypothetical protein GLYMA_06G297100 [Glycine max]	23.7929	17.1352	17.9495	20.117	22.3447	19.6935		19.6259	20.7184		Glyma.06G297100_ULT
1176	Glyma.06G299300.1.p	MYB	TF	Glyma.06G299300		Glyma.06G299300	PREDICTED: transcription factor MYB39-like [Glycine max] &gt;gi|734420993|gb|KHN41171.1| Transcription factor MYB39 [Glycine soja] &gt;gi|947107667|gb|KRH56050.1| hypothetical protein GLYMA_06G299300 [Glycine max]	0	0.0664714	0	0	0	0		0.0221571	0		Glyma.06G299300_MYB
1177	Glyma.06G299900.1.p	MYB	TF	Glyma.06G299900		Glyma.06G299900	PREDICTED: myb-related protein Myb4-like [Glycine max] &gt;gi|947107673|gb|KRH56056.1| hypothetical protein GLYMA_06G299900 [Glycine max]	1.81195	2.03495	1.68711	1.02455	1.22907	1.88902		1.84467	1.38088		Glyma.06G299900_MYB
1178	Glyma.06G300000.1.p	MYB	TF	Glyma.06G300000		Glyma.06G300000	PREDICTED: myb-related protein Myb4-like [Glycine max] &gt;gi|947107674|gb|KRH56057.1| hypothetical protein GLYMA_06G300000 [Glycine max]	1.60933	1.82236	1.28867	2.72456	1.47164	1.57816		1.57345	1.92479		Glyma.06G300000_MYB
1179	Glyma.06G300100.1.p	MYB	TF	Glyma.06G300100		Glyma.06G300100	PREDICTED: myb-related protein Myb4 [Glycine max] &gt;gi|947107675|gb|KRH56058.1| hypothetical protein GLYMA_06G300100 [Glycine max]	68.2911	103.478	77.9556	67.0699	49.7985	66.6176		83.2416	61.162		Glyma.06G300100_MYB
1180	Glyma.06G300200.1.p	MYB	TF	Glyma.06G300200		Glyma.06G300200	PREDICTED: transcription factor WER-like [Glycine max] &gt;gi|734421000|gb|KHN41178.1| Myb-related protein Myb4 [Glycine soja] &gt;gi|947107676|gb|KRH56059.1| hypothetical protein GLYMA_06G300200 [Glycine max]	55.5747	82.5688	65.1224	12.4002	4.04816	8.65941		67.7553	8.36924		Glyma.06G300200_MYB
1181	Glyma.06G300300.1.p	MYB	TF	Glyma.06G300300		Glyma.06G300300	PREDICTED: myb-related protein Myb4-like [Glycine max] &gt;gi|947107677|gb|KRH56060.1| hypothetical protein GLYMA_06G300300 [Glycine max]	0	0.335319	0.0358313	0.0402957	0	0.09403		0.123717	0.0447752		Glyma.06G300300_MYB
1182	Glyma.06G300400.1.p	MYB	TF	Glyma.06G300400		Glyma.06G300400	PREDICTED: myb-related protein Myb4-like [Glycine max] &gt;gi|734421003|gb|KHN41181.1| Myb-related protein Myb4 [Glycine soja] &gt;gi|947107678|gb|KRH56061.1| hypothetical protein GLYMA_06G300400 [Glycine max]	1.74056	2.11509	3.05118	1.86393	0.482089	1.02147		2.30227	1.1225		Glyma.06G300400_MYB
1183	Glyma.06G301300.1.p	AP2/ERF-ERF	TF	Glyma.06G301300		Glyma.06G301300	uncharacterized protein LOC100783729 [Glycine max] &gt;gi|571457995|ref|XP_006580986.1| PREDICTED: uncharacterized protein LOC100783729 isoform X1 [Glycine max] &gt;gi|255638761|gb|ACU19685.1| unknown [Glycine max] &gt;gi|734421010|gb|KHN41188.1| Dehydration-responsive element-binding protein 2A [Glycine soja] &gt;gi|947107689|gb|KRH56072.1| hypothetical protein GLYMA_06G301300 [Glycine max]	6.65087	5.53766	5.00365	11.6999	10.6322	8.88386		5.73073	10.4053		Glyma.06G301300_AP2/ERF-ERF
1184	Glyma.06G303100.1.p	MYB-related	TF	Glyma.06G303100		Glyma.06G303100	hypothetical protein GLYMA_06G303100 [Glycine max]	37.1714	62.1652	48.5863	40.8961	9.01297	26.9307		49.3076	25.6133		Glyma.06G303100_MYB-related
1185	Glyma.06G303700.1.p	HB-HD-ZIP	TF	Glyma.06G303700		Glyma.06G303700	PREDICTED: homeobox-leucine zipper protein HDG2-like isoform X2 [Glycine max] &gt;gi|947107722|gb|KRH56105.1| hypothetical protein GLYMA_06G303700 [Glycine max]	0	0	0	0	0	0		0	0		Glyma.06G303700_HB-HD-ZIP
1186	Glyma.06G306800.1.p	C3H	TF	Glyma.06G306800		Glyma.06G306800	PREDICTED: zinc finger CCCH domain-containing protein 13-like isoform X1 [Glycine max] &gt;gi|947107766|gb|KRH56149.1| hypothetical protein GLYMA_06G306800 [Glycine max]	5.43395	7.04238	6.22415	6.23372	6.68621	8.47297		6.23349	7.13097		Glyma.06G306800_C3H
1187	Glyma.06G307700.1.p	WRKY	TF	Glyma.06G307700		Glyma.06G307700	PREDICTED: probable WRKY transcription factor 31 [Glycine max] &gt;gi|947107777|gb|KRH56160.1| hypothetical protein GLYMA_06G307700 [Glycine max]	32.7468	56.8051	38.2309	51.9522	25.6609	31.3019		42.5943	36.305		Glyma.06G307700_WRKY
1188	Glyma.06G308900.1.p	C2C2-YABBY	TF	Glyma.06G308900		Glyma.06G308900	hypothetical protein GLYMA_06G308900 [Glycine max]	0	0.0422967	0	0	0	0		0.0140989	0		Glyma.06G308900_C2C2-YABBY
1189	Glyma.06G311400.1.p	NF-YC	TF	Glyma.06G311400		Glyma.06G311400	PREDICTED: dr1-associated corepressor homolog [Glycine max] &gt;gi|734389771|gb|KHN26407.1| Dr1-associated corepressor [Glycine soja] &gt;gi|947107842|gb|KRH56225.1| hypothetical protein GLYMA_06G311400 [Glycine max]	6.47505	6.80005	6.22708	8.14567	8.20801	8.25043		6.50073	8.20137		Glyma.06G311400_NF-YC
1190	Glyma.06G311500.1.p	C2H2	TF	Glyma.06G311500		Glyma.06G311500	PREDICTED: zinc finger protein 3-like [Glycine max] &gt;gi|734389772|gb|KHN26408.1| Zinc finger protein 3 [Glycine soja] &gt;gi|947107843|gb|KRH56226.1| hypothetical protein GLYMA_06G311500 [Glycine max]	0	0	0	0	0	0		0	0		Glyma.06G311500_C2H2
1191	Glyma.06G312900.1.p	MYB	TF	Glyma.06G312900		Glyma.06G312900	PREDICTED: transcription factor GAMYB-like isoform X1 [Glycine max] &gt;gi|947107865|gb|KRH56248.1| hypothetical protein GLYMA_06G312900 [Glycine max]	0.0201438	0	0	0.0906994	0.0317592	0.0987685		0.00671462	0.0737424		Glyma.06G312900_MYB
1192	Glyma.06G314000.1.p	EIL	TF	Glyma.06G314000		Glyma.06G314000	PREDICTED: probable basic-leucine zipper transcription factor J [Glycine max]	0	0	0	0	0	0		0	0		Glyma.06G314000_EIL
1193	Glyma.06G314300.1.p	FAR1	TF	Glyma.06G314300		Glyma.06G314300	PREDICTED: protein FAR-RED ELONGATED HYPOCOTYL 3-like [Glycine max] &gt;gi|734389799|gb|KHN26435.1| Protein FAR-RED ELONGATED HYPOCOTYL 3 [Glycine soja] &gt;gi|947107887|gb|KRH56270.1| hypothetical protein GLYMA_06G314300 [Glycine max]	7.38061	8.42129	6.73693	7.33015	7.88932	6.88238		7.51294	7.36728		Glyma.06G314300_FAR1
1194	Glyma.06G314400.1.p	bZIP	TF	Glyma.06G314400		Glyma.06G314400	PREDICTED: ABSCISIC ACID-INSENSITIVE 5-like protein 2 [Glycine max] &gt;gi|955326416|ref|XP_014632338.1| PREDICTED: ABSCISIC ACID-INSENSITIVE 5-like protein 2 [Glycine max] &gt;gi|734389800|gb|KHN26436.1| ABSCISIC ACID-INSENSITIVE 5-like protein 2 [Glycine soja] &gt;gi|947107888|gb|KRH56271.1| hypothetical protein GLYMA_06G314400 [Glycine max] &gt;gi|947107889|gb|KRH56272.1| hypothetical protein …	0.611547	0.427718	0.293817	0.198255	0.713492	0.428359		0.44436	0.446702		Glyma.06G314400_bZIP
1195	Glyma.06G318900.1.p	NAC	TF	Glyma.06G318900		Glyma.06G318900	hypothetical protein GLYMA_06G318900 [Glycine max]	0.87685	1.13893	1.29193	0.347432	1.49306	0.712461		1.10257	0.850984		Glyma.06G318900_NAC
1196	Glyma.06G320700.1.p	WRKY	TF	Glyma.06G320700		Glyma.06G320700	PREDICTED: probable WRKY transcription factor 2 [Glycine max] &gt;gi|955326522|ref|XP_014632368.1| PREDICTED: probable WRKY transcription factor 2 [Glycine max] &gt;gi|947107996|gb|KRH56379.1| hypothetical protein GLYMA_06G320700 [Glycine max]	14.6251	8.45497	9.68129	6.86177	5.94623	5.62785		10.9205	6.14528		Glyma.06G320700_WRKY
1197	Glyma.06G323400.1.p	FAR1	TF	Glyma.06G323400		Glyma.06G323400	PREDICTED: protein FAR1-RELATED SEQUENCE 5-like [Glycine max] &gt;gi|955326572|ref|XP_014632376.1| PREDICTED: protein FAR1-RELATED SEQUENCE 5-like [Glycine max] &gt;gi|947108052|gb|KRH56435.1| hypothetical protein GLYMA_06G323400 [Glycine max] &gt;gi|947108053|gb|KRH56436.1| hypothetical protein GLYMA_06G323400 [Glycine max] &gt;gi|947108054|gb|KRH56437.1| hypothetical protein GLYMA_06G323400 [Gl…	3.60623	4.20369	3.49147	1.68278	3.54062	2.98526		3.76713	2.73622		Glyma.06G323400_FAR1
1198	Glyma.06G324400.1.p	MADS-MIKC	TF	Glyma.06G324400		Glyma.06G324400	MADS domain transporter AGL11 [Glycine max] &gt;gi|571457843|ref|XP_006580912.1| PREDICTED: MADS domain transporter AGL11 isoform X1 [Glycine max] &gt;gi|571457845|ref|XP_006580913.1| PREDICTED: MADS domain transporter AGL11 isoform X2 [Glycine max] &gt;gi|955322842|ref|XP_014631604.1| PREDICTED: MADS domain transporter AGL11 isoform X1 [Glycine max] &gt;gi|87138095|gb|ABD28284.1| MADS domain tra…	0	0	0	0	0	0		0	0		Glyma.06G324400_MADS-MIKC
1199	Glyma.07G006200.1.p	OFP	TF	Glyma.07G006200		Glyma.07G006200	PREDICTED: transcription repressor OFP14-like [Glycine max] &gt;gi|947098559|gb|KRH47051.1| hypothetical protein GLYMA_07G006200 [Glycine max]	0.205961	0.617357	0.8576	0.111283	0.292251	0.519357		0.560306	0.30763		Glyma.07G006200_OFP
1200	Glyma.07G007200.1.p	MYB-related	TF	Glyma.07G007200		Glyma.07G007200	PREDICTED: telomere repeat-binding factor 4 isoform X1 [Glycine max] &gt;gi|734418020|gb|KHN39328.1| Histone H1 [Glycine soja] &gt;gi|947098578|gb|KRH47070.1| hypothetical protein GLYMA_07G007200 [Glycine max]	7.08911	8.38288	9.26975	9.77953	10.9985	10.0104		8.24724	10.2628		Glyma.07G007200_MYB-related
1201	Glyma.07G008500.1.p	MYB	TF	Glyma.07G008500		Glyma.07G008500	PREDICTED: transcription factor MYB26 [Glycine max] &gt;gi|947098609|gb|KRH47101.1| hypothetical protein GLYMA_07G008500 [Glycine max]	0.0285804	0.0237967	0.068657	0	0	0		0.0403447	0		Glyma.07G008500_MYB
1202	Glyma.07G009100.1.p	C2H2	TF	Glyma.07G009100		Glyma.07G009100	PREDICTED: protein indeterminate-domain 7 [Glycine max] &gt;gi|571464271|ref|XP_006583009.1| PREDICTED: protein indeterminate-domain 7 [Glycine max] &gt;gi|571464273|ref|XP_006583010.1| PREDICTED: protein indeterminate-domain 7 [Glycine max] &gt;gi|947098616|gb|KRH47108.1| hypothetical protein GLYMA_07G009100 [Glycine max] &gt;gi|947098617|gb|KRH47109.1| hypothetical protein GLYMA_07G009100 [Glyc…	0.356228	0.225984	0.597665	0.21386	0.361053	0.190111		0.393292	0.255008		Glyma.07G009100_C2H2
1203	Glyma.07G009500.1.p	LOB	TF	Glyma.07G009500		Glyma.07G009500	PREDICTED: LOB domain-containing protein 22 [Glycine max] &gt;gi|947098621|gb|KRH47113.1| hypothetical protein GLYMA_07G009500 [Glycine max]	0	0	0	0	0	0		0	0		Glyma.07G009500_LOB
1204	Glyma.07G012100.1.p	C2C2-Dof	TF	Glyma.07G012100		Glyma.07G012100	PREDICTED: dof zinc finger protein DOF3.1-like [Glycine max] &gt;gi|734417979|gb|KHN39287.1| Dof zinc finger protein DOF1.7 [Glycine soja] &gt;gi|947098664|gb|KRH47156.1| hypothetical protein GLYMA_07G012100 [Glycine max]	7.53428	3.41427	7.83309	2.38022	1.07103	1.7649		6.26055	1.73872		Glyma.07G012100_C2C2-Dof
1205	Glyma.07G012200.1.p	C2H2	TF	Glyma.07G012200		Glyma.07G012200	PREDICTED: zinc finger protein 3-like [Glycine max] &gt;gi|947098665|gb|KRH47157.1| hypothetical protein GLYMA_07G012200 [Glycine max]	0	0	0	0	0	0		0	0		Glyma.07G012200_C2H2
1206	Glyma.07G013600.1.p	bHLH	TF	Glyma.07G013600		Glyma.07G013600	PREDICTED: transcription factor bHLH87-like [Glycine max] &gt;gi|947098687|gb|KRH47179.1| hypothetical protein GLYMA_07G013600 [Glycine max]	0	0	0	0.022983	0.0201193	0		0	0.0143674		Glyma.07G013600_bHLH
[truncated: 2,697 more rows]

## Sheet: DEG_UP_TF_473+FPKM (2)
Normalization Method : Deseq
Log2FoldChange Filtering Option : 1.0
[truncated: 478 more rows]

## Sheet: DEG_UP_TF_473+FPKM
Glyma.01G022500	AP2/ERF-AP2
[truncated: 472 more rows]

[truncated: 2 more sheets: DEG_DOWN_TF_481+FPKM (2), DEG_DOWN_TF_481+FPKM]
